# Supplementary material for: The lncRNA landscape of breast cancer reveals a role for DSCAM-AS1 in breast cancer progression
Source: Nat Commun. 2016 Sep 26;7:12791. doi: 10.1038/ncomms12791 (PMC5052669; doi:10.1038/ncomms12791)
Supplement: Supplementary Data 1 — RNA-Seq Library Table. [file ncomms12791-s2.xlsx]

## Sheet: Supp Data 1
Supplementary Data 1: RNA-Seq Library Table
patient_id	sample_id	library_id	library_protocol	library_type	fragment_layout	cancer_progression	cancer_type	tcga_cancer_type	tcga_legacy_sample_id	total_fragments	frag_size_mean	frag_size_stdev	total_aligned_reads	mean_read_length	aligned_bases	pam_50	er_status	pr_status	her2_status
5cdae21d-eee5-478f-932a-0f51fcf5f031	9eaa7f15-8a97-4a49-9e93-b5790a1fade0	00168e86-d23a-48ae-8c60-36d970051907	polya_transcriptome	fr-unstranded	paired	cancer	breast_carcinoma	BRCA	TCGA-E9-A1RC-01A-11R-A157-07	107084939	172	60	198759458	50	9936811540	LumA			Negative
b4e4fea2-b802-4a86-923e-3fcbd3c708fe	31532d08-cb6e-40fa-9dfe-d2c6d037dcb1	0042b857-502f-4d8e-baac-845c1a9bb64b	polya_transcriptome	fr-unstranded	paired	cancer	breast_carcinoma	BRCA	TCGA-BH-A0B1-01A-12R-A056-07	74886056	189	68	135879886	50	6793295009	LumA	Positive	Positive	Negative
9b13927c-7357-44fd-8385-92ae6a656b7d	b98aa84f-5144-4062-badc-32e89368d684	006e88ce-ad31-45bf-8da5-802f0e387b3a	polya_transcriptome	fr-unstranded	paired	cancer	breast_carcinoma	BRCA	TCGA-B6-A0RG-01A-11R-A056-07	53386794	183	70	95156464	50	4757350258	LumA	Negative	Negative	Negative
4d1bf9e6-5837-4aed-b568-92f014ed5a4b	8d84c9f4-6f19-42a6-9f55-8b4ccafc6117	00a3c8f4-bd75-4aa8-abb7-21005b1a5ad8	polya_transcriptome	fr-unstranded	paired	cancer	breast_carcinoma	BRCA	TCGA-D8-A1JH-01A-11R-A13Q-07	101179029	186	71	185722722	50	9285122576	LumA	Positive	Positive	Negative
fb57c598-b45b-478a-9d34-ca1f050d5b7c	a99e45da-6933-4300-9c8a-e9d0f9e9c825	00ee8acd-0841-4c85-a99a-8966a6828dd7	polya_transcriptome	fr-unstranded	paired	cancer	breast_carcinoma	BRCA	TCGA-BH-A0DS-01A-11R-A056-07	60055636	147	53	102080361	50	5103450512	LumA	Positive	Positive	Negative
084c6aec-94f7-4090-8f3f-59fa9e89721a	12ece355-f1d0-446c-84e9-0aed3e6d29f8	01370d42-f75c-4532-9b9c-24ff7302b033	polya_transcriptome	fr-unstranded	paired	cancer	breast_carcinoma	BRCA	TCGA-A2-A0D1-01A-11R-A034-07	65566104	178	67	112179601	50	5608292139	Her2	Negative	Negative	Positive
29fdc464-f216-4828-b456-829f71436e27	f76e87a9-4a50-48b4-9527-eac98c38800e	0172d30c-287c-4f3e-b70c-5760c6dccb7c	polya_transcriptome	fr-unstranded	paired	cancer	breast_carcinoma	BRCA	TCGA-BH-A0HW-01A-11R-A034-07	89091137	171	67	162624637	50	8130363863	LumB	Positive	Negative	Negative
d8d7a6c2-6427-4f47-968c-6c3affba4617	1964addf-c524-4c72-b596-009235bad133	0307bd0b-b59a-4996-b89d-612e72652890	polya_transcriptome	fr-unstranded	paired	cancer	breast_carcinoma	BRCA	TCGA-A8-A08B-01A-11R-A00Z-07	58743789	193	117	57368200	50	2868138193	Her2	Positive	Negative	Positive
01263518-5f7c-49dc-8d7e-84b0c03a6a63	5d1a5545-6934-41e5-b41b-8e0ee88e6ec6	03403807-a06f-4d79-ac2d-2d494d4fabee	polya_transcriptome	fr-unstranded	paired	cancer	breast_carcinoma	BRCA	TCGA-A8-A07W-01A-11R-A00Z-07	77399614	164	67	143173120	50	7158093419	LumB	Positive	Positive	Negative
1b703058-e596-45bc-80fe-8b98d545c2e2	d6f5c34a-0f5c-4aed-977a-74a1e5d50915	047160f7-3727-4915-b02d-61557350d88b	polya_transcriptome	fr-unstranded	paired	cancer	breast_carcinoma	BRCA	TCGA-AR-A2LK-01A-11R-A180-07	83800144	173	65	152337093	50	7616059329	LumB
d7195183-9fe4-4b17-bcfd-9367d2e539ce	1940c04b-a08a-4cce-9915-483656d5b4c3	0507f62d-e776-4efb-bd51-dba9d74090bd	polya_transcriptome	fr-unstranded	paired	cancer	breast_carcinoma	BRCA	TCGA-B6-A0WT-01A-11R-A109-07	41615827	154	64	73083113	50	3653801481	LumA	Positive	Positive	Negative
dfd0b7ba-c7d3-498e-b455-346301865452	9cbd4bd6-244b-4274-a230-a7bd02e79571	052b565f-1955-4c4e-8b1f-dd48743ba944	polya_transcriptome	fr-unstranded	paired	cancer	breast_carcinoma	BRCA	TCGA-AC-A23C-01A-12R-A169-07	94071064	175	60	166578033	50	8327926300	LumA	Positive	Positive	Positive
5ea18514-51ad-4844-abea-15e82f0b10c9	644c9a14-09da-4382-a6d1-dce67f25a4ff	05329e4e-6623-4044-9abf-46f3ed4ccfd8	polya_transcriptome	fr-unstranded	paired	cancer	breast_carcinoma	BRCA	TCGA-E2-A1L9-01A-11R-A13Q-07	99016153	172	62	180555383	50	9026664433	LumA	Positive	Positive	Negative
495f9eda-b9be-4eef-bae1-766a4bfbd68e	8fc813ab-c217-4fae-9189-be0a2b7e0360	05610046-ec77-4592-892a-464a81d55c45	polya_transcriptome	fr-unstranded	paired	cancer	breast_carcinoma	BRCA	TCGA-AO-A12F-01A-11R-A115-07	84149165	163	71	145055381	50	7251837738	Basal	Negative	Negative	Negative
719082cc-1ebe-4a51-a659-85a59db1d77d	ea93b70f-c0b6-4063-86a8-cac7d5d99c77	0584b467-a0f7-45fd-9948-9a01318d34bd	polya_transcriptome	fr-unstranded	paired	cancer	breast_carcinoma	BRCA	TCGA-A8-A08G-01A-11R-A00Z-07	94702786	159	68	172715244	48	8289530166	LumB	Positive	Positive	Positive
8e159b50-8136-42d4-b9c7-d579a74e4931	2666d91b-06ca-4987-84a1-4002befc4d8a	05918561-a713-464b-9b5c-4f7c9258a827	polya_transcriptome	fr-unstranded	paired	cancer	breast_carcinoma	BRCA	TCGA-E2-A10F-01A-11R-A10J-07	70155993	162	64	128548830	50	6426812066	LumA	Positive	Positive	Negative
66af34ea-f471-4092-aff6-9ac9a5b75b11	b25afcbc-accf-4f14-acc3-2f8bb700e5d2	059c8834-efd5-447c-97c6-49fd68c09c0d	polya_transcriptome	fr-unstranded	paired	cancer	breast_carcinoma	BRCA	TCGA-BH-A0B0-01A-21R-A115-07	68796496	183	64	124559930	50	6227354197	LumA	Positive	Positive	Negative
c348a9b3-c901-4384-a222-144387bac0c5	438152c8-2d26-4b35-9f68-a4b6c473916e	05a4f4ff-cdfd-4332-8146-066657a4c3cc	polya_transcriptome	fr-unstranded	paired	cancer	breast_carcinoma	BRCA	TCGA-BH-A1FU-01A-11R-A14D-07	60263719	162	55	108751684	50	5437012433	Normal	Negative	Negative	Positive
c632675e-e8af-43cd-8744-5be3754c1c14	46b0a695-f283-4623-a78b-954753e8ee62	05aa0960-505b-4b04-be9f-7b54940f5b27	polya_transcriptome	fr-unstranded	paired	cancer	breast_carcinoma	BRCA	TCGA-A2-A0SU-01A-11R-A084-07	61682675	203	82	111860270	50	5592453384	LumA	Positive	Positive	Negative
955d4263-61f7-42e8-8a6e-772a0d6c209d	50a70e24-2ce8-43fd-87d7-eab2c1fa9a86	05b5084f-5e4f-43a3-9819-456a4f24ad82	polya_transcriptome	fr-unstranded	paired	cancer	breast_carcinoma	BRCA	TCGA-E9-A1N6-01A-11R-A144-07	56265711	185	70	102442146	50	5121617946	LumB	Positive	Positive	Positive
8c51bbcb-7c8d-47ad-9193-70ca157c6900	8cf391f9-d743-408f-8891-2c49db90907c	06760907-c6ec-4b72-bfd4-87811823b8ba	polya_transcriptome	fr-unstranded	paired	cancer	breast_carcinoma	BRCA	TCGA-AR-A251-01A-12R-A169-07	131160585	158	51	233775734	50	11687461457	Basal	Positive	Negative	Negative
332148f5-f070-4c20-8eb1-4d8c0673aa52	4fbe5e67-d18a-48d5-bd88-19a2f4c01c8d	0718af55-25eb-45b7-9e76-5d663a00dca5	polya_transcriptome	fr-unstranded	paired	cancer	breast_carcinoma	BRCA	TCGA-D8-A1XU-01A-11R-A14M-07	110419064	178	63	194516116	50	9724730753	LumA	Positive	Positive	Negative
c65b835a-2d38-4250-a173-0780d2c2cf58	558c43ad-12ad-42dd-94b2-80a607465fcb	07ac0536-240f-46be-9909-a8af1a22e2b8	polya_transcriptome	fr-unstranded	paired	cancer	breast_carcinoma	BRCA	TCGA-E9-A1NI-01A-11R-A14D-07	52330651	157	50	92947426	50	4646887055	LumB	Positive	Positive	Negative
e663954c-05a8-479a-a623-400c1eb5efc6	5cd62b0e-902e-492c-843d-5d8aa6964dc5	07c52f68-8ece-4702-8573-9b21f32df787	polya_transcriptome	fr-unstranded	paired	cancer	breast_carcinoma	BRCA	TCGA-BH-A1F5-01A-12R-A13Q-07	79491080	176	58	131921622	50	6595077432	LumA	Positive	Positive
14d1d84e-99e1-41ad-8892-3b4da3d4f948	6adbf536-e89b-4148-8ed6-9b9117f78c64	0858a026-142c-4428-b05d-fdc22080afd3	polya_transcriptome	fr-unstranded	paired	cancer	breast_carcinoma	BRCA	TCGA-BH-A1FL-01A-11R-A13Q-07	87553308	160	57	161630001	50	8080612208	LumA	Positive	Positive	Negative
56bbd282-b88d-4730-9242-ab97d08dc83a	e46b29b9-c697-4739-b292-398674a5adb9	0872770d-ed18-47c4-8190-212b7250f7cf	polya_transcriptome	fr-unstranded	paired	cancer	breast_carcinoma	BRCA	TCGA-GM-A2DN-01A-11R-A180-07	72367024	156	59	131429862	50	6570863537	LumA	Positive	Positive
6fa2a667-9c36-4526-8a58-1975e863a806	b85be663-edba-4e1e-a10c-d0297744a0e9	08893743-829B-4594-AB67-D5EB5E80A4F3	polya_transcriptome	fr-unstranded	paired	cancer	breast_carcinoma	BRCA	TCGA-AC-A2BK-01A-11R-A21T-07	71426612	192	71	135599279	48	6508043200	Basal
733a2a0f-b37a-4b81-b49e-3c0f30d1eb37	abff5667-7ef4-46c1-ad34-ceabc27e7992	08c54c9c-195c-4754-83af-a97544d0eb12	polya_transcriptome	fr-unstranded	paired	cancer	breast_carcinoma	BRCA	TCGA-A2-A04X-01A-21R-A034-07	84878161	173	65	145354295	50	7266889777	Her2	Positive	Positive	Positive
c364e81c-eb1e-4870-ab37-9c661f5f2e3d	d5adaf35-04b1-4198-b308-f4720b3d6417	08d85849-cda7-4709-a934-fdc586418d7f	polya_transcriptome	fr-unstranded	paired	cancer	breast_carcinoma	BRCA	TCGA-AR-A0TX-01A-11R-A084-07	77090308	187	77	141494757	50	7074005285	Her2	Positive	Positive	Positive
27c1c094-690b-4973-8900-a797ad88f98c	0f6ed829-a59b-48b7-a2ca-3aa9db40e4c2	090d6483-72df-4a55-84ef-5e196d1982cf	polya_transcriptome	fr-unstranded	paired	cancer	breast_carcinoma	BRCA	TCGA-D8-A27T-01A-11R-A16F-07	81694750	162	60	149886288	50	7493493751	LumA	Positive	Positive	Negative
f7ab565c-83b5-4988-b9be-8a46f65dca8c	ae28fd1e-2445-47ad-8c01-1b47d6396694	091cb252-dd08-4e9c-939c-749f595713f6	polya_transcriptome	fr-unstranded	paired	cancer	breast_carcinoma	BRCA	TCGA-D8-A1JJ-01A-31R-A14M-07	88056385	172	62	162629804	50	8130570562	LumB	Positive	Positive	Negative
0c23c380-363c-474d-b64c-b47f612a8225	bed56886-f4fe-4917-b32a-18b3d3f47c24	094076d0-97e4-460d-b48c-7ee2371db99d	polya_transcriptome	fr-unstranded	paired	cancer	breast_carcinoma	BRCA	TCGA-C8-A1HG-01A-11R-A137-07	37832150	157	55	68028013	50	3401020698	LumB	Positive	Positive	Negative
b0f8d698-a30e-4d8d-b0a2-a5a01fac8406	36ccb542-78a6-4960-8d49-fa02e08fd36f	09787ddc-336f-4a53-a687-339d90457085	polya_transcriptome	fr-unstranded	paired	cancer	breast_carcinoma	BRCA	TCGA-A2-A0T4-01A-31R-A084-07	54645825	196	79	96112726	50	4805143348	LumA	Positive	Positive	Negative
045c13ef-3db7-4adf-b0a3-23338f0479f3	14423610-4958-43f4-9a75-1a61c1293024	09c248f8-cdd7-4c13-9085-26c56544bcf7	polya_transcriptome	fr-unstranded	paired	cancer	breast_carcinoma	BRCA	TCGA-B6-A0I6-01A-11R-A034-07	58896810	177	65	102687773	50	5133845117	Basal	Negative	Negative
e98b69bc-766a-485f-b5e8-9166b8d457b3	582b2af4-08e5-44d8-996d-d00db1e98413	09d1b9e5-a828-4e12-8a66-2a90c18d2f3e	polya_transcriptome	fr-unstranded	paired	cancer	breast_carcinoma	BRCA	TCGA-A8-A099-01A-11R-A00Z-07	84503793	152	71	156693976	48	7520588935	LumA	Positive	Positive	Positive
441919eb-8c9f-478c-bda3-8de4f8295e8a	e3cf8f8c-8fe6-45e2-b786-7db5590c08cb	0a5a7511-4e7b-4fe4-b323-c354acffab57	polya_transcriptome	fr-unstranded	paired	cancer	breast_carcinoma	BRCA	TCGA-C8-A12L-01A-11R-A115-07	64633418	176	68	117190310	50	5858929817	Her2	Negative	Negative	Positive
1549dc64-3dab-43fc-96e9-b07d520957e1	7e9145f7-ccff-4132-b2b7-9b992eebebf4	0a69935d-9552-4792-9b2e-1a630114691e	polya_transcriptome	fr-unstranded	paired	cancer	breast_carcinoma	BRCA	TCGA-D8-A27F-01A-11R-A16F-07	95953402	155	54	173439637	50	8671133534	Basal	Negative	Negative	Negative
539bbbed-43fb-4fef-9c67-6406f58b186a	02ec11f4-1d26-4d2f-babe-d576ebfff1c7	0a9215ea-d5d2-41ad-a00d-bd7722f41229	polya_transcriptome	fr-unstranded	paired	cancer	breast_carcinoma	BRCA	TCGA-E9-A248-01A-11R-A169-07	88968268	168	57	158756970	50	7936951981	Her2			Negative
9de678e5-67ed-4453-a98b-7ac351d5d0f1	1a9f7284-9770-4936-9fa4-500698184680	0b225e38-d4c8-4cb5-a668-316894ab858f	polya_transcriptome	fr-unstranded	paired	cancer	breast_carcinoma	BRCA	TCGA-A7-A0CH-01A-21R-A00Z-07	63096869	162	70	105289815	50	5263854734	LumA			Negative
8bd68696-5eeb-46d7-9dc6-c39c849029a4	c385c7fc-0e3e-4fc8-87c1-6db442e5606f	0b3c65ed-ff55-45c9-b6a3-dd3a596a0271	polya_transcriptome	fr-unstranded	paired	cancer	breast_carcinoma	BRCA	TCGA-A8-A08L-01A-11R-A00Z-07	82196457	145	46	144039802	50	7201374337	Her2	Positive	Negative	Negative
cf9db1af-17f0-490e-8139-142bd704763a	2d80cd9e-8906-4fc9-9645-b3c137d71dc7	0b743ba9-a340-46a0-9276-a5ddd3ee69d6	polya_transcriptome	fr-unstranded	paired	cancer	breast_carcinoma	BRCA	TCGA-A8-A07O-01A-11R-A00Z-07	94672510	176	63	163979829	50	8198273251	Basal	Negative	Negative	Negative
0a229f95-0ea1-4d63-953e-74f5ec2f3028	6292ad22-cf2f-4e72-a95d-2441d667a147	0bef9bfc-43d3-4ac9-a60f-9b65623f7e37	polya_transcriptome	fr-unstranded	paired	cancer	breast_carcinoma	BRCA	TCGA-AO-A0JD-01A-11R-A056-07	70499570	211	82	127477283	50	6373232942	LumB	Positive	Positive	Negative
53ff5893-7d5e-4bcb-be9c-665fa34b7824	22ebe36e-3c42-4ca0-a624-c4219074bab9	0c3f0857-32d7-4ef6-b303-6e452ee04516	polya_transcriptome	fr-unstranded	paired	cancer	breast_carcinoma	BRCA	TCGA-EW-A1OY-01A-11R-A144-07	53898214	184	65	94557202	50	4727412732	LumB	Positive	Positive	Negative
f130f376-5801-40f9-975d-a7e2f7b5670d	e8cb34ed-67cb-48b7-83cd-621a1224e781	0c74bde4-0411-4cfd-9c60-d8eaf8a09629	polya_transcriptome	fr-unstranded	paired	cancer	breast_carcinoma	BRCA	TCGA-A7-A0DB-01A-11R-A00Z-07	78083402	154	54	130438934	50	6521298455	LumA	Positive	Positive	Negative
3886b4fb-ba22-4a50-b11a-a6893951f170	93324982-7cfa-477c-88a0-b6eef61f6ca2	0c7fc003-950b-4138-8390-036c072b640e	polya_transcriptome	fr-unstranded	paired	cancer	breast_carcinoma	BRCA	TCGA-D8-A1XQ-01A-11R-A14M-07	90386267	173	59	168443579	50	8421340190	Basal	Negative	Negative	Negative
b43e41af-1d82-4b5f-b8f1-add0510e6b86	685fa2ea-3dff-450a-8ea6-e97dfe9000a4	0c9fe532-3920-4a59-b348-65b184c0eff4	polya_transcriptome	fr-unstranded	paired	cancer	breast_carcinoma	BRCA	TCGA-A8-A07B-01A-11R-A00Z-07	52560429	233	137	61373733	50	3068454770	LumA	Positive	Positive	Positive
4649dee3-b668-44cd-ab97-3834de3ef8f8	4ad4076c-16c8-425e-9400-57fbf30bffee	0cde4246-2dcb-478b-ace9-df557f71e4cd	polya_transcriptome	fr-unstranded	paired	cancer	breast_carcinoma	BRCA	TCGA-AN-A0XL-01A-11R-A10J-07	70009547	165	68	121684433	50	6083569600	LumA	Positive	Positive	Negative
96b9c7db-1be1-4b60-b47c-26b654c3d64c	b4c19f4e-c5bf-4c4f-bad8-9c18128c112d	0d029d04-13cd-4870-a9e3-9d2e65c9b0b7	polya_transcriptome	fr-unstranded	paired	cancer	breast_carcinoma	BRCA	TCGA-BH-A0DV-01A-21R-A12P-07	91726428	182	59	168379175	50	8418169750	LumA	Positive	Positive	Negative
3c612e12-6de8-44fa-a095-805c45474821	9ad80473-9148-45a7-ad6d-9936a899e022	0def3ef8-7608-483c-b899-4d459f6d2e2d	polya_transcriptome	fr-unstranded	paired	cancer	breast_carcinoma	BRCA	TCGA-BH-A0W3-01A-11R-A109-07	51384199	175	70	95702314	50	4784622075	LumB	Positive	Positive	Negative
0ed9ad26-7fdc-4d75-93f9-d029eee94993	6bfd7e43-77e4-4666-9b28-c5d4cdcd6ad7	0df6b948-367d-4951-9d98-d3bebabff63e	polya_transcriptome	fr-unstranded	paired	cancer	breast_carcinoma	BRCA	TCGA-A1-A0SG-01A-11R-A144-07	72289465	164	60	128068940	50	6402823623	LumA	Positive	Positive	Negative
281f70c5-876f-44b3-84fb-f2302f85e74c	a03cd506-47aa-4333-a9a4-fa1a6815ac75	0e2a3a2c-173a-43b8-bd7d-0c09dfa8a2ae	polya_transcriptome	fr-unstranded	paired	cancer	breast_carcinoma	BRCA	TCGA-A8-A06Q-01A-11R-A034-07	225356484	172	65	180745812	50	9036240950	LumB	Positive	Positive	Negative
dd6b64a8-d546-4fd1-bbbd-ac9703791cae	a919faa8-0df6-4a94-b12d-46d99df6f26d	0e6447b4-6e63-4420-bfa8-5b1d711d90fc	polya_transcriptome	fr-unstranded	paired	cancer	breast_carcinoma	BRCA	TCGA-AO-A03T-01A-21R-A034-07	75439400	181	67	98958947	50	4947299856	Normal	Positive	Positive	Negative
5562455d-bbb8-46eb-a510-e8c6e1e26789	cb62cd95-92ca-4b83-b8db-1cb9584befc0	0e704d8f-c0c0-4165-83c4-a1fa93014894	polya_transcriptome	fr-unstranded	paired	cancer	breast_carcinoma	BRCA	TCGA-B6-A0RL-01A-11R-A084-07	82687902	167	59	145775259	50	7287981032	LumB	Positive	Positive	Negative
dc15a8ae-991e-421c-bc70-70e94f79dd17	30ce2884-2ce3-4d6a-b758-17a554d6238c	0e932148-a592-42e2-b1df-4fd599db21e9	polya_transcriptome	fr-unstranded	paired	cancer	breast_carcinoma	BRCA	TCGA-E2-A10E-01A-21R-A10J-07	85151405	152	60	156057226	50	7802063671	LumA	Positive	Positive	Negative
b2aac45b-2073-4c7a-adb9-769a4fdcc111	fb0b2d84-d982-4d3a-9803-36420f2e7e46	0eb9c5a5-1e4e-4808-882e-858b4d0ed396	polya_transcriptome	fr-unstranded	paired	cancer	breast_carcinoma	BRCA	TCGA-E9-A1NH-01A-11R-A14D-07	59413020	177	61	107918549	50	5395368371	LumA	Positive	Positive	Negative
6b923e30-2ddc-407f-91b1-c202f1373fbb	aa21df77-6622-405a-821a-1122f9c93159	0ef00203-8a0a-4d04-aa1e-c1164958d8ec	polya_transcriptome	fr-unstranded	paired	cancer	breast_carcinoma	BRCA	TCGA-C8-A12K-01A-21R-A115-07	84253287	168	60	153959985	50	7697141773	Basal			Negative
3ecb0147-276d-486c-9af0-ce437c24ba83	581cc2a6-e95c-46e1-8530-598a616e86be	0ef20000-2c8e-47bb-86e5-ffa2814099a7	polya_transcriptome	fr-unstranded	paired	cancer	breast_carcinoma	BRCA	TCGA-BH-A0BR-01A-21R-A115-07	61981766	185	67	114381485	50	5718538848	LumA	Positive	Positive	Negative
03565036-b6d3-432f-8d9a-7099818e0788	63aa7e64-3d7c-43e8-87fa-f52855faed80	0f578102-ede7-46ad-ae1f-3c7351edb491	polya_transcriptome	fr-unstranded	paired	cancer	breast_carcinoma	BRCA	TCGA-AO-A0JC-01A-11R-A056-07	68439417	220	81	119712028	50	5984856278	LumA	Positive	Positive	Negative
ba39bfbc-5cac-4f6c-b55c-4eee3466ee93	20308c88-18f2-4373-9e93-1f1d589d97e2	1013446f-5beb-485d-809a-efe81a2138dd	polya_transcriptome	fr-unstranded	paired	cancer	breast_carcinoma	BRCA	TCGA-BH-A0DL-01A-11R-A115-07	92785056	153	63	162649894	50	8131676554	Basal	Positive	Negative	Negative
4da7abaf-ac7a-41c0-8033-5780a398545c	0c8615d8-e7a2-465a-8de3-961734941c16	104213ad-3ec6-4a24-9760-72333b6c2c22	polya_transcriptome	fr-unstranded	paired	cancer	breast_carcinoma	BRCA	TCGA-E2-A10A-01A-21R-A115-07	74402333	172	65	136248864	50	6811730152	LumA	Positive	Positive	Negative
b7a4df9a-4e25-4550-9c10-338ca1921c2f	ea78a749-5aee-44e6-9592-b2e20eeb7ff9	11353ea3-2ff0-4658-b528-6aa922dbb665	polya_transcriptome	fr-unstranded	paired	cancer	breast_carcinoma	BRCA	TCGA-E9-A1R4-01A-21R-A14D-07	63401959	158	56	111927471	50	5595911140	LumB			Negative
2585edbd-3488-4100-a4ab-a161252a31ee	660954c6-51ed-4b74-8eb0-65c282da3971	116f1b9d-8c0c-4b29-b9b2-06ea186f4480	polya_transcriptome	fr-unstranded	paired	cancer	breast_carcinoma	BRCA	TCGA-D8-A140-01A-11R-A115-07	67510270	174	69	123563363	50	6177554263	LumA	Positive	Positive	Positive
1026e0bf-5640-4fa5-b65f-4f11e8e76b18	ef5821f3-677a-4bd3-9d99-d9cdd533cdb5	11b43261-66e4-4c28-8d24-6e38b4295f34	polya_transcriptome	fr-unstranded	paired	cancer	breast_carcinoma	BRCA	TCGA-D8-A1XS-01A-11R-A14M-07	90973313	215	104	167208751	50	8359347259	LumB	Positive	Positive	Positive
da286247-e8bb-4941-a2af-2453fe61cd02	e216aa55-98fc-4d0d-a24e-cfa05778f973	1205dc3c-e766-4a25-b485-c66e301e3b6d	polya_transcriptome	fr-unstranded	paired	cancer	breast_carcinoma	BRCA	TCGA-EW-A1PG-01A-11R-A144-07	47996573	186	64	85624825	50	4280750229	Normal	Positive	Positive	Negative
75b5529b-565a-4eba-918a-910b2f441d32	159debac-79e0-4727-940c-020e120f8347	122a1ed2-9757-4cac-9656-149da6d872f4	polya_transcriptome	fr-unstranded	paired	cancer	breast_carcinoma	BRCA	TCGA-A2-A1G1-01A-21R-A13Q-07	102630352	185	66	188262329	50	9412046550	Basal	Negative	Negative	Positive
0dca98b0-f43e-45b6-9a02-00092c78678c	b7542984-1410-45e6-b936-8333ff902eb4	123725b8-4f66-4b97-9726-e0c70300d38e	polya_transcriptome	fr-unstranded	paired	cancer	breast_carcinoma	BRCA	TCGA-D8-A27H-01A-11R-A16F-07	85380528	159	56	152162379	50	7607295652	Basal	Negative	Negative	Negative
17c1d42c-cb84-4655-a4cd-b54bae17ecaf	3a36b403-ea38-49f9-9c28-710c5d141164	141e15ac-1537-4182-9db5-ba2115cd93d6	polya_transcriptome	fr-unstranded	paired	cancer	breast_carcinoma	BRCA	TCGA-E2-A15K-01A-11R-A12P-07	62934075	185	66	114575134	50	5728156164	LumB	Positive	Positive	Negative
89e867de-d30e-4bfc-a453-0a76309dabd5	5de50617-0a03-45b7-8ffd-bcf3a0680d6b	143e8620-56cc-4b65-a2aa-d793543f6854	polya_transcriptome	fr-unstranded	paired	cancer	breast_carcinoma	BRCA	TCGA-C8-A132-01A-31R-A115-07	69672085	181	72	128201057	50	6409379814	LumA	Positive	Positive	Positive
b09643c2-ded5-4346-b3c5-90a48f88a02e	0c61c676-2a72-4dbe-8dcb-284bd112570c	14404fa2-adc4-4ecd-b4ee-5f4a75b54ff2	polya_transcriptome	fr-unstranded	paired	cancer	breast_carcinoma	BRCA	TCGA-E2-A1IJ-01A-11R-A144-07	43868717	189	68	77980589	50	3898598374	LumA	Positive	Positive	Negative
d7808cbc-4b8c-467b-b2c3-f48d05b9ecab	5af3de3e-4376-41ab-ae28-4ea9a95dce2d	1462b0a9-6467-4977-aea7-006ea3f5109e	polya_transcriptome	fr-unstranded	paired	cancer	breast_carcinoma	BRCA	TCGA-A8-A08Z-01A-21R-A00Z-07	92783486	156	68	143544428	48	6889426191	LumA	Positive	Positive	Negative
a4c59287-1ad5-46a5-8040-e591e6ce064f	51e96168-f2d8-4827-9910-66264b410b4c	147d6ebb-7359-449a-9e6a-6c8443ebaa2e	polya_transcriptome	fr-unstranded	paired	cancer	breast_carcinoma	BRCA	TCGA-E9-A244-01A-11R-A169-07	86549267	158	48	152775600	50	7637866840	Basal			Negative
515b1400-e896-4f2a-81bd-70895441a0bd	dac9090c-fae9-4d99-b5d7-fc3c8b6a201a	14f20743-35f3-4e68-a2e5-e03edfe31a97	polya_transcriptome	fr-unstranded	paired	cancer	breast_carcinoma	BRCA	TCGA-A8-A06Y-01A-21R-A00Z-07	62416552	194	72	109446745	50	5471678838	LumA	Positive	Positive	Negative
cf0e7e4e-b857-4db5-9ae2-551a899f77be	1359c419-d678-4a51-a50a-1cdf258bb58b	14fb9342-c11d-460d-af84-f31f7753beeb	polya_transcriptome	fr-unstranded	paired	cancer	breast_carcinoma	BRCA	TCGA-AN-A0XP-01A-11R-A109-07	76511644	159	64	142662093	50	7132337279	LumA	Positive	Positive	Negative
a20fa2c4-a502-47e3-bfaa-2ec4cce3a859	0126489d-c12a-4651-8700-d7090732d7ab	15acd388-f958-4f43-bc38-39bab4cb830e	polya_transcriptome	fr-unstranded	paired	cancer	breast_carcinoma	BRCA	TCGA-A8-A07S-01A-11R-A034-07	76475516	179	77	137503991	50	6874430007	LumB	Positive	Negative	Negative
c70ee5e1-4703-4996-bb5c-f4cca0fb53ba	fe3921db-1691-432f-b7fa-703ae8d7bfd2	15b9736e-eafc-465e-9ddd-b1b498e8b701	polya_transcriptome	fr-unstranded	paired	cancer	breast_carcinoma	BRCA	TCGA-AO-A129-01A-21R-A10J-07	72769478	183	73	130171834	50	6507882806	Basal	Negative	Negative	Negative
c462e422-eb8d-4daf-9897-2a9c6cbd783a	81f193d9-ad19-43c2-b89f-54003a8d133e	15bad71d-3031-413b-9e8d-6426ae5dfbea	polya_transcriptome	fr-unstranded	paired	cancer	breast_carcinoma	BRCA	TCGA-A1-A0SD-01A-11R-A115-07	75915881	174	69	138274062	50	6912943328	LumA	Positive	Positive	Negative
81e32f39-3aa0-468b-87ed-dd2eb6165ddf	f2b7091e-ed85-4546-8f11-307154153d31	16fcbaec-f629-4d04-ab61-3f9b782e710d	polya_transcriptome	fr-unstranded	paired	cancer	breast_carcinoma	BRCA	TCGA-EW-A1P0-01A-11R-A144-07	56196655	185	70	101212166	50	5060098029	LumB	Positive	Negative	Negative
7b605fb6-d077-401e-b870-b87ddf505f82	35f3fabc-9939-43a2-8491-c3813a970d13	1766e42e-f8cf-447d-a694-3999a1fec43a	polya_transcriptome	fr-unstranded	paired	cancer	breast_carcinoma	BRCA	TCGA-A8-A0A9-01A-11R-A00Z-07	89956161	154	55	162877196	50	8143154619	LumA	Positive	Positive	Negative
151f3677-6854-4265-9126-d92c646c67ae	e0e00806-1aa3-441d-b22e-6ae01a8473f2	17fdb26d-d808-4b0d-a794-6b664dae8b2b	polya_transcriptome	fr-unstranded	paired	cancer	breast_carcinoma	BRCA	TCGA-B6-A0RM-01A-11R-A084-07	74956512	177	72	131048320	50	6551749536	LumA	Positive	Positive	Negative
caa9b533-24b4-4ecd-9159-c165de049f6a	d43f3908-db7e-4064-b245-9e7ae83a47cc	184fe3c4-58bb-45c5-a9a5-9a8a56985f9f	polya_transcriptome	fr-unstranded	paired	cancer	breast_carcinoma	BRCA	TCGA-B6-A0RQ-01A-11R-A115-07	83021946	182	67	149772497	50	7487768544	Normal	Positive	Positive	Negative
dcfd0b1d-5707-44a6-b225-5e8f7cea5ca1	8deb20df-b01a-40d8-a398-5dbb14786792	1873a785-0f15-40ef-a7c9-1799ab482338	polya_transcriptome	fr-unstranded	paired	cancer	breast_carcinoma	BRCA	TCGA-A8-A097-01A-11R-A034-07	103139257	166	69	178951278	50	8946541663	LumA	Positive	Positive	Positive
c54d5507-bba5-4a1e-8885-3c3b1eed13c1	6fe6d586-3b5d-4cd4-acb8-5691936441b9	189c7b41-4d4e-422e-85a2-1f575b5c8b5c	polya_transcriptome	fr-unstranded	paired	cancer	breast_carcinoma	BRCA	TCGA-D8-A27P-01A-11R-A16F-07	66637578	152	53	117845136	50	5891629009	LumA	Positive	Positive	Negative
05135396-df5c-49db-b34e-f4add5b65a2b	a28d9c46-4774-4167-8c1e-ee95436c7b2e	19c3c4c7-d34c-47d5-b09f-c5671f49b858	polya_transcriptome	fr-unstranded	paired	cancer	breast_carcinoma	BRCA	TCGA-BH-A204-01A-11R-A157-07	119239805	179	74	210756239	50	10536481249	LumB
b6633c36-7ce4-4b69-9bf6-30b64d46c66f	269af1ab-d92d-42da-bb6b-91929fab99f0	19d713e8-e754-44a4-9b23-0ef70f5d6b44	polya_transcriptome	fr-unstranded	paired	cancer	breast_carcinoma	BRCA	TCGA-A8-A07C-01A-11R-A034-07	103311409	164	59	180285789	50	9013346962	Basal	Negative	Negative	Negative
da840a22-8d30-4682-bbd0-8fa87bd40528	31f45863-c419-4a07-896c-722b9724ce76	1a77082d-f130-436b-9028-23c8dd9dc565	polya_transcriptome	fr-unstranded	paired	cancer	breast_carcinoma	BRCA	TCGA-E2-A15C-01A-31R-A12D-07	65632830	170	62	118178926	50	5908304759	LumA	Positive	Positive	Negative
44954053-0b93-4577-a436-42777e442300	43f2cdb0-e5f0-4586-808a-fc0ef3313aa0	1a99c4ba-6948-4054-96cd-62164ff4a6f0	polya_transcriptome	fr-unstranded	paired	cancer	breast_carcinoma	BRCA	TCGA-B6-A0I9-01A-11R-A034-07	86291993	180	62	158122292	50	7905282821	Her2	Indeterminate	Positive	Positive
f954de05-1b44-4087-8933-6cc72d81028d	cc07e1f1-e1e7-4335-ab8b-b7bebef1669f	1adf0e70-b1fb-4862-8a01-6454b09636f4	polya_transcriptome	fr-unstranded	paired	cancer	breast_carcinoma	BRCA	TCGA-E9-A1N5-01A-11R-A14D-07	50985765	159	53	92617058	50	4630425923	LumA	Positive	Positive	Negative
32efa6e8-6b19-480a-9d04-ace02e93318a	9cd3fc34-5380-4318-87fa-ccff0dbea879	1c1560f6-62bf-4185-912f-25c234ebd71f	polya_transcriptome	fr-unstranded	paired	cancer	breast_carcinoma	BRCA	TCGA-A2-A0CW-01A-21R-A115-07	84269224	179	70	154134276	50	7705926205	LumB	Positive	Positive	Negative
dd3bfb26-b534-4917-9c4d-9fe7b6477762	7423f6fa-4f31-46b1-a391-b5fc45833c2b	1c77a00e-8cea-48ae-b9b5-193cdecf3604	polya_transcriptome	fr-unstranded	paired	cancer	breast_carcinoma	BRCA	TCGA-E9-A1RI-01A-11R-A169-07	84318678	175	60	150322027	50	7515145608	LumA
7861a5f2-8910-4bcb-9c34-f79c5acd6e21	d3263082-946d-4420-8a63-8d67eeee09c5	1ccf908a-7620-4af8-b83f-0e287f3655c5	polya_transcriptome	fr-unstranded	paired	cancer	breast_carcinoma	BRCA	TCGA-A8-A075-01A-11R-A084-07	76591576	147	41	132066087	50	6602973916	LumB	Positive	Positive	Negative
c7c34fd9-3021-45b7-b6ff-30b4196585a8	83b570a5-08c5-4f5e-9fb3-47d1d33e8f7b	1d6480da-a470-4726-8bc4-57fa30799a15	polya_transcriptome	fr-unstranded	paired	cancer	breast_carcinoma	BRCA	TCGA-AR-A0TZ-01A-12R-A084-07	101978352	194	76	191519333	50	9574919855	LumA	Positive	Positive	Negative
b3354b72-2637-4edc-9a95-e55801d3ac13	6e7092aa-e92c-4d9b-8ed1-f8c32f39fe80	1d8ecbae-6996-4d9d-bff8-ac761a8309ea	polya_transcriptome	fr-unstranded	paired	cancer	breast_carcinoma	BRCA	TCGA-C8-A1HO-01A-11R-A13Q-07	83482589	186	68	149198924	50	7459056301	LumA	Positive	Positive	Negative
5cbf0aea-ebb4-4005-bdd5-14ef2dc6826c	27ac43e4-c348-4f83-97f5-cc0f4a87b670	1e59ea3f-36fa-4860-8c28-87b4b09075ec	polya_transcriptome	fr-unstranded	paired	cancer	breast_carcinoma	BRCA	TCGA-A2-A0YM-01A-11R-A109-07	82473389	168	68	156322334	50	7815310610	Basal	Negative	Negative	Negative
09765b0a-94f6-47d2-af56-93368084ac3a	69886602-a4f1-4ad4-ba56-a0e031c2e295	1edf44b5-61ba-47cd-81ed-b586ae81cb32	polya_transcriptome	fr-unstranded	paired	cancer	breast_carcinoma	BRCA	TCGA-A7-A0CD-01A-11R-A00Z-07	90075760	152	55	159252617	50	7961890150	LumA	Positive	Positive	Negative
9ac44381-5d43-4f63-aa3f-7703bfc923c9	afed1e5d-c6c1-4d95-9e57-d82f6a823543	1f7762ae-94bf-4ab4-a6d6-7fe57b1e1e99	polya_transcriptome	fr-unstranded	paired	cancer	breast_carcinoma	BRCA	TCGA-E2-A10C-01A-21R-A10J-07	62120874	158	65	101205391	50	5059648693	LumB	Positive	Positive	Negative
78582fbc-dcc7-48ae-9f95-5271c9bc5b72	da0ed50a-e7d6-4a78-8bb6-cfd80f6e2ff6	1fa9c013-4d2c-4f3e-8e77-6437dad440c9	polya_transcriptome	fr-unstranded	paired	cancer	breast_carcinoma	BRCA	TCGA-AQ-A04L-01B-21R-A10J-07	76672492	167	56	134211147	50	6709764778	LumA	Positive	Negative	Positive
da70cf7e-0e61-4c72-b4c5-c408569d11b8	025eac6d-539e-4e43-a6f7-4a2d2def571d	1fbf8004-0091-4eb0-9042-d2f1a5174abe	polya_transcriptome	fr-unstranded	paired	cancer	breast_carcinoma	BRCA	TCGA-A7-A3J0-01A-11R-A213-07	97886083	147	45	183699637	48	8816857990	LumA
8240c4ae-f878-4882-aa07-7857c7ac52cf	199c6271-b0af-489c-99b8-fc76e7e66cf2	1fc2800f-3427-4134-8a02-fea3ecbd2656	polya_transcriptome	fr-unstranded	paired	cancer	breast_carcinoma	BRCA	TCGA-AN-A0FZ-01A-11R-A034-07	108030469	186	72	191319167	50	9564890485	LumA	Positive	Negative	Equivocal
cf0a3f38-5850-44e1-8574-808bd37d84a3	0d7c1a37-5da1-4257-a118-b7d0717f23da	1fdac226-ed6b-41a8-9575-67117b4cf035	polya_transcriptome	fr-unstranded	paired	cancer	breast_carcinoma	BRCA	TCGA-E9-A22D-01A-11R-A157-07	104050970	171	57	185490494	50	9273502708	LumB	Positive	Positive	Positive
e9f4f373-37a5-48ad-a1a0-b0d47820111a	0c12ea89-eeb4-4865-91eb-10cf75884c21	1fe98b05-6803-4803-83cd-a59e794b956e	polya_transcriptome	fr-unstranded	paired	cancer	breast_carcinoma	BRCA	TCGA-AO-A0J6-01A-11R-A034-07	98533997	179	65	176113187	50	8804680587	Basal	Negative	Negative	Negative
79126e88-9cf8-45ff-bf91-a98da3b304d7	5d7a6563-6e74-48cb-a6a9-6d860759ddac	1fff796f-626b-4408-9fd1-4fea54e153a6	polya_transcriptome	fr-unstranded	paired	cancer	breast_carcinoma	BRCA	TCGA-AC-A2FK-01A-12R-A180-07	58403511	176	65	104780710	50	5238503708	Normal
ae65baeb-6b78-492a-8c63-bb7e93e83dc2	d4371446-8326-4e35-9e86-d8a48393efae	20486352-7d5f-4065-ab10-7a3f792ec1e1	polya_transcriptome	fr-unstranded	paired	cancer	breast_carcinoma	BRCA	TCGA-D8-A27M-01A-11R-A16F-07	91837643	157	59	162701998	50	8134305306	Basal	Negative	Negative	Negative
d2219a3f-4c55-4dee-9b08-c6f330dd1acf	82df814f-5c83-413f-99f5-153aed79161c	204a78d9-67aa-4e49-b285-bbb25c6ed142	polya_transcriptome	fr-unstranded	paired	cancer	breast_carcinoma	BRCA	TCGA-AO-A1KQ-01A-11R-A13Q-07	56274569	180	64	99669913	50	4982834342	LumB	Positive	Positive	Negative
dcd5860c-7e3a-44f3-a732-fe92fe3fe300	57aff09f-0e97-4e65-a227-3dc7a8516367	20eb1da4-ef70-49dd-956f-18d65725ba27	polya_transcriptome	fr-unstranded	paired	cancer	breast_carcinoma	BRCA	TCGA-AN-A046-01A-21R-A034-07	83073855	176	66	146413948	50	7319927774	LumA	Positive	Positive	Negative
33fe5833-d7a0-43d7-a03d-56985ea448a6	4a21e922-a294-43f0-89cb-862dabed4f8c	21531069-76ec-4e0f-b915-51c00b2c42f1	polya_transcriptome	fr-unstranded	paired	cancer	breast_carcinoma	BRCA	TCGA-GI-A2C8-01A-11R-A16F-07	88128155	164	62	153536476	50	7675900769	LumA
f55dd73d-8c36-440b-84e5-9aae53107775	9f55d963-2c1d-4886-980e-edff099babf5	21cc5775-0987-4088-b19c-86bf43f09bb2	polya_transcriptome	fr-unstranded	paired	cancer	breast_carcinoma	BRCA	TCGA-EW-A1OW-01A-21R-A144-07	52417250	185	69	95922025	50	4795627429	Basal	Negative	Negative	Negative
3e25056d-d137-49f5-abaa-f68509426600	73ea6778-4dbe-4300-a80b-bf41f6ac5fd9	21f22460-fac7-4dbc-8ab2-75738331cb5c	polya_transcriptome	fr-unstranded	paired	cancer	breast_carcinoma	BRCA	TCGA-AN-A0XT-01A-11R-A109-07	64041034	148	56	108635360	50	5431126554	LumA	Positive	Negative	Negative
1e68e760-a4cf-4100-bf9c-e50fa8d126f6	14f380df-eda0-4593-b00f-43abc87e22d4	222a566c-2bad-4b47-97dc-ca1f60a9a981	polya_transcriptome	fr-unstranded	paired	cancer	breast_carcinoma	BRCA	TCGA-B6-A0X0-01A-21R-A115-07	41339635	183	66	75921285	50	3795698654	LumA	Positive	Positive	Negative
2cbeadff-a8a3-4787-9d4e-f6b74c3ab5d9	a869827a-f639-4cbf-8efb-1a5f00ed2d0a	222c7e4d-f6ed-4db0-ba36-1670159cee1b	polya_transcriptome	fr-unstranded	paired	cancer	breast_carcinoma	BRCA	TCGA-AO-A12E-01A-11R-A10J-07	95596068	156	63	163961556	50	8197241323	LumA	Positive	Positive	Negative
d6f911b5-e895-43f8-8f86-0ac2f1bc6fae	d1991ebd-1cd1-4c2d-ac99-2a6ecd3f90f1	224cbe13-ebf8-41eb-ab1c-1d6792a66774	polya_transcriptome	fr-unstranded	paired	cancer	breast_carcinoma	BRCA	TCGA-BH-A0BJ-01A-11R-A056-07	69262743	152	58	126768063	50	6337849847	LumA	Positive	Positive	Negative
9f93ea0a-1687-44e0-9e8a-eeb4097d471c	aa1e0129-d008-4648-8098-24f1981bc386	229ebbe9-4dc8-434f-998c-fc0660cd2b00	polya_transcriptome	fr-unstranded	paired	cancer	breast_carcinoma	BRCA	TCGA-A2-A0CZ-01A-11R-A034-07	65701061	167	63	111625434	50	5580677315	Normal	Positive	Positive	Negative
31427699-e27a-4035-8925-6d8d6900d097	796df715-916f-46e4-9da1-e19c94958e07	2424c058-78c6-41dd-86e9-efcd61b72add	polya_transcriptome	fr-unstranded	paired	cancer	breast_carcinoma	BRCA	TCGA-E2-A3DX-01A-21R-A213-07	84325296	148	47	158008941	48	7583772577	LumA
1a18974d-967c-4727-b42e-12ae7be66589	ca3c9a05-88b7-4d99-abd5-fc557e3929a0	2448118f-9664-4b9e-b67f-c019cf5b8d35	polya_transcriptome	fr-unstranded	paired	cancer	breast_carcinoma	BRCA	TCGA-B6-A0I5-01A-11R-A034-07	61409583	163	63	101105636	50	5054662928	LumA	Positive	Positive	Negative
ca76c6fc-ff30-4833-884d-3a94fe53ff17	2ee13ed0-cb80-4375-a329-91ff9904bb7c	24c0ef45-670d-4595-b623-87f81aeb92a7	polya_transcriptome	fr-unstranded	paired	cancer	breast_carcinoma	BRCA	TCGA-BH-A0EE-01A-11R-A034-07	88894611	155	60	150957785	50	7546945246	Her2	Negative	Negative	Positive
6adca853-1b09-47ff-814c-47b732a76d96	ded3862e-9e2f-468a-8a40-d90363a2742e	24e6e8f5-3caa-46f0-8915-7bd09f0736f9	polya_transcriptome	fr-unstranded	paired	cancer	breast_carcinoma	BRCA	TCGA-C8-A12W-01A-11R-A115-07	62007888	170	57	114341594	50	5716612541	LumB	Positive	Positive	Negative
cd3faa15-743c-476f-ab0d-f205b14126b6	8a0c0515-abdd-4e78-9205-bd8f80f60397	25068ef3-d87f-45e2-a15f-152b87e9dedb	polya_transcriptome	fr-unstranded	paired	cancer	breast_carcinoma	BRCA	TCGA-B6-A0RV-01A-11R-A084-07	62653802	191	74	114898035	50	5744303882	LumA	Positive	Positive	Negative
4aacbc42-5ac5-4339-b9fa-c6e812084837	0f0cca8e-770c-45df-a6cc-466cc9328637	2513da31-4ee0-49cd-85de-d2bc8e71e2e5	polya_transcriptome	fr-unstranded	paired	cancer	breast_carcinoma	BRCA	TCGA-E9-A22A-01A-11R-A157-07	102192020	182	60	175626882	50	8780249750	LumB	Positive	Negative	Negative
75113445-d2d6-44a0-866c-c9175e6d214b	ace39ef3-1b5e-4ad2-a20d-62957e524281	2522bd3d-f6b3-45df-b68f-577ffbf3a819	polya_transcriptome	fr-unstranded	paired	cancer	breast_carcinoma	BRCA	TCGA-A2-A0D4-01A-11R-A00Z-07	100516834	200	78	171633145	50	8580796071	LumB	Positive	Positive	Negative
e7bae6e7-f779-449d-92b9-66996041e00d	d490330a-de38-478f-9504-a69260ab3967	25be50e7-7705-492d-a44a-0e40180d10c8	polya_transcriptome	fr-unstranded	paired	cancer	breast_carcinoma	BRCA	TCGA-AC-A23E-01A-11R-A157-07	93218987	196	72	172198439	50	8609006586	LumA	Positive	Positive	Negative
2b19a6b4-7a17-4452-b4aa-6fc18adc0c3c	e5053de2-2a3b-4559-a166-35df5386d644	26f5aec2-a2d8-4151-b975-33d7518e36d0	polya_transcriptome	fr-unstranded	paired	cancer	breast_carcinoma	BRCA	TCGA-D8-A1XL-01A-11R-A14M-07	81947988	188	62	153112201	50	7654722340	LumB	Positive	Positive	Negative
f51af6db-2655-47fb-9ffc-83a503a728ea	6edcdb8a-80e8-42a8-86ff-3950c1f3cb89	2738d02e-ac2a-4d26-beb6-794f3e11cf88	polya_transcriptome	fr-unstranded	paired	cancer	breast_carcinoma	BRCA	TCGA-AN-A0XR-01A-11R-A109-07	59482156	177	76	109441891	50	5471466219	LumB	Positive	Negative	Negative
baf2afc8-f16c-488f-947c-efc9083c6bef	5a4c0145-86eb-40ae-9983-adb13652a9a2	27706c21-96cb-48e9-88ec-1c52769bfe45	polya_transcriptome	fr-unstranded	paired	cancer	breast_carcinoma	BRCA	TCGA-D8-A1JI-01A-11R-A13Q-07	62292661	156	57	113205858	50	5659714500	LumB	Positive	Positive	Negative
fb356957-f620-4d99-b675-1355a1d9f932	565c78a9-ae5b-49ba-b5fa-4c26250e174a	2791089c-f659-41e8-8e18-57fc6a079e6b	polya_transcriptome	fr-unstranded	paired	cancer	breast_carcinoma	BRCA	TCGA-E2-A14O-01A-31R-A115-07	75648927	186	64	130522828	50	6525349059	LumB	Positive	Positive	Negative
805bfe39-3695-43c2-93e4-d66d0559b89f	d5d86fc3-a720-43b7-8125-160f3af04de0	27e70f84-80c5-4f6c-9d22-83c5a6e66eb5	polya_transcriptome	fr-unstranded	paired	cancer	breast_carcinoma	BRCA	TCGA-A2-A1FZ-01A-51R-A14D-07	60067519	184	65	109264599	50	5462671960	LumA	Positive	Positive	Negative
4b620966-b4c7-4615-bf58-ca9d3226b9bd	f4d51ca6-89a6-4571-ae8d-0fad7dde4452	28089e15-5e2c-4e83-ba6c-62b3cb40e431	polya_transcriptome	fr-unstranded	paired	cancer	breast_carcinoma	BRCA	TCGA-A1-A0SF-01A-11R-A144-07	62820675	175	64	111918494	50	5595356688	LumA	Positive	Positive	Negative
7dcf550c-90ce-4f63-aecd-0e46897e2a3e	d7e3b628-d5fd-4e79-9c4a-6409330fb8a7	28199d71-9111-4763-a07f-66734769bb98	polya_transcriptome	fr-unstranded	paired	cancer	breast_carcinoma	BRCA	TCGA-AC-A23H-01A-11R-A157-07	88516871	177	62	161634213	50	8080788000	Her2	Positive	Negative	Positive
dfe6db17-cf45-488e-bd3c-b8433d7343ca	1e629a73-68cd-449d-a1c0-b856be4143e6	2877059f-b560-413b-b8be-40d9fde8fbcf	polya_transcriptome	fr-unstranded	paired	cancer	breast_carcinoma	BRCA	TCGA-AR-A0TU-01A-31R-A109-07	81200648	142	46	141467078	50	7072546993	Basal	Negative	Negative	Negative
fec0da58-1047-44d2-b6d1-c18cceed43dc	3944bcd6-1a95-4297-8cf3-7e7d38b9390e	28ad8481-78a8-4103-b501-5cfd23ae3e81	polya_transcriptome	fr-unstranded	paired	cancer	breast_carcinoma	BRCA	TCGA-E9-A295-01A-11R-A16F-07	57312252	157	58	98924502	50	4945661516	LumA
f6581eee-61b9-43d4-ab0d-ce5ce3ba1c74	72367269-4151-4e1f-8636-ff91396ba46c	28bc840d-296e-436e-93b8-9c28c0eaf47a	polya_transcriptome	fr-unstranded	paired	cancer	breast_carcinoma	BRCA	TCGA-BH-A1FJ-01A-11R-A13Q-07	86823460	166	64	161767882	50	8087563138	LumB	Negative	Positive	Negative
18d35983-ea6a-4b70-a209-9bef37595956	c0819744-0dad-4597-b9ac-9117497418a8	28f9b0d6-8b8f-4dd6-8a7d-73cdd374a825	polya_transcriptome	fr-unstranded	paired	cancer	breast_carcinoma	BRCA	TCGA-A2-A0SX-01A-12R-A084-07	84159110	185	75	157441579	50	7871361865	Basal	Negative	Negative	Negative
241fffc8-4250-4cfa-b2e7-e68c33ae07dc	17cdb451-9b35-4aab-8bc2-b4a64ef3e3b4	296c69de-2b77-4b3a-a228-9552a8a9836e	polya_transcriptome	fr-unstranded	paired	cancer	breast_carcinoma	BRCA	TCGA-AR-A24U-01A-11R-A169-07	86442424	173	58	149222499	50	7460315162	Her2	Negative	Negative	Positive
baf1207d-7d1a-4cad-ba58-62c26be2415e	2f2d2e05-c6ea-4f29-8bed-040bd9c46911	299add94-3b97-41a6-9fd4-c572f88982d5	polya_transcriptome	fr-unstranded	paired	cancer	breast_carcinoma	BRCA	TCGA-AN-A0FL-01A-11R-A034-07	65920790	176	67	107320822	50	5365440263	Basal	Negative	Negative	Negative
10c9be1e-2cc0-45e4-8d2c-c013ea63ef05	181ff04b-8315-4069-a4cc-e102796ecde4	29ac13ea-a350-42e9-a3eb-024c537ead94	polya_transcriptome	fr-unstranded	paired	cancer	breast_carcinoma	BRCA	TCGA-AN-A0FS-01A-11R-A034-07	101829558	167	66	185297482	50	9263863723	LumA	Positive	Negative	Negative
3cb06c7a-f2a8-448b-91a8-dd201bbf2ddd	49bfd2cc-fddd-4376-8e53-8008ca075779	29b04717-c5f2-4d4c-b006-e5c5f0aade7a	polya_transcriptome	fr-unstranded	paired	cancer	breast_carcinoma	BRCA	TCGA-AR-A24V-01A-21R-A169-07	91569689	176	59	167006202	50	8349367551	LumA	Positive	Positive	Negative
af97e043-88cb-4f99-8f8b-9bcbcccdf842	061f9bb8-09f5-4788-b39d-35138a3aa019	2BD1673C-B5C0-425B-9E62-C501BF29616B	polya_transcriptome	fr-unstranded	paired	cancer	breast_carcinoma	BRCA	TCGA-EW-A2FR-01A-11R-A21T-07	95674678	167	66	179579766	48	8618978150	Her2
3b7b9c1e-a84c-47ed-983c-9e4b00cbf01a	0edccd9b-72e9-4c69-899e-4bba4dbacb40	2a4747b5-1eeb-45b1-9e92-0e0e3d7a9c1b	polya_transcriptome	fr-unstranded	paired	cancer	breast_carcinoma	BRCA	TCGA-A7-A26F-01A-21R-A169-07	235647640	198	93	212569388	50	10627233409	Basal	Negative	Negative	Negative
8a0ef221-8070-43fc-9d98-def90abe4871	1cb37b69-c0a9-4b5c-baf5-4107d0e029ad	2aa34033-a6f5-45a8-833b-b433352e58ba	polya_transcriptome	fr-unstranded	paired	cancer	breast_carcinoma	BRCA	TCGA-E2-A1B1-01A-21R-A12P-07	129264795	187	63	233566613	50	11677057351	LumA	Positive	Positive	Positive
99e32c59-aa73-43fa-88c9-399ddadb2c72	72439e36-3c17-4a90-b3e1-8f6ccfd3dcd4	2ad8d416-08a4-4e6f-947e-d74269d02ab1	polya_transcriptome	fr-unstranded	paired	cancer	breast_carcinoma	BRCA	TCGA-A2-A0D2-01A-21R-A034-07	69789802	169	66	127564469	50	6377499070	Basal	Negative	Negative	Negative
b3bb8fd6-ee54-4813-b042-2bbe70115382	18dddb4e-11d6-4fe7-b44a-48342374a5b1	2ada4fe0-57f2-4a54-9580-4e0ae45a2f65	polya_transcriptome	fr-unstranded	paired	cancer	breast_carcinoma	BRCA	TCGA-BH-A0BQ-01A-21R-A115-07	56076388	156	60	103605818	50	5179791617	LumA	Positive	Positive	Negative
214a4507-d974-4b3e-8525-7408fccc6a0f	45c79141-a125-4305-b1b7-c838de1af8a3	2af2adfe-bd7b-4eb1-9971-182b11075159	polya_transcriptome	fr-unstranded	paired	cancer	breast_carcinoma	BRCA	TCGA-BH-A0B7-01A-12R-A115-07	72454787	166	67	132866086	50	6642621441	Her2	Positive	Positive	Positive
4842bac3-abaa-4900-871f-f2c3ba6457f5	061e539b-4cde-4e37-bbcf-30937ce689c9	2b022043-a976-40a7-929e-664b9549c411	polya_transcriptome	fr-unstranded	paired	cancer	breast_carcinoma	BRCA	TCGA-E9-A1R6-01A-11R-A14D-07	67582703	175	63	123849708	50	6191883161	LumA			Negative
67eef990-5ff4-45d1-843d-d22d7848f130	f2deda2c-63c8-4b4f-a725-381f00298cd0	2b0e2135-a1e4-4785-8b9f-b4cf7b36d938	polya_transcriptome	fr-unstranded	paired	cancer	breast_carcinoma	BRCA	TCGA-A7-A0CG-01A-12R-A056-07	70099305	216	88	126262788	50	6312390357	LumA	Positive	Negative	Negative
34a74805-300c-4773-ab59-2085fcc2e6cc	eee3738e-89d5-41be-8f9d-564e46b4e065	2b3d596a-68ca-4c60-bb16-8c0cbd8fb190	polya_transcriptome	fr-unstranded	paired	cancer	breast_carcinoma	BRCA	TCGA-D8-A1X9-01A-12R-A157-07	100527740	177	61	181818908	50	9089923330	LumA	Positive	Positive	Negative
4bf50455-9ab7-4521-a791-089f66d3b877	c2300b5b-43a7-43b8-8cd1-22ff7e89a21a	2b721e04-5452-4b34-b3df-c6cdd04e87b1	polya_transcriptome	fr-unstranded	paired	cancer	breast_carcinoma	BRCA	TCGA-B6-A0RT-01A-21R-A084-07	81132260	194	72	147939187	50	7396179541	Basal	Negative	Negative	Negative
6f6e7356-3521-4674-8eec-ad01340d4b8e	e11babda-c07c-4406-85ed-0b1d45985017	2ba9072c-39b9-438d-9a2c-0726dc3dc659	polya_transcriptome	fr-unstranded	paired	cancer	breast_carcinoma	BRCA	TCGA-D8-A27G-01A-11R-A16F-07	85495196	160	61	150649196	50	7531638971	LumA	Positive	Positive	Negative
70fc011c-0f22-4026-9d72-87351126203a	2b62733a-fcbd-46b9-b2be-9397c563e3bd	2c08d3bc-c5f6-4077-86b5-633ed85818ec	polya_transcriptome	fr-unstranded	paired	cancer	breast_carcinoma	BRCA	TCGA-AR-A2LL-01A-11R-A180-07	73255577	162	61	128977824	50	6448219250	LumB
db4bc6aa-2e7d-4bcb-8519-a455f624d33b	f225775e-e46f-4d1d-8b13-042e9776dd72	2c75afc3-11b5-444d-b6e0-61d76b299f40	polya_transcriptome	fr-unstranded	paired	cancer	breast_carcinoma	BRCA	TCGA-BH-A18Q-01A-12R-A12D-07	60909165	187	66	112163507	50	5607535486	Basal	Negative	Negative	Negative
03ab1e9f-4918-404d-b178-3a4fd929c5e8	69f11430-f6f2-46bd-ba02-f09cec02e168	2c829af4-a6a7-48b1-9e48-a88be0564752	polya_transcriptome	fr-unstranded	paired	cancer	breast_carcinoma	BRCA	TCGA-C8-A137-01A-11R-A115-07	55381333	181	68	91712420	50	4585093749	Her2	Negative	Negative	Positive
4aa68586-6331-4795-b40c-859386640df6	3de73049-e6e7-4ed7-be98-bf174fd37c89	2cb3a793-6e37-42fd-a544-65aa2d939d50	polya_transcriptome	fr-unstranded	paired	cancer	breast_carcinoma	BRCA	TCGA-BH-A1FE-01A-11R-A13Q-07	97006167	182	65	175192774	50	8758627600	LumA	Positive	Positive	Negative
125b0a9a-6cbe-4207-9178-e7ff03487e87	146bd11a-e66a-4d8d-990a-9f1199cdf255	2cd8167d-d35f-43e8-927f-cd7decebd9cf	polya_transcriptome	fr-unstranded	paired	cancer	breast_carcinoma	BRCA	TCGA-AR-A24O-01A-11R-A169-07	81117650	171	57	146565723	50	7327371794	LumA	Positive	Positive	Negative
e3b555aa-7f0a-49c6-9b13-182c61a144c1	81243c1f-affa-4985-ba0e-1f19db52db73	2ce88ee9-0fc6-4d1d-82a7-be79eaee21d2	polya_transcriptome	fr-unstranded	paired	cancer	breast_carcinoma	BRCA	TCGA-A2-A1G4-01A-11R-A13Q-07	101912144	184	69	184715795	50	9234793210	LumB	Positive	Positive	Negative
ec0155ab-1b14-498d-8fa9-9f63e3ccb990	118fd65d-0b94-4663-a2a3-1f53b278711b	2d06908f-3332-4b77-b88c-145dc5c4828f	polya_transcriptome	fr-unstranded	paired	cancer	breast_carcinoma	BRCA	TCGA-E2-A1IH-01A-11R-A13Q-07	87344719	151	49	154935058	50	7745704162	LumA	Positive	Positive	Negative
38a631a1-6875-4216-a335-ee93c90a86d6	4c7ed667-0015-48e5-a262-cabd54a35244	2d49cea0-0d08-4203-afa0-a1252cbf739a	polya_transcriptome	fr-unstranded	paired	cancer	breast_carcinoma	BRCA	TCGA-D8-A1Y1-01A-21R-A14M-07	97924105	181	62	176328687	50	8815466468	LumB	Positive	Positive	Negative
a4903de8-6cf5-4541-8ec7-065beace8b44	0c8df249-80de-4675-93e5-d06ad8ea3001	2d4b31ad-8790-426a-965b-25b74293156c	polya_transcriptome	fr-unstranded	paired	cancer	breast_carcinoma	BRCA	TCGA-AO-A0J9-01A-11R-A034-07	93876856	188	62	134043251	50	6701292031	LumA	Positive	Positive	Negative
dbb2da92-99dd-400c-bc05-e87d7273656c	0edb299d-861a-4141-9d5c-132d8c970547	2d51ae30-4c8a-4c99-b216-fc4fbda0fbb6	polya_transcriptome	fr-unstranded	paired	cancer	breast_carcinoma	BRCA	TCGA-E2-A1B4-01A-11R-A12P-07	97406059	178	58	176603660	50	8829188000	LumA	Positive	Positive	Negative
01eef340-598c-4205-a990-cec190ac2ca5	183a47b2-1b00-4a72-adeb-f35b55692ee1	2e9c893c-1d72-49a7-8755-1ede20b26fcf	polya_transcriptome	fr-unstranded	paired	cancer	breast_carcinoma	BRCA	TCGA-B6-A0IQ-01A-11R-A034-07	98369223	179	64	175434932	50	8770671554	Basal	Negative	Negative	Negative
65cde5d5-1efc-4e30-b1bd-a93598794f2c	4ab470ca-b87c-448e-b4c6-48db22e39a39	2efa4fd0-1c0b-49c8-a11f-606d8618ec97	polya_transcriptome	fr-unstranded	paired	cancer	breast_carcinoma	BRCA	TCGA-C8-A12X-01A-11R-A115-07	84790082	167	62	64220607	50	3210696040	LumA	Positive	Positive	Negative
dd67408e-46ba-4573-9415-d4814e9f84de	c1adf54e-8248-4b44-a9a1-e883fcc4f702	2f11f003-9c39-46ba-990f-10d326953f1b	polya_transcriptome	fr-unstranded	paired	cancer	breast_carcinoma	BRCA	TCGA-E9-A226-01A-21R-A157-07	80070438	168	51	135941328	50	6796036081	LumB			Negative
54883111-d475-4515-ba3f-fece8a71e79e	0dfe13f0-e1f5-4f7e-95b5-e88f9d9e920a	2f1af8cf-ded3-45b6-88cd-2c154c66ab8c	polya_transcriptome	fr-unstranded	paired	cancer	breast_carcinoma	BRCA	TCGA-A2-A1FW-01A-11R-A13Q-07	91283648	184	69	165303388	50	8264209273	LumB	Positive	Negative	Negative
3dbe99d1-e3b8-4ee2-b6a8-2e2e12c6fbe9	3b3eab6c-c039-4c2b-ae4c-18b043d3d810	2f2fe990-f8f6-4904-b3d5-083e17a7a29d	polya_transcriptome	fr-unstranded	paired	cancer	breast_carcinoma	BRCA	TCGA-A8-A084-01A-21R-A00Z-07	67471493	186	68	120965751	50	6047625790	LumB	Positive	Negative	Negative
89a8da07-4487-47c6-8d3c-442a87e4f632	409b906a-5e2c-4ce6-bc85-20a59fa383f4	2f315234-dee1-4f36-b7dc-72280c219a1c	polya_transcriptome	fr-unstranded	paired	cancer	breast_carcinoma	BRCA	TCGA-E9-A227-01A-11R-A157-07	89829911	179	58	154588985	50	7728523768	LumA	Positive	Positive	Negative
5e4187c9-98f8-4bdb-a8da-6a914e96f47a	24eaa7eb-502d-4c9a-b390-507b51c53f96	2fd81438-46a2-42f5-910e-728faea3872a	polya_transcriptome	fr-unstranded	paired	cancer	breast_carcinoma	BRCA	TCGA-A8-A082-01A-11R-A00Z-07	71229845	180	88	115495104	50	5774460012	LumB	Positive	Positive	Negative
b8b6cebc-26dc-43ae-a94a-20da6018f7ae	bc05cd4d-188f-4634-b6e4-c72a3683afed	3028d15d-698a-4a23-8a09-a79221e28a62	polya_transcriptome	fr-unstranded	paired	cancer	breast_carcinoma	BRCA	TCGA-C8-A133-01A-32R-A12D-07	61324724	185	64	112606204	50	5629792972	LumA	Positive	Positive	Negative
92529232-8504-4541-b7e2-4df8f497c413	086eac10-6ea8-4cc4-a6e5-91f051e50c54	3049e9ab-8e65-4264-865a-b7a14e27aae1	polya_transcriptome	fr-unstranded	paired	cancer	breast_carcinoma	BRCA	TCGA-D8-A1XM-01A-21R-A14M-07	94498279	181	65	172622550	50	8630128889	LumA	Positive	Positive	Negative
33cea538-4c3f-470a-972d-257c43241ab4	ddfbecf6-37e3-4015-bb24-125ccdd60d25	306818e8-2e51-4dee-b27c-53ee9cea8d03	polya_transcriptome	fr-unstranded	paired	cancer	breast_carcinoma	BRCA	TCGA-C8-A135-01A-11R-A115-07	63480413	175	65	111034229	50	5551138276	Her2	Negative	Negative	Positive
dc696e3c-f448-468f-a576-f4429be0338a	759a1619-0432-4988-8a6f-5a0ef0956f87	30fad3cd-09a5-4867-9d18-a940041a2b60	polya_transcriptome	fr-unstranded	paired	cancer	breast_carcinoma	BRCA	TCGA-A2-A0SY-01A-31R-A084-07	80358976	185	69	149012542	50	7449896621	LumA	Positive	Positive	Positive
3927f736-3b5c-48c8-9d9e-83669ec44770	084b2d8f-96a8-41f1-844d-20004cd665e7	31757dda-12d6-4f35-87f1-d00464f2815b	polya_transcriptome	fr-unstranded	paired	cancer	breast_carcinoma	BRCA	TCGA-A8-A09G-01A-21R-A00Z-07	92476450	173	66	163505899	50	8174480820	Her2	Positive	Negative	Positive
4a032bad-e726-48f2-8f39-e3acc109cc91	55906ee0-a385-4ec9-8515-90ab613eca35	317ffb84-f4a8-435b-907b-b05587d6515e	polya_transcriptome	fr-unstranded	paired	cancer	breast_carcinoma	BRCA	TCGA-BH-A0BZ-01A-31R-A12P-07	83975158	158	55	153766494	50	7687647665	LumB	Positive	Positive	Negative
ab34a9a2-d72d-4106-94fb-118844b1b60b	28d6a08d-f73d-4981-882c-aac092fdebb9	31ff1045-fdc1-4b02-ae0e-880f652adb31	polya_transcriptome	fr-unstranded	paired	cancer	breast_carcinoma	BRCA	TCGA-A2-A0CQ-01A-21R-A034-07	86033421	167	65	143204164	50	7159225336	LumA	Positive	Positive	Negative
c6086936-7544-4da0-8c0c-114166848483	439d2ec5-1059-4556-b886-60b42b6db1d7	3264f809-4bbf-48e6-bbfd-77eaca9e602e	polya_transcriptome	fr-unstranded	paired	cancer	breast_carcinoma	BRCA	TCGA-AN-A0FD-01A-11R-A034-07	62341047	178	73	111426618	50	5570726770	LumA	Positive	Positive	Positive
b205c89f-af62-4186-acad-ed23d243fa98	905c8468-92b3-4e58-8445-6692775c7fde	32cfb4f4-1de9-4937-8cfa-dc6c37081583	polya_transcriptome	fr-unstranded	paired	cancer	breast_carcinoma	BRCA	TCGA-A2-A0YL-01A-21R-A109-07	77424132	156	61	142864480	50	7142488512	LumA	Positive	Positive	Negative
796b593f-5886-4a27-bf94-7ea8df325e1a	3c70741c-621e-434d-b98e-6561d05a1b4b	330bf4ac-9ed5-4bd1-93d0-f89b4f52bc19	polya_transcriptome	fr-unstranded	paired	cancer	breast_carcinoma	BRCA	TCGA-A2-A0YJ-01A-11R-A109-07	73375711	189	72	113224196	50	5660667258	Basal	Positive	Negative	Negative
cd781589-3820-45a2-906b-8d60cd02f3ef	f5678056-2dc2-4f1c-87e9-4fba6c78b460	33600bf2-ec43-49d2-93dd-4985feb500aa	polya_transcriptome	fr-unstranded	paired	cancer	breast_carcinoma	BRCA	TCGA-D8-A1JT-01A-31R-A13Q-07	87895032	195	65	154930073	50	7745325339	LumB	Positive	Positive	Negative
f357fe19-5359-4662-8ce9-aa996132283b	ddee0b07-2771-40c7-bdda-c1100958f0d8	3389d4b9-0190-4a69-a647-a6d53e3c96be	polya_transcriptome	fr-unstranded	paired	cancer	breast_carcinoma	BRCA	TCGA-AO-A0JF-01A-11R-A056-07	68774408	176	63	124296962	50	6214220353	LumA	Positive	Positive	Negative
17d9e646-6ab3-40b3-a0bc-2c834d3c3213	8b0590bd-533b-4af9-8ba3-1793ef959826	3450eaab-777a-46ab-9d13-8e0783c4a686	polya_transcriptome	fr-unstranded	paired	cancer	breast_carcinoma	BRCA	TCGA-AR-A0U1-01A-11R-A115-07	87120232	146	50	117067434	50	5852707966	Basal	Negative	Negative	Negative
58c56d4b-3f85-4aad-a779-5f9e1791677d	9f48e197-0bfb-430e-a874-d14178485367	348a0fd6-eb6b-4550-a26a-3896c4963b3a	polya_transcriptome	fr-unstranded	paired	cancer	breast_carcinoma	BRCA	TCGA-AO-A12G-01A-11R-A10J-07	77391262	166	65	123334227	50	6166015621	LumA	Positive	Positive	Negative
e6b79d7a-ed6b-459a-b040-d142616e7ab4	4dc7d403-3ea7-4d02-94a7-fb33511bab09	3491d44a-675b-4510-8699-2ee83f960d02	polya_transcriptome	fr-unstranded	paired	cancer	breast_carcinoma	BRCA	TCGA-BH-A0BF-01A-21R-A12P-07	76369974	184	62	142387102	50	7118669113	LumB	Positive	Positive	Negative
1174f6e4-ffbe-4e59-a000-8d861c968369	00f81e98-e5c3-43b2-9757-f769ec17f3f8	34980e1d-956b-4d89-8bf2-dcc008dbaad7	polya_transcriptome	fr-unstranded	paired	cancer	breast_carcinoma	BRCA	TCGA-AO-A03L-01A-41R-A056-07	76186933	182	76	142023477	50	7100459737	LumA	Positive	Positive	Negative
718db047-9f32-48c4-98c9-515218441bca	5b62628a-b301-4d60-9213-396e3fc5a3ed	34a8b02b-01a2-4f2d-8e8e-c3358d43665a	polya_transcriptome	fr-unstranded	paired	cancer	breast_carcinoma	BRCA	TCGA-E2-A1IF-01A-11R-A144-07	66657251	176	60	117054129	50	5852023885	LumA	Positive	Positive	Negative
e112b452-8850-4353-bfed-0dbdc243290b	a4910543-8bfd-4cd9-9eab-cf16aead9537	34b7764e-748a-415c-84b5-c45d0932e642	polya_transcriptome	fr-unstranded	paired	cancer	breast_carcinoma	BRCA	TCGA-AN-A0FW-01A-11R-A034-07	92365526	166	66	163776680	50	8187968318	LumA	Positive	Indeterminate	Negative
853456d8-2367-404e-abc9-020fe8bbd209	059a543a-4408-4c82-96ef-eae1cc126763	3510559d-33b7-423a-88c9-d8c42270d546	polya_transcriptome	fr-unstranded	paired	cancer	breast_carcinoma	BRCA	TCGA-A8-A07E-01A-11R-A034-07	90135204	195	80	164156024	50	8206902105	LumA	Positive	Positive	Negative
f5539207-6534-4edc-a5a5-7666b5d16ba4	32b46b33-43d1-4663-bebd-f31673f18a16	354adce5-6ca4-4d6d-a519-4eabc01c6b36	polya_transcriptome	fr-unstranded	paired	cancer	breast_carcinoma	BRCA	TCGA-A8-A08X-01A-21R-A00Z-07	54706163	175	75	98924975	50	4945997400	Her2	Negative	Negative	Positive
2b22db1d-54a1-4b9e-a86e-a174cf51d95c	2f125802-32af-40b6-b4c8-4018740ccee9	354c08e2-61d3-4cfa-9d26-76d74dcfe44f	polya_transcriptome	fr-unstranded	paired	cancer	breast_carcinoma	BRCA	TCGA-BH-A0BS-01A-11R-A12P-07	76363612	181	63	141860497	50	7092217945	LumA	Positive	Positive	Negative
ccd4a24b-d8cc-4686-9dee-c98b0c5a8d21	e4dee88b-58d0-4953-ad4a-a2df876f3c95	357ba9f6-716c-4ef0-8ac8-41977397dbf5	polya_transcriptome	fr-unstranded	paired	cancer	breast_carcinoma	BRCA	TCGA-A2-A04P-01A-31R-A034-07	74306849	161	57	107032587	50	5350946373	Basal	Negative	Negative	Negative
a6cb373a-1604-4e25-bd81-da6c3e4f06ee	a8484534-e92a-49a7-8818-d21606d19701	35a76121-7e58-4e28-a39c-6301a4cc0e2e	polya_transcriptome	fr-unstranded	paired	cancer	breast_carcinoma	BRCA	TCGA-AO-A03V-01A-11R-A115-07	67526015	164	68	120473560	50	6023054990	LumA	Positive	Positive	Negative
1fef9454-b3e8-4d9d-a9aa-aa1f1a32b80c	6f68a61c-8aec-42d3-b225-22bc6da3e355	376c13fa-ba3e-4f2e-a8bc-87fb70541239	polya_transcriptome	fr-unstranded	paired	cancer	breast_carcinoma	BRCA	TCGA-E2-A15J-01A-11R-A12P-07	77427597	159	57	140126930	50	7005714582	LumA	Positive	Positive	Negative
074e8b06-3929-4896-9263-3b80ad6a355b	d79df987-e362-43f5-acbd-b19522bace7d	3795f6d6-3a1d-4b41-8a4b-e832078e9d48	polya_transcriptome	fr-unstranded	paired	cancer	breast_carcinoma	BRCA	TCGA-AR-A24S-01A-11R-A169-07	92338625	173	60	165494719	50	8273797445	LumB	Positive	Positive	Negative
d3b9d925-ae04-4721-8bfc-50b41225bc74	5c031f2a-0e98-4ab4-b8c5-3a296fda419d	3850a348-8e53-497d-8e06-680672b19557	polya_transcriptome	fr-unstranded	paired	cancer	breast_carcinoma	BRCA	TCGA-BH-A0E7-01A-11R-A034-07	85561413	165	66	155520531	50	7775112353	LumA	Positive	Positive	Negative
96457ebf-ae88-41f4-97e5-cdc3163418aa	93a3fc8a-1b50-4da3-9dbb-cf9f582fc22e	38e26122-c473-41c1-afb0-cd3b9096e9f4	polya_transcriptome	fr-unstranded	paired	cancer	breast_carcinoma	BRCA	TCGA-BH-A0H0-01A-11R-A056-07	94296445	169	65	166233459	50	8310885360	LumB	Positive	Positive	Negative
4da999a0-ef41-4a0b-b1d1-446b39cc855a	dd38ba60-656a-46f7-b22b-bcee3b6d2f19	39413018-090f-46ca-b6df-244124f098c3	polya_transcriptome	fr-unstranded	paired	cancer	breast_carcinoma	BRCA	TCGA-EW-A1PH-01A-11R-A14M-07	77144932	180	61	137228839	50	6860674035	Basal	Negative	Negative
f45210d3-9e66-4f5e-bef1-5ee5547cc893	fb635f1d-5ee1-4e58-86ea-b1aada2de4ba	3960601B-C341-45FB-8A8C-EC244EE719AC	polya_transcriptome	fr-unstranded	paired	cancer	breast_carcinoma	BRCA	TCGA-EW-A1PC-01B-11R-A21T-07	102390048	167	63	194033972	48	9312686958	LumB
92b5de82-0221-4df1-8094-80f40c0bb4fa	e11dab7d-dc9c-416c-8200-ebdf8a64e3ea	39ca8590-3733-4b61-9a46-4ec5e6e0501e	polya_transcriptome	fr-unstranded	paired	cancer	breast_carcinoma	BRCA	TCGA-BH-A0BL-01A-11R-A115-07	86101325	166	67	155261847	50	7762354265	Basal	Negative	Negative	Negative
d4e7426c-9739-4585-9114-e564b13c7c02	33f49b4e-924e-4590-8afa-e17403602137	39fe5d50-f454-4f7b-b07b-1a59b5c828f9	polya_transcriptome	fr-unstranded	paired	cancer	breast_carcinoma	BRCA	TCGA-BH-A1FG-01A-11R-A13Q-07	82655996	177	62	133725127	50	6685366212	LumA	Positive	Positive
6412854a-f874-469e-9d1f-8bd3ae5bd41d	0dd8e6c7-9b41-4489-924f-bddf7d189eb3	3a1d8959-f829-4b8a-a65f-70a51845f118	polya_transcriptome	fr-unstranded	paired	cancer	breast_carcinoma	BRCA	TCGA-A8-A08R-01A-11R-A034-07	89817578	168	74	160607520	50	8029492432	Basal	Negative	Negative	Negative
5e670fec-8992-44bf-8657-f7f9a272306b	c59fa5bd-0b6d-41d5-83ef-7766f0241d70	3ac4a6fe-9d2b-4c95-a74a-525b0328c7ed	polya_transcriptome	fr-unstranded	paired	cancer	breast_carcinoma	BRCA	TCGA-A2-A0EN-01A-13R-A084-07	89718478	182	75	156720442	50	7835223509	LumA	Positive	Positive	Negative
8785012f-f73e-4d68-87cf-1d804af32782	79fc9ed3-4e96-4c0e-869e-1756cbdabb39	3af60b03-66c3-48a1-a42b-1e05fdb529c4	polya_transcriptome	fr-unstranded	paired	cancer	breast_carcinoma	BRCA	TCGA-A7-A13D-01A-13R-A12P-07	72285189	159	57	130053451	50	6501913938	Basal	Negative	Positive	Negative
8f9ad301-6699-4078-a80d-886e40894af7	112c8cdd-a187-4d9f-8c71-400848804d32	3b042185-867f-492b-a448-7c51e05f9b42	polya_transcriptome	fr-unstranded	paired	cancer	breast_carcinoma	BRCA	TCGA-A7-A3J1-01A-11R-A213-07	94807200	149	45	175128781	48	8405200495	LumA
71626753-cc34-4731-abc0-ae188b0964e7	f532eb4d-9e7d-47ef-9612-ceab05c79359	3b1da7ee-4470-4ab5-b1a7-53ac92b4e4d3	polya_transcriptome	fr-unstranded	paired	cancer	breast_carcinoma	BRCA	TCGA-AO-A12C-01A-11R-A10J-07	80384800	151	62	125061307	50	6252443387	LumA	Positive	Positive	Positive
557cb0a3-6f1b-4faf-8296-0a15c24158f9	0d0546ad-8a51-4802-a173-96fbe5ebb124	3b48796b-8591-4d7a-a502-5c4293647156	polya_transcriptome	fr-unstranded	paired	cancer	breast_carcinoma	BRCA	TCGA-BH-A18P-01A-11R-A12D-07	63980873	193	65	120176484	50	6008192810	Her2	Positive	Negative	Negative
f801aeed-dc43-49d7-a319-84c8851979d9	5f5cddc0-71d3-4bf4-a67c-66550596cf8d	3b72a173-8ce4-444e-aeeb-39be3f3eb558	polya_transcriptome	fr-unstranded	paired	cancer	breast_carcinoma	BRCA	TCGA-E2-A10B-01A-11R-A10J-07	86544711	181	74	157610274	50	7879687015	LumA	Positive	Positive	Negative
f02931f8-d72a-481d-b532-8b141dab115f	cbc8cfce-6c77-4b2e-90a1-198eaaba6fde	3bdcdadf-67da-4a50-b311-81196c0c8362	polya_transcriptome	fr-unstranded	paired	cancer	breast_carcinoma	BRCA	TCGA-B6-A0WW-01A-11R-A109-07	46473461	197	91	78949222	50	3946988695	LumB	Positive	Positive	Negative
636b0a90-c8c2-4ad6-a77d-6cd428a826d1	c6f8aca1-259f-48ab-a470-a1afecb8a2a9	3c38c1fe-9f57-4523-9654-c4bc6b02e84f	polya_transcriptome	fr-unstranded	paired	cancer	breast_carcinoma	BRCA	TCGA-E9-A247-01A-11R-A169-07	91079672	167	57	159827268	50	7990295068	LumA			Negative
a721dac6-0126-476c-b2d4-2dbf7406454b	05bf18cd-2346-4ef9-b6df-58aa8a67e8a5	3cd0b704-99b5-401b-8f52-daead9359692	polya_transcriptome	fr-unstranded	paired	cancer	breast_carcinoma	BRCA	TCGA-AC-A23G-01A-11R-A213-07	38941564	149	44	70531796	48	3385163615	LumA
6439621e-da61-4723-91cc-c5d87d0a4abc	a6cd09dc-ac7c-4bdc-9bb4-14f8cce6642d	3d0d24de-c3b4-4396-bfb1-2c8c2788cf0c	polya_transcriptome	fr-unstranded	paired	cancer	breast_carcinoma	BRCA	TCGA-AR-A0TV-01A-21R-A084-07	72568634	186	81	128704514	50	6434675321	LumB	Positive	Positive	Negative
4e42fdc5-2a8b-49e9-87ef-6db7a6692d08	45c3bd72-d260-4663-9091-5058e58f352d	3d3d2beb-8c6f-45d0-bde3-12a68dbd5317	polya_transcriptome	fr-unstranded	paired	cancer	breast_carcinoma	BRCA	TCGA-B6-A0X4-01A-11R-A109-07	50934796	146	53	85478586	50	4273516425	LumA	Positive	Positive	Negative
626b4ff0-2188-4a14-aac8-6703c624917f	6d1ce13f-530e-433f-b2a3-f30793b0b003	3e08280c-f748-43c7-928b-007b322917b2	polya_transcriptome	fr-unstranded	paired	cancer	breast_carcinoma	BRCA	TCGA-A8-A09M-01A-11R-A00Z-07	91542238	168	76	129851835	48	6232237648	LumB	Positive	Positive	Negative
972447aa-4332-47e7-bddd-2eb699dbb664	2ca5fbc4-80ab-42ff-b277-36f4217ee38a	3e57b40c-7079-4f05-bf37-f560304966c1	polya_transcriptome	fr-unstranded	paired	cancer	breast_carcinoma	BRCA	TCGA-AR-A0TS-01A-11R-A115-07	76643974	179	62	141809332	50	7089732647	Basal	Negative	Negative	Negative
ad0fa961-c085-4f38-b3db-5fc0cbf6b64f	a189a276-126a-4357-8aea-9ac6a791a1c5	3e71718b-3ab9-4b0d-a92b-52c46e6f1670	polya_transcriptome	fr-unstranded	paired	cancer	breast_carcinoma	BRCA	TCGA-AR-A2LO-01A-31R-A18M-07	49448591	159	61	88340640	50	4416559395	LumA
7acf33e7-c386-45fd-8c9a-469600378687	6d462341-cb4a-47bf-8c1b-2ffd6cf5e9ed	3e853cb1-4747-4f98-be64-d5de7fba801e	polya_transcriptome	fr-unstranded	paired	cancer	breast_carcinoma	BRCA	TCGA-A8-A08I-01A-11R-A00Z-07	127651868	176	71	231600397	50	11578936927	LumB	Positive	Positive	Negative
a0576d44-9add-429b-9eeb-f7b234b7385f	1fa2d526-b5d5-47e0-87d1-6ac17add8a0b	3ea70053-af2a-4fec-9416-d18b6156f516	polya_transcriptome	fr-unstranded	paired	cancer	breast_carcinoma	BRCA	TCGA-E2-A14Y-01A-21R-A12D-07	52970095	182	62	94472816	50	4723105112	Basal	Positive	Positive	Positive
70931617-b3df-4a12-8e3f-2b2307602f48	504ec583-0496-4d64-bcc9-aa52868cc9f2	3ea9e7f1-39af-4089-b1c0-3c62db4e3102	polya_transcriptome	fr-unstranded	paired	cancer	breast_carcinoma	BRCA	TCGA-A8-A06X-01A-21R-A00Z-07	51122666	163	73	89259923	50	4462531622	LumB	Positive	Negative	Positive
99927651-34be-4795-893a-128d8a1fdb30	e35fcfbe-0550-4a39-9996-5d178e3f40ef	3f4c6d17-a971-4ba0-83ad-3addc24f1298	polya_transcriptome	fr-unstranded	paired	cancer	breast_carcinoma	BRCA	TCGA-AO-A12A-01A-21R-A115-07	73535200	208	83	136929558	50	6845635498	LumA	Positive	Positive	Negative
eadf8482-e60e-4307-adb7-d5c3b9fa6cae	2c619641-7849-4837-ab92-0da80342b3e9	3fc1c7a8-e5ad-4a4e-89ab-ddf12aa11a3b	polya_transcriptome	fr-unstranded	paired	cancer	breast_carcinoma	BRCA	TCGA-A2-A25B-01A-11R-A169-07	77985553	171	55	138401731	50	6919262575	LumB	Positive	Positive	Negative
db62d9c7-8343-4771-84fc-146d2e307bb8	7f15f76b-305d-43f7-8d02-34cd0f76340e	401721b2-a1d1-46d3-b73c-ec06df30d61e	polya_transcriptome	fr-unstranded	paired	cancer	breast_carcinoma	BRCA	TCGA-AR-A24R-01A-11R-A169-07	91559941	191	72	164411151	50	8219577995	LumB	Positive	Positive	Negative
42621dfa-abfd-4c7d-8bc5-a02a09d1c2b4	238ffa7f-eecf-4f46-8831-efa0d23fa66c	4018d26c-0ce0-4c5a-9ce4-200bb4273349	polya_transcriptome	fr-unstranded	paired	cancer	breast_carcinoma	BRCA	TCGA-C8-A12Z-01A-11R-A115-07	59252191	183	69	107078275	50	5353393047	Her2	Negative	Negative	Positive
a1872011-b928-4189-ac02-e87506c20bca	00d38274-8ed5-46af-9a69-91d968a050ab	40c2be3f-f14a-4ab2-845a-2c1c174a4be7	polya_transcriptome	fr-unstranded	paired	cancer	breast_carcinoma	BRCA	TCGA-A2-A0YC-01A-11R-A109-07	89992804	160	66	163306963	50	8164477531	LumA	Positive	Positive	Negative
2e32f31f-9817-4935-b259-96c59936ee33	5854b639-f677-4ee3-9d68-61b1cdd5a647	4142c779-86ab-44f5-9371-539bbaa363d2	polya_transcriptome	fr-unstranded	paired	cancer	breast_carcinoma	BRCA	TCGA-E2-A1L6-01A-11R-A13Q-07	84042184	196	72	154572798	50	7727730133	LumA	Positive	Positive	Negative
cc348a26-ee11-47a4-8b51-de922967e175	c6d8d136-3bd3-49d2-8305-3377240a1ce7	416041ff-f179-4c72-a281-f39d32c595c1	polya_transcriptome	fr-unstranded	paired	cancer	breast_carcinoma	BRCA	TCGA-A8-A09V-01A-11R-A034-07	97912392	165	68	179132225	50	8955682285	LumA	Positive	Positive	Negative
408cb583-6dc3-4698-8bd2-e284042bd5ef	6b1bb382-0103-4207-a0e8-871aa6aae81c	422a4277-12f1-42ae-9f94-88d37517b9b0	polya_transcriptome	fr-unstranded	paired	cancer	breast_carcinoma	BRCA	TCGA-E9-A1RH-01A-21R-A169-07	87893890	175	61	158884552	50	7943458378	Her2			Negative
6b960b58-28e1-41c6-bd6e-7e669c6aa4ef	2923c735-34a1-4db6-a248-1c5de2241dd4	429b50eb-316f-459c-bc3a-0aca6e6dba46	polya_transcriptome	fr-unstranded	paired	cancer	breast_carcinoma	BRCA	TCGA-BH-A18V-01A-11R-A12D-07	76135772	177	63	144326092	50	7215577614	Basal	Negative	Negative	Negative
491d5ebb-e9ab-4b17-acb8-630ff9fef0f2	a00cc4fb-6852-4869-89a7-f9f2fc941ccc	42a7e579-365d-4393-8b98-e4516863299e	polya_transcriptome	fr-unstranded	paired	cancer	breast_carcinoma	BRCA	TCGA-AR-A24X-01A-11R-A169-07	50921896	174	59	92315632	50	4615248476	LumA	Positive	Positive	Negative
2399caeb-ead2-4003-af38-809db4ac2e2b	993d2cba-b4f8-4a46-994b-b97bb9f10d34	42b99ee7-a1ae-4383-b343-adf468cb8b51	polya_transcriptome	fr-unstranded	paired	cancer	breast_carcinoma	BRCA	TCGA-A8-A06Z-01A-11R-A00Z-07	113372943	180	75	194184324	50	9708243779	LumB	Positive	Positive	Negative
0a2a3529-f645-4967-9a58-89ee20b8bb62	9992eeb9-901b-4a32-badc-e9be7c9ba4ba	42ba8e87-8d37-4cbd-82f0-bca0cbe5dcd3	polya_transcriptome	fr-unstranded	paired	cancer	breast_carcinoma	BRCA	TCGA-E2-A15E-01A-11R-A12D-07	50813171	190	64	91400048	50	4569536308	LumA	Positive	Positive	Positive
b97bf89a-7a85-4eef-ae7e-f787aead1f0a	3ad0093a-e57a-450a-b0ef-942c9b67a586	42e2160c-07b5-4be6-a989-1e3474926d2a	polya_transcriptome	fr-unstranded	paired	cancer	breast_carcinoma	BRCA	TCGA-BH-A1FC-01A-11R-A13Q-07	96040977	162	58	176814487	50	8839954512	Basal	Negative	Negative	Negative
ee14e049-b891-4dda-a730-8ce99bd93baf	7fb4bff6-4385-4503-9016-f9b620af3f8c	4328ae51-6063-4296-b266-a70bc5dda94f	polya_transcriptome	fr-unstranded	paired	cancer	breast_carcinoma	BRCA	TCGA-D8-A1XC-01A-11R-A14D-07	58710179	187	66	106657650	50	5332361978	LumA	Positive	Positive	Negative
a6edb6ca-ae9f-4da7-8ebe-92d83d2987fb	5ce91cce-a4ac-45e1-bc3e-737494a67769	43326f71-c61c-410b-af4b-c71a054e27c9	polya_transcriptome	fr-unstranded	paired	cancer	breast_carcinoma	BRCA	TCGA-E2-A158-01A-11R-A12D-07	82061696	160	55	144555423	50	7227064507	Basal	Negative	Negative	Negative
1557183c-aedd-4df6-b98a-3654667f7b69	a09a99f9-33e3-45d5-bfc2-f57ce149a527	433b49ba-949b-4914-985a-be19b3b32502	polya_transcriptome	fr-unstranded	paired	cancer	breast_carcinoma	BRCA	TCGA-A8-A09I-01A-22R-A034-07	130700042	180	67	237606906	50	11879100381	LumB	Positive	Positive	Positive
1ff85ada-3cdd-4afb-b311-2c7befb52702	bbe1e6e5-7c52-44aa-940e-104f07751e11	43c8eaea-f686-4e28-ba9c-360fea61b3ca	polya_transcriptome	fr-unstranded	paired	cancer	breast_carcinoma	BRCA	TCGA-EW-A1P3-01A-11R-A144-07	52850672	186	65	88754506	50	4437147272	LumA	Positive	Positive	Negative
f6ed684f-ee7a-496c-80d5-6eacd494d16a	cac72f1c-d337-4e20-8ba0-e48126517a66	44225bb7-92c6-4a6d-b136-bc51666ba84a	polya_transcriptome	fr-unstranded	paired	cancer	breast_carcinoma	BRCA	TCGA-AO-A12B-01A-11R-A10J-07	61957428	163	66	112088339	50	5603877547	LumA	Positive	Positive	Negative
197741de-a098-4f04-bb37-8ea8b3bb39bc	5dc7e339-f508-4d0d-ae4e-016a5425aba4	44bd10a8-c4c0-466c-8cd8-31a5da70ba0b	polya_transcriptome	fr-unstranded	paired	cancer	breast_carcinoma	BRCA	TCGA-B6-A0WS-01A-11R-A115-07	73087364	187	74	133274087	50	6662971191	LumA	Positive	Positive	Negative
16368c32-2118-4fcf-8693-6c89995e49d8	c5181ae5-bd05-459f-920d-26bd31bd9088	44d93b9f-95d6-4382-9590-f6e7bdda65c5	polya_transcriptome	fr-unstranded	paired	cancer	breast_carcinoma	BRCA	TCGA-A1-A0SI-01A-11R-A144-07	90271539	157	54	166702259	50	8334434981	LumB	Positive	Positive	Negative
14b95463-2108-4921-afc2-e29eef52b18f	0fcd1ba3-8461-4533-9952-2831daf6a4db	451099b0-f348-4aec-bf9f-2982601f013c	polya_transcriptome	fr-unstranded	paired	cancer	breast_carcinoma	BRCA	TCGA-A2-A0YT-01A-11R-A109-07	89417412	165	67	160705146	50	8034418011	LumB	Positive	Negative	Negative
478eb8aa-50b8-4ce5-98e4-d518ede4b174	6093f268-1c3f-4fec-bde7-fc3721ecaf8e	4543cecd-6333-473b-b5ce-96d33ab47706	polya_transcriptome	fr-unstranded	paired	cancer	breast_carcinoma	BRCA	TCGA-BH-A0DZ-01A-11R-A00Z-07	70619359	158	78	58887906	50	2944100721	LumA	Positive	Positive	Positive
9ad603dc-3fd0-44f5-ae4e-64eeb1ae8d6d	7c8b0e74-bd47-4c5c-99de-8484eca2b1ad	45f011a1-cc58-47f8-9545-66c313441650	polya_transcriptome	fr-unstranded	paired	cancer	breast_carcinoma	BRCA	TCGA-AR-A0U2-01A-11R-A109-07	77576423	178	68	141588633	50	7078637801	LumB	Positive	Positive	Negative
dd96a9c7-899c-47cd-a0f9-b149ed07a5d6	940d64bd-8c96-476f-84f9-678d1ed3500f	45fe02d2-5d68-43c4-9cea-7da6e16a55a2	polya_transcriptome	fr-unstranded	paired	cancer	breast_carcinoma	BRCA	TCGA-D8-A1JB-01A-11R-A13Q-07	56485008	164	62	101090410	50	5053924985	LumA	Positive	Positive	Positive
0bf6e772-1aa1-4f54-9a50-c1414e2f22f3	9ebe5223-7566-4026-83ae-812283a8aaeb	461cbf67-a11d-4411-95b5-cf83ecf05d02	polya_transcriptome	fr-unstranded	paired	cancer	breast_carcinoma	BRCA	TCGA-AR-A2LM-01A-11R-A180-07	87762091	180	67	159690927	50	7983679205	LumA
4ac693e9-10f3-46b3-9d46-df3af7b0d259	209bcf2c-dac4-48e4-b47c-5a4c8e8797b9	46262a6c-8a11-4bb9-8851-8b6e44c95288	polya_transcriptome	fr-unstranded	paired	cancer	breast_carcinoma	BRCA	TCGA-E2-A150-01A-11R-A12D-07	64181684	174	63	116230246	50	5810903837	Basal	Negative	Negative	Negative
34ab0cb8-bf19-4cbb-b4eb-3c45ee5aa60b	4c3d691c-fdf7-46e3-977e-68500c4ac358	463d3f12-16bb-456a-8fb1-f200c7996406	polya_transcriptome	fr-unstranded	paired	cancer	breast_carcinoma	BRCA	TCGA-B6-A0IG-01A-11R-A034-07	91279561	170	58	164176513	50	8207997164	LumA	Positive	Positive
3e9f93c0-aa79-4b4c-bd6c-b3325912362a	5b9560c4-0632-479a-835f-67d373e59206	467314d6-f946-447f-920a-d33b60f66eb2	polya_transcriptome	fr-unstranded	paired	cancer	breast_carcinoma	BRCA	TCGA-AN-A0AL-01A-11R-A00Z-07	71066537	225	86	122719865	50	6135368355	Basal	Negative	Negative	Negative
d3d4d709-ab34-4617-aa8c-51a3d0a3efe6	8b5d38fb-e9ad-445c-b5d5-f054a5eafeb1	46892fa4-f179-4991-99da-629d8cf936f6	polya_transcriptome	fr-unstranded	paired	cancer	breast_carcinoma	BRCA	TCGA-BH-A0DO-01B-11R-A12D-07	71679001	158	61	130965062	50	6547543995	LumA	Positive	Positive	Negative
64975923-d032-4182-8565-59fc37127d8d	b58f47b2-c3ce-49a2-9bd2-f4c2cbda734c	47901dff-8acf-4afa-9e42-851d98777085	polya_transcriptome	fr-unstranded	paired	cancer	breast_carcinoma	BRCA	TCGA-D8-A1XT-01A-11R-A14M-07	94616633	164	54	177496162	50	8873816743	Her2	Negative	Negative	Positive
86a18ae0-dfb1-49c3-b5c4-67ec331d6e40	fc3fe505-f138-426f-87d3-c7ae138be02d	4795628e-50d8-41e0-b3c6-00fe4600dc5d	polya_transcriptome	fr-unstranded	paired	cancer	breast_carcinoma	BRCA	TCGA-C8-A1HN-01A-11R-A137-07	93415362	174	58	170569411	50	8527326266	LumB	Positive	Positive	Equivocal
a9b7d7fe-be31-4f71-afee-c1bfdf511888	cf11642a-eb96-4b37-b914-371c71f8e0ca	4808bc63-000a-4a49-a25b-4b817ca5ea54	polya_transcriptome	fr-unstranded	paired	cancer	breast_carcinoma	BRCA	TCGA-AO-A0J4-01A-11R-A034-07	107120940	174	64	193640394	50	9681053520	Basal	Negative	Negative	Negative
4f04bd10-9902-4a23-b15d-4f4409d79499	24e9d23a-1340-4074-9268-ca85896569cf	48188b57-1f05-43dc-b8d4-a422c4f443a9	polya_transcriptome	fr-unstranded	paired	cancer	breast_carcinoma	BRCA	TCGA-E2-A108-01A-13R-A10J-07	61471980	165	64	110032817	50	5501092119	Normal	Positive	Positive	Negative
30047d32-0833-4aca-98d1-3b9ab7122863	dcc31bf1-9890-4fb1-9677-b5fb77e1fc37	48bf0fa5-66c2-495d-93ef-943bc7ff31ac	polya_transcriptome	fr-unstranded	paired	cancer	breast_carcinoma	BRCA	TCGA-AR-A24N-01A-11R-A169-07	92813948	175	57	168833154	50	8440721579	LumB	Positive	Positive	Negative
303a1d77-a37a-4966-a4a4-9981d99ba1b4	10f2905c-6bac-4050-9327-926c5c4de29f	48d70a9a-b6ae-4ed6-80da-999a919f8da9	polya_transcriptome	fr-unstranded	paired	cancer	breast_carcinoma	BRCA	TCGA-E2-A14Q-01A-11R-A12D-07	75521131	180	60	134751754	50	6736818183	LumA	Positive	Positive	Negative
128d198e-9b22-427c-90db-3714455f3a17	eeb8b594-1bba-4af3-be80-682e261965b4	491c6c41-d1c5-4be7-bb7c-9df7275aa388	polya_transcriptome	fr-unstranded	paired	cancer	breast_carcinoma	BRCA	TCGA-A2-A0T2-01A-11R-A084-07	68645633	175	68	112284231	50	5613786610	Basal	Negative	Negative	Negative
aa30ac3d-4216-45dd-a314-1ae192fafcb2	5754d368-87b9-40e5-9a56-bd48ad9a80e3	4977200c-765d-475f-8df4-bf8d9a3b0aa9	polya_transcriptome	fr-unstranded	paired	cancer	breast_carcinoma	BRCA	TCGA-AR-A24M-01A-11R-A169-07	99858968	171	59	184828263	50	9240359991	LumA	Positive	Positive	Negative
d1fd8ed2-be13-4272-b31e-df86911db3b1	d12bd5fd-838e-491b-8949-6a22f78194ad	49bdbb64-75a8-4a30-bde6-57f3c2a38f9b	polya_transcriptome	fr-unstranded	paired	cancer	breast_carcinoma	BRCA	TCGA-AR-A24P-01A-11R-A169-07	92657252	168	59	167494303	50	8373631780	LumA	Positive	Positive	Negative
5fd9552a-c742-4388-940d-295d1107ae00	81fc993e-8f5a-4b3b-bea3-4c4c2f5e4ef2	49c4166c-701a-4f53-8968-99aec3347214	polya_transcriptome	fr-unstranded	paired	cancer	breast_carcinoma	BRCA	TCGA-AR-A1AY-01A-21R-A12P-07	67897564	186	68	121869611	50	6092872278	Basal	Negative	Negative	Negative
f3b86c02-09a5-4e97-aa7a-86f13f7cda4b	0bc7a0cb-2a16-4f63-8188-39fd4c20b8b3	4a21d42c-b231-4ffc-8c15-4bd73bf610b4	polya_transcriptome	fr-unstranded	paired	cancer	breast_carcinoma	BRCA	TCGA-EW-A1PE-01A-11R-A144-07	85037150	170	58	156581040	50	7828181227	LumA	Positive	Positive	Negative
eafa45a4-2fd1-4fa3-860c-9d52ed382b7d	cd17957d-1e5c-4874-8070-890c1d692a0b	4a28ecf3-c70e-42d0-918b-866d11804c13	polya_transcriptome	fr-unstranded	paired	cancer	breast_carcinoma	BRCA	TCGA-E2-A15O-01A-11R-A115-07	60156076	170	67	104199613	50	5209405043	LumA	Positive	Positive	Negative
0741b5db-4405-42ba-b63a-c6ee4f341480	14193a12-5601-4f0c-90aa-ecd24d6ac41b	4a6f7935-86f8-4c08-9d0e-9fe77878f2ce	polya_transcriptome	fr-unstranded	paired	cancer	breast_carcinoma	BRCA	TCGA-BH-A1EY-01A-11R-A13Q-07	55394598	158	59	100577445	50	5028311952	LumA	Positive	Positive	Negative
016caf42-4e19-4444-ab5d-6cf1e76c4afa	163000c7-0633-4d89-a84f-f487517248db	4a93eaee-d821-4640-a441-255008aaf3b4	polya_transcriptome	fr-unstranded	paired	cancer	breast_carcinoma	BRCA	TCGA-AO-A128-01A-11R-A10J-07	92333133	174	69	172846773	50	8641531460	Basal	Negative	Negative	Negative
c2a742fe-3e8b-4210-85a6-7191a1123609	c7da9758-e55a-4ed7-984f-cd86e2f6ea20	4aac7c40-db6b-4648-a82a-7bf397de913a	polya_transcriptome	fr-unstranded	paired	cancer	breast_carcinoma	BRCA	TCGA-AN-A0FN-01A-11R-A034-07	87064900	164	67	156549819	50	7826723979	LumA	Positive	Positive	Negative
2fe854b4-bac9-4801-9a1c-ee99388e8082	b6359ede-df10-44b9-a2e2-bbf900eeb241	4adf4439-3d60-44ac-a6f0-9f42cc081a93	polya_transcriptome	fr-unstranded	paired	cancer	breast_carcinoma	BRCA	TCGA-AO-A12D-01A-11R-A115-07	64233504	184	65	117812910	50	5890048011	Her2	Negative	Negative	Positive
9da462b0-93c2-4305-89f6-7199a30399a7	a0de3018-8916-4e06-8ba1-beb1d218e30e	4b964043-f6dd-4f19-ab4c-439ee68ce2b0	polya_transcriptome	fr-unstranded	paired	cancer	breast_carcinoma	BRCA	TCGA-BH-A0B5-01A-11R-A12P-07	73183223	182	62	136720889	50	6835309170	LumA	Positive	Positive	Negative
6cdc0d53-f813-4101-81e5-9bee68270536	6f26754e-8132-4612-bf6c-9301302fec2d	4baa8edc-9ab0-4cd6-b316-dfe1ff7c1f4d	polya_transcriptome	fr-unstranded	paired	cancer	breast_carcinoma	BRCA	TCGA-BH-A0H3-01A-11R-A12P-07	79657856	184	67	145362311	50	7267235156	LumA	Positive	Positive	Negative
3c08aabd-d5b5-4bbe-857c-38a7527b2163	0dba8c12-0f21-4489-8639-47c156ddfa5f	4be8001c-c6a2-420c-8761-93469a6a7904	polya_transcriptome	fr-unstranded	paired	cancer	breast_carcinoma	BRCA	TCGA-A8-A085-01A-11R-A00Z-07	120391026	170	70	208616479	50	10429807582	LumB	Positive	Positive	Negative
1c40b84e-a0e3-429f-a48c-21566cf881c0	1bab00ca-778e-48ac-ac59-ce2b99d84403	4bf5f56d-448a-426a-8edc-f1bdbf6a8d55	polya_transcriptome	fr-unstranded	paired	cancer	breast_carcinoma	BRCA	TCGA-D8-A143-01A-11R-A115-07	65701689	173	66	122000954	50	6099454439	Basal	Negative	Negative	Negative
36d77496-99f8-4911-ba7c-89fae32662aa	bbf837cc-d336-45bc-9024-a018a667f8ec	4c15b588-6017-4f0c-9b66-4f18122acc83	polya_transcriptome	fr-unstranded	paired	cancer	breast_carcinoma	BRCA	TCGA-A2-A0T5-01A-21R-A084-07	73832866	197	74	134773047	50	6737966029	LumA	Positive	Positive	Negative
f2da1d3f-f226-4c99-a97e-9b26f67d7a5d	e61781e7-6c4e-4a6f-8f8d-22896b1243ca	4c6443ed-bc36-4c94-85dd-9bf7aab6a5b3	polya_transcriptome	fr-unstranded	paired	cancer	breast_carcinoma	BRCA	TCGA-E9-A1R0-01A-22R-A16F-07	92075290	153	52	161881406	50	8093190891	LumA			Negative
1c3610f7-e0aa-48d7-9a27-0dbaf6e244f9	e1df2e78-ade5-4ff7-a636-95c79e23b942	4d12d021-3673-4e14-9fd9-033f811f87da	polya_transcriptome	fr-unstranded	paired	cancer	breast_carcinoma	BRCA	TCGA-A2-A04U-01A-11R-A115-07	54570525	173	60	97542857	50	4876538430	Basal	Negative	Negative	Negative
c7d7a770-23c0-4310-ab48-1f6152dc2849	4c6bdfb2-3438-4216-b76d-d87c386bfa96	4d184421-3a3d-499a-bdb5-230f45e6d16f	polya_transcriptome	fr-unstranded	paired	cancer	breast_carcinoma	BRCA	TCGA-D8-A1Y2-01A-11R-A157-07	85457440	174	58	154809095	50	7739550985	LumB	Positive	Positive	Negative
fc18d029-9be2-4fa0-9aef-6d647dc55f0b	f984e167-e005-438d-ac04-d4825043b128	4d28bcbc-dbdd-46f8-9329-49f359480a97	polya_transcriptome	fr-unstranded	paired	cancer	breast_carcinoma	BRCA	TCGA-D8-A147-01A-11R-A115-07	73078784	192	74	133773521	50	6687940416	Basal	Negative	Negative	Negative
417dea5f-f68e-4dab-940e-43ae8c67e5e6	29ac24fb-0065-47f8-b044-f4a66fad2394	4dac7a33-db46-4815-8c6c-fb326959c741	polya_transcriptome	fr-unstranded	paired	cancer	breast_carcinoma	BRCA	TCGA-BH-A1EV-01A-11R-A137-07	71898115	184	67	131583225	50	6578414361	Her2	Positive	Positive
72cd1b17-d349-4551-83f7-3062ce9db865	f549267b-0932-45f0-b7e6-c4a42cac50c8	4de3ad78-68e4-4ab9-b1f6-eb0666140761	polya_transcriptome	fr-unstranded	paired	cancer	breast_carcinoma	BRCA	TCGA-A2-A0YI-01A-31R-A10J-07	92030678	152	61	165562368	50	8277275648	LumA	Positive	Positive	Negative
f63722c1-a0bb-4bf9-8a10-1d76a8e1a0ba	6a914b5f-5bc2-4152-b80e-fcc864a415b0	4dfbdec6-1911-412c-9873-f6782ab8ff66	polya_transcriptome	fr-unstranded	paired	cancer	breast_carcinoma	BRCA	TCGA-BH-A18M-01A-11R-A12D-07	69269766	173	60	129476666	50	6473186743	LumA	Positive	Positive	Positive
16a8d916-ad46-4690-b1a5-3b2b323f4336	75103265-c66d-4bd9-8ecf-cfcf66402918	4eaae575-d631-4e2e-8e70-4b4e0a429d74	polya_transcriptome	fr-unstranded	paired	cancer	breast_carcinoma	BRCA	TCGA-B6-A0IN-01A-11R-A034-07	81702836	187	66	110449098	50	5521818964	LumB	Positive	Negative
96f23d8a-be0f-4925-ba00-805dc293414c	a7e04cc7-3f4c-4986-a336-8083e5653754	4eb0c00d-595c-47ee-bcad-818c7723656d	polya_transcriptome	fr-unstranded	paired	cancer	breast_carcinoma	BRCA	TCGA-A2-A0ET-01A-31R-A034-07	87320416	169	62	161754153	50	8087232599	LumA	Positive	Positive	Negative
d67cd793-2931-429a-9084-2f3c4c8be7ad	2a3e4dbb-aaff-4b14-bbed-f2d7cf0f8fa3	4f1ffb0e-b2f8-42ae-86cb-bbd3405014f6	polya_transcriptome	fr-unstranded	paired	cancer	breast_carcinoma	BRCA	TCGA-A2-A0EY-01A-11R-A034-07	74494617	177	73	134518824	50	6725232540	LumB	Positive	Negative	Positive
64089c20-939f-48b4-ae8b-904ad0597145	c2f00c0c-9ad9-4c1d-912c-52eacedcba12	4f3a68ee-00c8-44bd-b9d6-f3fa6dc4084c	polya_transcriptome	fr-unstranded	paired	cancer	breast_carcinoma	BRCA	TCGA-E2-A15I-01A-21R-A137-07	73319435	172	57	135802899	50	6789258970	LumA	Positive	Positive	Negative
4a831893-f4ca-4357-a756-b5e954e35dd7	c18a3e05-f8ee-454c-89b2-5659045ba68e	4fe55069-e1b6-4d85-a51a-03a10c6116e2	polya_transcriptome	fr-unstranded	paired	cancer	breast_carcinoma	BRCA	TCGA-E9-A2JS-01A-11R-A180-07	79137796	161	61	134131365	50	6705937794	LumB
1133b8a9-6b11-4511-b70a-f200e3b8b5db	07c938ad-70f7-418f-b6c9-ec6e4b1dae66	4ffff9ea-3386-47d5-8974-722037f31849	polya_transcriptome	fr-unstranded	paired	cancer	breast_carcinoma	BRCA	TCGA-GM-A2D9-01A-11R-A18M-07	42220396	155	53	70734547	50	3536282935	LumA	Positive	Positive
c694615c-b1c6-499c-8058-995633ebf948	ca0d78dc-c860-4835-ad07-052f176804a4	502939cc-3381-4bc2-9ae6-332846cf836b	polya_transcriptome	fr-unstranded	paired	cancer	breast_carcinoma	BRCA	TCGA-E9-A1RF-01A-11R-A157-07	89456371	174	58	153251339	50	7661603913	LumA			Negative
88db1340-e4bf-451a-87c0-6e9168296f5e	da9dc40b-0350-4b8c-8a7a-15100d5aeb90	50674dde-30c1-4530-a164-381d5326e29c	polya_transcriptome	fr-unstranded	paired	cancer	breast_carcinoma	BRCA	TCGA-EW-A1PB-01A-11R-A144-07	81113570	162	55	146507605	50	7324731351	Basal	Negative	Negative	Negative
d5be2ab3-f748-480d-954b-385cf01b4c81	4f69c5f3-4e8c-4b71-a5fe-3179412c17e6	50808f98-d10b-4190-aff7-428f56abb0f9	polya_transcriptome	fr-unstranded	paired	cancer	breast_carcinoma	BRCA	TCGA-D8-A27N-01A-11R-A16F-07	87871629	154	55	155634411	50	7780890384	LumB	Positive	Positive	Positive
195b6731-6ae6-416e-a345-0eb8874a0ca2	82371bb4-13dd-4868-9872-bd3e3e1da67d	508f0932-673f-48b4-ac71-845ed9eb7c52	polya_transcriptome	fr-unstranded	paired	cancer	breast_carcinoma	BRCA	TCGA-AN-A0XO-01A-11R-A109-07	95066533	155	62	173520618	50	8675152698	LumA	Positive	Negative	Negative
aaea5f9c-b35b-47f8-93cb-bdc7b81844ff	57e65074-4dc7-4f55-9638-8d123702305c	50c720f4-dbcb-4b8b-9808-d130f5197d27	polya_transcriptome	fr-unstranded	paired	cancer	breast_carcinoma	BRCA	TCGA-A2-A25A-01A-12R-A16F-07	120375678	153	53	208294551	50	10413433742	Normal	Positive	Positive	Negative
c49e3b18-fd88-48f4-8b01-300692ceb367	8ba927e8-83e7-43d8-ba16-00d45a0f0484	5162ef6d-6978-4ff7-b385-a59325cefe17	polya_transcriptome	fr-unstranded	paired	cancer	breast_carcinoma	BRCA	TCGA-C8-A131-01A-11R-A115-07	62453580	174	66	105295381	50	5264140750	Basal	Negative	Negative	Negative
786e8dbe-442e-4551-87b3-b4c333b04dd4	8ef7ad6f-a6e4-405c-b20e-d547985bd9d6	519e1ea1-6658-4978-9f3d-313d7cc1e0c1	polya_transcriptome	fr-unstranded	paired	cancer	breast_carcinoma	BRCA	TCGA-BH-A0WA-01A-11R-A109-07	76681808	148	55	134635837	50	6731141136	Basal	Negative	Negative	Negative
39de7761-e762-4811-b95c-8216b79ae06b	38bf35cd-b2f7-4532-9bff-d95cfe2cafd5	52033f64-1e6f-4657-a4fb-7cfeffc61951	polya_transcriptome	fr-unstranded	paired	cancer	breast_carcinoma	BRCA	TCGA-AN-A0XW-01A-11R-A109-07	70280870	180	63	127492380	50	6373912282	LumA	Positive	Positive	Negative
3b1f7e48-216d-47de-ba79-db350f52bff0	b692cb10-ff2f-456b-a2c0-706b608d4e7e	520a6569-bf3a-495f-9460-7f65e4f59687	polya_transcriptome	fr-unstranded	paired	cancer	breast_carcinoma	BRCA	TCGA-C8-A27A-01A-11R-A169-07	99897403	189	72	177322486	50	8865084060	LumB	Positive	Positive	Negative
70ab4f23-23c4-409f-a5cc-18a010c3a24e	01aeb34a-75e4-446d-97ae-6e32c47158ad	5213da80-35ac-4172-b2e8-de686e73a498	polya_transcriptome	fr-unstranded	paired	cancer	breast_carcinoma	BRCA	TCGA-C8-A26X-01A-31R-A16F-07	84174214	152	52	136297086	50	6814175953	Her2	Negative	Negative	Negative
0a017f15-1c6b-45e7-8d55-e0a71df1b2e8	f4f60d69-6c0d-4a73-90fa-ee369de95fdd	523e45c2-4f98-4010-b48e-bdbda62865cf	polya_transcriptome	fr-unstranded	paired	cancer	breast_carcinoma	BRCA	TCGA-A8-A08F-01A-11R-A00Z-07	72358259	181	89	107264908	50	5362973033	LumB	Positive	Positive	Negative
2a84997d-ccee-4f46-bea2-752534f26416	e57574e4-7e01-4e61-bd29-ee4ec63dddd6	526c9170-0f25-4374-9287-1fc40acb6555	polya_transcriptome	fr-unstranded	paired	cancer	breast_carcinoma	BRCA	TCGA-E2-A1LL-01A-11R-A144-07	47752159	186	71	88855209	50	4442289646	Basal	Negative	Negative	Negative
f06f09f3-8133-4a92-ac86-fbe64295e0d8	b41b1f04-226e-466c-b5e1-f61e45ad3210	526da11e-9125-4fcd-98d7-02994c9783d1	polya_transcriptome	fr-unstranded	paired	cancer	breast_carcinoma	BRCA	TCGA-E9-A1ND-01A-11R-A144-07	55137432	181	68	98674430	50	4933326973	Basal	Negative	Negative	Negative
298d33da-15af-48cb-b30f-eaf54e7baa43	835ef481-0c0c-4621-9111-e23d63ca9d7c	5275bc42-18a3-43d1-9dee-dfb80c39ba20	polya_transcriptome	fr-unstranded	paired	cancer	breast_carcinoma	BRCA	TCGA-A2-A0YH-01A-11R-A109-07	78400806	149	56	129683918	50	6483588688	LumB	Positive	Positive	Negative
fb3607eb-858e-4ecd-8477-95140658c6d2	bf8eb507-a277-4f3a-a605-313cd37f18b4	5285c747-0cb2-4f6a-83d8-40e45f8e4f6e	polya_transcriptome	fr-unstranded	paired	cancer	breast_carcinoma	BRCA	TCGA-E9-A249-01A-11R-A169-07	98723207	173	58	178440306	50	8920954956	LumB			Negative
7bcf6d42-eb8f-4aa2-825b-38671d4f9e3a	21ba28ff-89f6-4f02-a135-821efc4f42f8	52a863fe-b210-456b-9c2d-545277362b65	polya_transcriptome	fr-unstranded	paired	cancer	breast_carcinoma	BRCA	TCGA-BH-A0C3-01A-21R-A12P-07	62082509	186	65	109796330	50	5489259668	LumB	Positive	Negative	Negative
3a0775a0-61ae-43f2-b5f6-629a44355c2f	6407b3ab-d159-4700-8e6b-d460411643ac	52df7d5d-7236-464f-9394-7c20f8726280	polya_transcriptome	fr-unstranded	paired	cancer	breast_carcinoma	BRCA	TCGA-GM-A2DK-01A-21R-A180-07	64053288	168	58	99632740	50	4980981733	LumA	Positive	Negative
9848307d-1bd5-40c1-b655-a33297aaf74f	2e78b083-64df-4f0e-95ae-783209aee124	52ff562f-6a13-435a-acab-16a064633b1d	polya_transcriptome	fr-unstranded	paired	cancer	breast_carcinoma	BRCA	TCGA-AR-A1AI-01A-11R-A12P-07	79400080	174	61	146187005	50	7308749991	Basal	Negative	Negative	Negative
8218119a-f68b-4ea7-9ee4-5e2edc2ae342	dc85267a-0ce1-439e-9ecf-e5a13ad06f26	538ab6dc-6dff-49e2-ae6a-b91ee6619bce	polya_transcriptome	fr-unstranded	paired	cancer	breast_carcinoma	BRCA	TCGA-E9-A245-01A-22R-A16F-07	52673662	152	56	93945303	50	4696884425	LumA			Negative
2e1e3bf0-1708-4b65-936c-48b89eb8966a	b09dcf83-93a7-466b-9414-12896ac7749c	53a89c04-16e5-4cc3-838c-6b6d1b8ea0c0	polya_transcriptome	fr-unstranded	paired	cancer	breast_carcinoma	BRCA	TCGA-AN-A049-01A-21R-A00Z-07	61180217	178	73	111986556	50	5598775545	LumA	Positive	Positive	Negative
001cef41-ff86-4d3f-a140-a647ac4b10a1	92058c44-a484-4e08-b1fe-dfe2f03a0aa1	53c8bbbd-16cd-4790-a99b-f45b0f958157	polya_transcriptome	fr-unstranded	paired	cancer	breast_carcinoma	BRCA	TCGA-E2-A1IU-01A-11R-A14D-07	58653075	206	79	108564274	50	5427619385	LumA	Positive	Positive	Negative
5a4b7098-1f6a-49e9-b364-29d6d34f5bd5	74f23f3b-989c-441b-8715-505378d175e3	53f4d557-cad7-4367-9546-c10752cc6189	polya_transcriptome	fr-unstranded	paired	cancer	breast_carcinoma	BRCA	TCGA-B6-A0IM-01A-11R-A034-07	100549728	179	70	181961576	50	9097102532	LumA	Positive	Positive	Negative
32861b48-83f5-43a3-bb54-45215ad2c5d6	9864f875-05af-4336-b532-a283e4dfeed6	5427eb83-38f3-4258-b241-25efae8fa70a	polya_transcriptome	fr-unstranded	paired	cancer	breast_carcinoma	BRCA	TCGA-BH-A28Q-01A-11R-A16F-07	103218134	150	52	184714354	50	9234744154	LumA	Positive	Positive
9536bec0-dae0-4d63-a1b3-956741835243	efbff161-d65a-4009-8e95-50d7f6cae435	542bb107-1b0c-4ace-834d-9e32ed82429c	polya_transcriptome	fr-unstranded	paired	cancer	breast_carcinoma	BRCA	TCGA-AO-A0J7-01A-11R-A034-07	73467121	167	73	133109039	50	6654734659	LumB	Positive	Positive	Negative
8159ff7b-89f4-411a-9b9c-491f1cb3eb34	8d65b4ee-183b-4767-9091-dec23a17af93	54F1981B-9D8F-48CC-9586-D2E9A8D468F5	polya_transcriptome	fr-unstranded	paired	cancer	breast_carcinoma	BRCA	TCGA-AC-A2BM-01A-11R-A21T-07	68700671	185	67	127826622	48	6134958625	LumB
02f5ae33-a563-4ecb-9e33-dfa500a44931	7b2cc917-cd91-486b-bb9b-4c57cf4e86e0	54d372bf-07c8-4525-a081-ff26c28aff39	polya_transcriptome	fr-unstranded	paired	cancer	breast_carcinoma	BRCA	TCGA-A8-A093-01A-11R-A00Z-07	81326907	150	53	147080414	50	7353362179	LumA	Positive	Positive	Negative
82ec33dd-e783-4c74-9a87-797a699e11df	09191482-34de-4130-afbe-dd47d481d539	554df3b0-e305-4dab-a268-47ad7c1dcffc	polya_transcriptome	fr-unstranded	paired	cancer	breast_carcinoma	BRCA	TCGA-AQ-A1H3-01A-31R-A13Q-07	89729044	192	74	165347414	50	8266421292	LumA	Positive	Positive	Negative
69a68fbc-e43d-4652-85ee-693211bded47	8d122839-4167-48b2-9f3a-7ff7c3f134d8	55b3f26e-8f8f-48b8-8c3a-4e648ac7e05a	polya_transcriptome	fr-unstranded	paired	cancer	breast_carcinoma	BRCA	TCGA-E9-A1N4-01A-11R-A14M-07	107573718	159	51	195793858	50	9788761010	LumA	Positive	Positive	Negative
d071c16b-7cee-45ed-8ec9-612418143815	54fffa7d-7d20-4ce4-8fe0-29372a6f3c82	560ab6aa-cbfe-42ac-9446-9d3df720bc81	polya_transcriptome	fr-unstranded	paired	cancer	breast_carcinoma	BRCA	TCGA-A2-A0CS-01A-11R-A115-07	55705811	172	63	102117131	50	5105265613	LumA	Positive	Positive	Negative
b63391a0-73f8-4544-9e94-f6529245ca2a	a63690bb-5761-47d7-854e-7be44d9b0b3a	5610cbc9-1031-4b6a-9bba-a6b3ed7ced4d	polya_transcriptome	fr-unstranded	paired	cancer	breast_carcinoma	BRCA	TCGA-E2-A1IL-01A-11R-A14D-07	53770010	179	63	99199421	50	4959474415	LumA	Positive	Positive	Negative
b2ecbc0f-2c30-4200-8d5e-7b95424bcadb	e2b02d95-df95-48ad-b26f-3eb15201969d	5610fa97-eac4-4306-aead-983ee6570baf	polya_transcriptome	fr-unstranded	paired	cancer	breast_carcinoma	BRCA	TCGA-A7-A26I-01A-11R-A169-07	97115700	155	48	173305478	50	8664380497	Basal	Negative	Negative	Negative
623befd6-0ca4-4a6c-9cf5-d9385c3b718f	5cedca81-7593-48c9-8bed-ebd294347ce7	56183330-0700-46d7-b45f-6d915ae587fa	polya_transcriptome	fr-unstranded	paired	cancer	breast_carcinoma	BRCA	TCGA-AR-A1AO-01A-11R-A12P-07	83658882	160	57	147645666	50	7381605619	Normal	Positive	Negative	Negative
de531604-bd1a-49df-96c2-6de3ae703f1d	be145e7b-25ee-409a-8c9c-5e17c9b6c5aa	56bc2076-bafe-47aa-8255-9f03d438cb00	polya_transcriptome	fr-unstranded	paired	cancer	breast_carcinoma	BRCA	TCGA-D8-A1XG-01A-11R-A14D-07	67526293	175	63	125634084	50	6281126289	LumA	Positive	Negative	Negative
bf3b1481-ae31-4406-b084-b6cc1d7163e3	0fc347ae-7ad9-4987-887a-d37fe871d6c2	56d5aac4-62b4-43e4-b0e4-f40b19a5893f	polya_transcriptome	fr-unstranded	paired	cancer	breast_carcinoma	BRCA	TCGA-BH-A1FR-01A-11R-A13Q-07	51037001	179	69	92437342	50	4621314518	LumA	Positive	Positive	Negative
cc074b7f-d3b2-4880-902e-bf10e667b665	044f9b74-9a16-432e-acac-78c399c001bc	56d889ba-6484-4940-ae85-1373ce4255b9	polya_transcriptome	fr-unstranded	paired	cancer	breast_carcinoma	BRCA	TCGA-BH-A18J-01A-11R-A12D-07	76384572	184	63	137881584	50	6893321101	LumA	Positive	Positive	Negative
2f4cbedf-ed7e-45a2-bf34-f1d1e696bdde	27b748ba-fef9-4eaa-96b6-a8ad31b5c478	570ee0fd-7003-45ce-9c42-8f6145604186	polya_transcriptome	fr-unstranded	paired	cancer	breast_carcinoma	BRCA	TCGA-AN-A0FK-01A-11R-A034-07	71362995	177	72	131603695	50	6579459807	LumA	Positive	Positive	Negative
6014a582-d22e-46e1-9000-c8e2fbad7acf	a92b6d90-f7b4-4b17-b56b-b2fb7103b55f	5741e1ce-5d4c-40dc-aa01-e71a45341884	polya_transcriptome	fr-unstranded	paired	cancer	breast_carcinoma	BRCA	TCGA-AR-A254-01A-21R-A169-07	99139266	155	50	179834554	50	8990841008	Her2	Positive	Positive	Positive
b95eef8a-205f-4cf8-9d3c-ae51d406e1e0	6d129f34-7de2-4f8a-b150-e6111c5845cc	5903d969-2fd6-4952-b475-a79e6c241efd	polya_transcriptome	fr-unstranded	paired	cancer	breast_carcinoma	BRCA	TCGA-E9-A228-01A-31R-A157-07	94081316	171	61	169053243	50	8451721028	LumB			Positive
2021ed1f-dc75-4701-b8b8-1386466e4802	69bfa6ce-ed46-4321-a107-347c49d68951	5969d3bb-19fb-4bda-9483-db4791257b95	polya_transcriptome	fr-unstranded	paired	cancer	breast_carcinoma	BRCA	TCGA-BH-A0H7-01A-13R-A056-07	87958121	188	71	157285440	50	7863474084	LumA	Positive	Positive	Negative
9d166970-07c8-4ca3-9cfa-ed0049df9ecc	50463a25-4292-4bc7-926a-341493e68242	59783c67-6446-44c1-b9b3-505470f54c82	polya_transcriptome	fr-unstranded	paired	cancer	breast_carcinoma	BRCA	TCGA-BH-A1EW-01A-11R-A137-07	66695526	169	58	123248308	50	6161700937	LumA	Negative	Negative	Negative
ce887e90-0660-4f44-a3a4-b3b894cb7eda	17f2ecdd-59bb-4251-a1b3-2e0a461ea070	59c6ed76-762c-4caa-98c1-0886b6d9651c	polya_transcriptome	fr-unstranded	paired	cancer	breast_carcinoma	BRCA	TCGA-C8-A275-01A-21R-A16F-07	94754849	152	52	169229056	50	8460574250	Her2			Positive
92654f8d-5137-4ffd-aaa3-5ae38eb88226	c685196b-c3cf-49fa-aae4-f6ccbe04779f	5E04619F-0FA5-45FA-A30B-31B062600047	polya_transcriptome	fr-unstranded	paired	cancer	breast_carcinoma	BRCA	TCGA-A7-A2KD-01A-31R-A21T-07	93572957	186	69	176103459	48	8451922305	LumB
87b85935-a058-44ad-8fb6-8511130eaffe	a9d130f4-84e6-4f3c-982f-69971b5b7a46	5a0e92d3-7eb2-4ab2-8ee7-f2f180c6a6e6	polya_transcriptome	fr-unstranded	paired	cancer	breast_carcinoma	BRCA	TCGA-D8-A1XV-01A-11R-A14M-07	57714383	188	62	106276003	50	5313132382	LumA	Positive	Positive	Negative
4e3699da-4367-4a43-9d66-a117d3ad460d	41dc8345-7968-42b2-af20-8501b9d2223d	5a269a43-59a4-4718-878e-1086a07b13ee	polya_transcriptome	fr-unstranded	paired	cancer	breast_carcinoma	BRCA	TCGA-AN-A0XN-01A-21R-A109-07	58265164	178	62	105659506	50	5282415630	LumA	Negative	Positive	Negative
a381275f-8858-4793-a8a2-0ca9db7274c8	2556d93d-9252-4248-a044-91deaa7f02df	5a6b6013-11d0-498d-a014-3ea8e14c61d5	polya_transcriptome	fr-unstranded	paired	cancer	breast_carcinoma	BRCA	TCGA-EW-A1J2-01A-21R-A13Q-07	102971157	154	52	187724848	50	9385319550	LumA	Positive	Positive	Negative
c2b104ee-f914-4e79-9e1b-56bf88157472	2b795cb0-4f14-4312-b96b-4adfbf9f4124	5aaf8edc-5d66-4099-824b-f4e06827ad12	polya_transcriptome	fr-unstranded	paired	cancer	breast_carcinoma	BRCA	TCGA-E2-A14S-01A-11R-A12D-07	86604125	182	61	152136536	50	7605911586	LumB	Positive	Positive	Negative
2680da86-c977-4611-b75f-df015283c023	8d9f2037-1c1f-4c73-a993-dc4c2aa67d30	5ac273e2-3a3f-48a6-8782-956587bab667	polya_transcriptome	fr-unstranded	paired	cancer	breast_carcinoma	BRCA	TCGA-E9-A1R7-01A-11R-A14M-07	76554777	179	60	130772825	50	6537874528	LumB			Negative
0130d616-885e-4a6c-9d03-2f17dd692a05	c216cce6-3e13-466e-942d-348f9f803ab2	5b233291-8984-4925-8be4-3911f541a15f	polya_transcriptome	fr-unstranded	paired	cancer	breast_carcinoma	BRCA	TCGA-D8-A1XY-01A-11R-A14M-07	77973142	180	62	140276270	50	7012968105	LumA	Positive	Positive	Positive
ecab16bc-28d5-4c3a-8735-3c785bd047c4	1fc22273-7e02-4193-9fbb-476e0eab6afb	5b262ec0-72f2-4c54-820e-a39afad67212	polya_transcriptome	fr-unstranded	paired	cancer	breast_carcinoma	BRCA	TCGA-BH-A1FB-01A-11R-A13Q-07	90220336	162	61	162845312	50	8141482190	LumA	Positive	Positive	Negative
17ca61a2-607a-45ff-88fa-ef72e80bf891	7ea6d404-9d2c-4b69-ac8b-d9ccd2d6cc65	5b92fd62-9fec-4b18-b7c3-50c88fa0d464	polya_transcriptome	fr-unstranded	paired	cancer	breast_carcinoma	BRCA	TCGA-BH-A0HF-01A-11R-A056-07	63214784	202	73	111850792	50	5591998277	LumA	Positive	Positive	Negative
8d5fe6e8-d2cc-481f-a6a1-9cb6e7982cde	84ff236c-bc58-4797-9a34-da53eb1620dc	5bf6cf0d-8d00-4a50-b239-4b9d8f3e51b9	polya_transcriptome	fr-unstranded	paired	cancer	breast_carcinoma	BRCA	TCGA-A2-A0EW-01A-21R-A115-07	71241789	171	67	132006430	50	6599621711	LumA	Positive	Positive	Negative
e3fcbf94-d3ef-4a37-aa45-5297f96af9eb	e53d7a9a-3db0-4a24-8dc1-6dc80428cd24	5c052fcb-a9f9-4d6a-86cd-6fa490fe9d74	polya_transcriptome	fr-unstranded	paired	cancer	breast_carcinoma	BRCA	TCGA-AR-A2LE-01A-11R-A180-07	66233951	168	63	110659777	50	5532456472	LumA
fe15c48b-116d-461e-9b40-68514730fd18	80105f2a-438a-4d44-947d-3f5a50d6cab0	5c4dae2a-4b4a-47d0-b6fb-456bdf58ca15	polya_transcriptome	fr-unstranded	paired	cancer	breast_carcinoma	BRCA	TCGA-A2-A0CP-01A-11R-A034-07	46770572	176	62	79925864	50	3995870579	LumA	Positive	Positive	Negative
e828455d-4680-41b2-8a1c-1582e3790d62	b9c728ca-9ff2-4aa4-bd9d-6cb69a8d7e2c	5c911cb7-4e7b-4ffd-bd2b-4498ee7b0e88	polya_transcriptome	fr-unstranded	paired	cancer	breast_carcinoma	BRCA	TCGA-BH-A0RX-01A-21R-A084-07	64592289	172	67	109638847	50	5481415293	Basal	Negative	Negative	Negative
b094e8b2-8ece-4b36-8025-18073a8b873c	2f4d3cea-30c8-4cf0-a610-33b3e20241e8	5cd42d4a-5971-4a01-8c10-99321105a864	polya_transcriptome	fr-unstranded	paired	cancer	breast_carcinoma	BRCA	TCGA-AO-A124-01A-11R-A10J-07	91726393	165	65	172076023	50	8602940615	Basal	Negative	Negative	Negative
9e894662-b718-40f8-8899-b5e036cfbd76	fe23a254-a0a4-452c-a2ba-685f66738a86	5cf8f64b-a9f4-4903-9e24-5d0be19e5d44	polya_transcriptome	fr-unstranded	paired	cancer	breast_carcinoma	BRCA	TCGA-AN-A0AK-01A-21R-A00Z-07	56817516	186	69	104168697	50	5207942180	LumB	Positive	Negative	Negative
c1442467-d618-435f-8792-b1a18f696f1a	0bbcc10c-ff75-433b-a58b-7915d27eb7d6	5d033f3f-b22f-4d10-b39b-0bae2b4db5be	polya_transcriptome	fr-unstranded	paired	cancer	breast_carcinoma	BRCA	TCGA-AO-A0J5-01A-11R-A034-07	101143640	174	63	183597108	50	9178948278	LumA	Positive	Negative	Negative
680f23a9-fcce-493e-b908-27c1ad202e4c	0190a751-0a1f-4911-b5dd-26964b7fa5a5	5e32f7e7-6022-4ce2-aa79-4c6671493406	polya_transcriptome	fr-unstranded	paired	cancer	breast_carcinoma	BRCA	TCGA-D8-A27E-01A-11R-A16F-07	96301792	154	53	171979271	50	8598082506	LumA	Positive	Positive	Negative
83f26720-007c-42c9-a7de-7484bf8afa89	2c66d45a-c014-4fbe-9ff2-4ca17ec59ba9	5efabaa8-f296-4c9c-9632-559ef7f6dd44	polya_transcriptome	fr-unstranded	paired	cancer	breast_carcinoma	BRCA	TCGA-C8-A12O-01A-11R-A115-07	77708304	193	75	140734998	50	7036018540	LumA	Positive	Positive
ad18820b-a804-49c0-ba8a-86c09fa6bce2	e5a9fa79-2d0f-4cda-9fea-baab86f78b8e	5f5a884c-ffbd-401a-8689-baded1bdbe50	polya_transcriptome	fr-unstranded	paired	cancer	breast_carcinoma	BRCA	TCGA-BH-A1F6-01A-11R-A13Q-07	55488572	183	68	101214162	50	5060163555	Basal	Negative	Negative
e8f3cc64-5e15-4f4d-b73e-5c9b250a664c	f9029956-e7fb-447a-9b6a-ea3dd2acadf4	5f714b76-1ed1-4828-8b66-3627c5d78189	polya_transcriptome	fr-unstranded	paired	cancer	breast_carcinoma	BRCA	TCGA-AR-A255-01A-11R-A169-07	82818299	164	56	152988686	50	7648512371	LumA	Positive	Positive	Positive
2e8e70f2-c781-44c2-8f12-1f8c2f536aa3	8046edc0-e5f9-42ec-85f2-6cc66596633f	600db536-d7c5-4cfa-bb80-fcc269b96b8c	polya_transcriptome	fr-unstranded	paired	cancer	breast_carcinoma	BRCA	TCGA-AN-A0FV-01A-11R-A00Z-07	74259497	221	94	130725232	50	6535619358	Her2	Negative	Negative	Positive
a851ca14-7bbf-455b-a054-ec03979a4247	10285a0d-d8cc-4c20-a8a2-8891d9807599	6022db68-1e06-4974-b657-cd65aed560c4	polya_transcriptome	fr-unstranded	paired	cancer	breast_carcinoma	BRCA	TCGA-BH-A0DQ-01A-11R-A084-07	66636269	186	75	115323538	50	5765616694	LumA	Positive	Positive	Negative
00a2d166-78c9-4687-a195-3d6315c27574	2e4b5ba3-ccc8-40f6-80ac-edaea1685204	6050d8b9-2d10-4a03-ae57-979cba25bb70	polya_transcriptome	fr-unstranded	paired	cancer	breast_carcinoma	BRCA	TCGA-AN-A0AM-01A-11R-A034-07	86010239	164	65	153700319	50	7684151954	LumB	Positive	Negative	Negative
d3d545b3-457f-4389-821f-704cb24aff7f	87676c70-e2ad-4103-8bc0-3d3c1e40a790	60534f8f-970a-4308-9844-a3a41dd6c187	polya_transcriptome	fr-unstranded	paired	cancer	breast_carcinoma	BRCA	TCGA-AR-A256-01A-11R-A169-07	85077444	163	56	154881607	50	7743159971	Basal	Negative	Negative	Negative
ac6d3ba9-f84f-4657-aa85-4d66fb7c09da	71e87611-903b-4b9d-a506-87e58914dc81	60f078d7-d594-48a2-9011-f0f926243a42	polya_transcriptome	fr-unstranded	paired	cancer	breast_carcinoma	BRCA	TCGA-A2-A1FX-01A-11R-A13Q-07	90920396	178	68	164478418	50	8223069074	LumB	Positive	Positive	Negative
a2db9dd1-44d5-48b5-817c-a21a85fadb21	9ec60572-39e4-4a0d-b157-cf0ec726fb1d	61017170-a36a-4ce9-9b8e-324755b88dd7	polya_transcriptome	fr-unstranded	paired	cancer	breast_carcinoma	BRCA	TCGA-A1-A0SJ-01A-11R-A084-07	72277481	200	72	130988642	50	6548704729	LumA	Positive	Positive	Negative
011b9b2d-ebe5-42bf-9662-d922faccc7a1	d6023f30-0d07-4839-98d1-0b22b366cc51	6130b450-8b88-4a9a-b462-a34ec94183c9	polya_transcriptome	fr-unstranded	paired	cancer	breast_carcinoma	BRCA	TCGA-A7-A26E-01A-11R-A169-07	101542742	168	54	184242710	50	9210994027	LumA	Positive	Positive	Negative
d4a1ecdc-399c-4f82-aa7a-68a0c82ded3f	ae72a901-e7b7-41cf-8eeb-2a7fb51e14f0	619ffb2b-a591-4f3b-aa48-b0c44f4ee36a	polya_transcriptome	fr-unstranded	paired	cancer	breast_carcinoma	BRCA	TCGA-E9-A243-01A-21R-A169-07	133061933	175	59	227345299	50	11365978853	Basal			Negative
a1674d7b-787a-45c4-bf16-1b7d0efce207	62ce9f85-13d7-445b-a32a-11f6001617e4	61c279ee-777a-4c05-bc38-e1a9183faaff	polya_transcriptome	fr-unstranded	paired	cancer	breast_carcinoma	BRCA	TCGA-E2-A15P-01A-11R-A115-07	97361721	191	73	171602791	50	8579188493	LumA	Positive	Positive	Negative
4958c36f-1dc7-4f14-9dec-36e14107dbe3	429d3dc6-452e-48fc-9dce-e418317a77d3	6223244a-ed38-46b5-8e65-cc8e4926c809	polya_transcriptome	fr-unstranded	paired	cancer	breast_carcinoma	BRCA	TCGA-D8-A145-01A-11R-A115-07	64223499	185	68	116079061	50	5803364128	LumA	Positive	Positive	Negative
5a17dcd9-5ced-4a69-8069-23c7fd0649d1	8caec376-1f90-4802-947f-b893c370f219	624ac458-8ff1-441c-a8c5-aaf4a08a4b84	polya_transcriptome	fr-unstranded	paired	cancer	breast_carcinoma	BRCA	TCGA-D8-A13Z-01A-11R-A115-07	89745425	186	66	167671064	50	8382713671	Her2	Negative	Negative	Negative
c25898b4-eb33-42f4-bf3f-bf532a929e7d	f4544809-7b92-40bc-b121-0db70c8af314	62a37d05-a1f5-48e1-b4cd-7b24b5ca0b34	polya_transcriptome	fr-unstranded	paired	cancer	breast_carcinoma	BRCA	TCGA-AO-A1KO-01A-31R-A13Q-07	91551006	187	66	169621606	50	8480093996	Normal	Positive	Positive	Negative
a2453bcb-90f2-4505-949d-a89cf4bfc9b8	f2a49aa7-b756-4eaa-a6fd-00f56c7e7851	62b06301-531d-4fc1-bb00-ede8e507e8f4	polya_transcriptome	fr-unstranded	paired	cancer	breast_carcinoma	BRCA	TCGA-C8-A1HF-01A-11R-A137-07	92718039	173	57	169940182	50	8495936513	Her2	Negative	Positive	Positive
eb2dbb4f-66b6-4525-8323-431970f7a64e	ea7fb858-c17b-40d4-9a22-cbd9da614b65	62dd11c2-2271-45e7-b753-d0f0d79fdf23	polya_transcriptome	fr-unstranded	paired	cancer	breast_carcinoma	BRCA	TCGA-A2-A0CM-01A-31R-A034-07	56024402	165	68	100209592	50	5009893930	Basal	Negative	Negative	Negative
d69e59a8-b10b-46f5-b859-b6c178d90506	5c28c3b3-1dfe-46ac-83f6-dd5cdb47d813	62de6863-5d60-473c-8e13-e300b0640ed7	polya_transcriptome	fr-unstranded	paired	cancer	breast_carcinoma	BRCA	TCGA-A7-A0CJ-01A-21R-A00Z-07	65366623	185	65	115233651	50	5760994331	LumB	Positive	Positive	Negative
34d5a193-85e5-4399-8a9b-e92858eafdfe	9ae522c2-0fbf-493c-b3c7-a6ccd685c787	6330ab59-db9d-4b22-a96b-1024c9b4908d	polya_transcriptome	fr-unstranded	paired	cancer	breast_carcinoma	BRCA	TCGA-A8-A0A2-01A-11R-A034-07	100111676	162	69	175329341	50	8765479099	LumA	Positive	Positive	Negative
b6b932ce-6856-4d94-9e6c-16dfbe51906f	ec76e770-ba6b-4294-a992-993183640ff8	64897f59-3a93-4ac3-82d5-66e9f4dc7ac6	polya_transcriptome	fr-unstranded	paired	cancer	breast_carcinoma	BRCA	TCGA-E9-A1QZ-01A-21R-A169-07	85115844	188	65	150981485	50	7548139136	LumA			Negative
49dc3e68-6206-4f16-969f-a758cc7be8ed	992d3519-cd51-4f48-880c-81fef52be1bf	651d6ca6-8e1c-4c5a-b7f4-1af98b415561	polya_transcriptome	fr-unstranded	paired	cancer	breast_carcinoma	BRCA	TCGA-BH-A0BA-01A-11R-A056-07	71707231	157	59	128096844	50	6404183130	LumA	Positive	Positive	Negative
33919e92-4ea9-47e5-a6f4-36e51845d50f	03115606-c46f-40ef-a95f-cdc1c174797d	653e3eb4-ebdb-42d2-9479-a1ea8a43bdc5	polya_transcriptome	fr-unstranded	paired	cancer	breast_carcinoma	BRCA	TCGA-A8-A09N-01A-11R-A00Z-07	55723582	191	72	103322153	50	5165577087	LumB	Positive	Positive	Positive
bfa3dbc0-361c-400e-8c10-0aca7049fce9	e1c492c0-cf81-445d-8aa2-a8e8068ead1d	65843fe1-4da2-4165-8926-a0d6f878a7f8	polya_transcriptome	fr-unstranded	paired	cancer	breast_carcinoma	BRCA	TCGA-D8-A27W-01A-11R-A16F-07	109319066	158	54	199226744	50	9960399875	LumB	Positive	Positive	Positive
124b693c-77dc-4fa8-b703-54e8b5054a92	daec3a82-e1f5-4d6f-87dd-90853e48bf29	6593576c-a4a8-4284-8591-321f980f2e58	polya_transcriptome	fr-unstranded	paired	cancer	breast_carcinoma	BRCA	TCGA-HN-A2NL-01A-11R-A18M-07	79303109	154	53	148851175	48	7144136102	Basal
f72c1d69-da35-459f-8542-59bfd6c09c23	f3ac7557-714a-492c-a166-246ef7298952	66626142-7c5c-4ed0-8ef0-f4133423f275	polya_transcriptome	fr-unstranded	paired	cancer	breast_carcinoma	BRCA	TCGA-AR-A1AX-01A-11R-A12P-07	70427704	163	58	126563083	50	6327553466	LumA	Positive	Positive	Positive
2779fa01-ac93-4e80-a997-3385f72172c3	960d194f-fe39-42a0-831d-5c031cf93544	667c209e-9b4a-474d-8f69-102cfaffddf2	polya_transcriptome	fr-unstranded	paired	cancer	breast_carcinoma	BRCA	TCGA-A8-A08S-01A-11R-A034-07	87572329	167	71	154532166	50	7725693061	LumB	Positive	Positive	Positive
d8ecba6a-9fff-4993-a799-9a8d2aea524e	c236908e-4814-409b-9fcc-2bedf60aa168	66f3892f-f4ec-412c-9c56-a9e9b56a15ee	polya_transcriptome	fr-unstranded	paired	cancer	breast_carcinoma	BRCA	TCGA-E2-A1LH-01A-11R-A14D-07	47132824	180	60	73564514	50	3677803412	Basal	Negative	Negative	Negative
566792ae-f853-4a47-856d-f02cdcfcb18a	0d2e50fa-daef-45a3-97b2-5d71ab03cfbf	670eab31-e873-4404-bbff-1b427e7b80c1	polya_transcriptome	fr-unstranded	paired	cancer	breast_carcinoma	BRCA	TCGA-A8-A07I-01A-11R-A00Z-07	61931089	176	86	109325997	50	5465949533	Her2	Positive	Negative	Positive
2e82e576-3095-4aee-9853-65f676647c34	1be0c409-dd2c-4d82-80c4-2a71ec4d17d4	6722de75-5d6d-4b1d-a961-856ec5bd12f1	polya_transcriptome	fr-unstranded	paired	cancer	breast_carcinoma	BRCA	TCGA-AO-A03R-01A-21R-A034-07	50503162	170	65	75188870	50	3758988479	Normal	Positive	Positive	Negative
4922cddc-575c-4b8a-8245-ce5f6876760c	27c9fa1c-e5e1-40d3-8d25-81f10d27d984	678ba111-3b01-49b7-83d9-165ef0288a34	polya_transcriptome	fr-unstranded	paired	cancer	breast_carcinoma	BRCA	TCGA-E9-A1R3-01A-31R-A14M-07	104356560	180	64	190015257	50	9499679034	LumA			Negative
89414e79-7f89-42d9-8228-101b5bf2f31f	4a299407-b9dc-4500-b6b1-27a474ab4c4a	67a58c72-fa64-4c63-b568-bec834626edf	polya_transcriptome	fr-unstranded	paired	cancer	breast_carcinoma	BRCA	TCGA-C8-A26V-01A-11R-A16F-07	113496305	153	52	202142893	50	10106150252	LumB	Positive	Positive	Negative
0c1023c0-d2ce-4940-8047-7642f1dc3965	19193b8f-1e1b-448c-b934-93f25e60d45b	67b214bc-ac5f-4993-9907-fe0e0398d4ed	polya_transcriptome	fr-unstranded	paired	cancer	breast_carcinoma	BRCA	TCGA-BH-A0HB-01A-11R-A056-07	60405825	188	64	101272361	50	5063057653	LumA	Positive	Positive	Negative
68177e92-4784-45d9-af14-4ce0c00eae74	4c54a99b-a820-4602-9b39-deaca98034a5	67e019fc-65c4-4274-a0f7-5a92f0f87bba	polya_transcriptome	fr-unstranded	paired	cancer	breast_carcinoma	BRCA	TCGA-A8-A08J-01A-11R-A00Z-07	84844719	155	56	146069563	50	7302801479	Her2	Positive	Negative	Negative
e0375a8b-a135-4103-a59d-39063fcf4a6f	838f924a-989c-4642-ba15-d711df6ccb37	682942cb-589f-4348-abc2-3c7cc76fb34d	polya_transcriptome	fr-unstranded	paired	cancer	breast_carcinoma	BRCA	TCGA-BH-A0HI-01A-11R-A084-07	70761294	193	76	130337464	50	6516190636	LumA	Positive	Positive	Negative
26573441-eedb-4364-966c-e7f803deef19	b6702fc2-9794-466e-a2e3-a8407674d05f	682a9c8d-8174-4435-9ec8-cb2d58bbe6d5	polya_transcriptome	fr-unstranded	paired	cancer	breast_carcinoma	BRCA	TCGA-BH-A0BO-01A-23R-A12D-07	78328091	183	64	145640808	50	7281312829	LumA	Positive	Positive	Negative
37242f5a-25ae-4b1f-9ce6-09ce1dc92539	66cd1bec-0b4d-4212-ab3f-548ffcfa7dd8	68a4bd03-2b97-4387-926f-c9d25fac8d29	polya_transcriptome	fr-unstranded	paired	cancer	breast_carcinoma	BRCA	TCGA-E2-A15L-01A-11R-A12D-07	80027211	177	60	149954582	50	7496940016	LumA	Positive	Positive	Negative
eebad74f-5961-4e91-b0eb-157a2f6f952b	91657171-7e5e-4a81-9201-d0b2d5806c04	68c8e567-1ac0-40f1-a3a7-a79d77a4ae12	polya_transcriptome	fr-unstranded	paired	cancer	breast_carcinoma	BRCA	TCGA-E2-A1L8-01A-11R-A13Q-07	89178527	189	67	151813178	50	7589497465	LumA	Positive	Positive	Negative
cc0902fd-a2fc-4327-929e-d4219e32e1d7	7a1381f5-7106-4618-884b-7e269f003e19	690cf196-9b2c-4886-a0e2-ce3a49cb4389	polya_transcriptome	fr-unstranded	paired	cancer	breast_carcinoma	BRCA	TCGA-AO-A126-01A-11R-A10J-07	77421880	160	58	132476374	50	6623015436	LumA	Positive	Positive	Negative
1783cac1-253a-40af-a9ac-48dfb20e1ab8	f0785dc2-a43e-4b59-a21c-ab55c490d441	693a3c69-75bd-435d-874e-f3b90b7ed180	polya_transcriptome	fr-unstranded	paired	cancer	breast_carcinoma	BRCA	TCGA-BH-A1FH-01A-12R-A13Q-07	86779406	189	74	157869707	50	7892668960	LumA	Positive	Negative	Negative
8cf54607-01ce-42b0-9bd9-8627edd9f3b7	3bea8456-da16-4691-a260-5c94a83e2860	697dfcbf-0c6b-4cae-b851-d46dd6be42c9	polya_transcriptome	fr-unstranded	paired	cancer	breast_carcinoma	BRCA	TCGA-C8-A130-01A-31R-A115-07	72989455	188	66	126178142	50	6308024667	LumB	Positive	Positive	Equivocal
a2934508-3daf-49e2-b14f-ed9b7693f96f	14e1cd4b-0d60-4202-981d-7e1e02a17006	698c9928-1aa8-4b48-9048-5675e5943c22	polya_transcriptome	fr-unstranded	paired	cancer	breast_carcinoma	BRCA	TCGA-A2-A0ES-01A-11R-A115-07	70257584	190	70	127041697	50	6351343720	LumA	Positive	Positive	Negative
4dfc233b-ed03-4825-8089-e04cdee99996	9f52ae8b-7fe7-441c-9fb6-c55a9bd1a0d0	69971d5c-5be4-4886-bf7c-753de9593a1e	polya_transcriptome	fr-unstranded	paired	cancer	breast_carcinoma	BRCA	TCGA-EW-A1PD-01A-11R-A144-07	75770249	162	57	135515650	50	6775128780	LumA	Positive	Positive	Positive
a8b1f6e7-2bcf-460d-b1c6-1792a9801119	0c30cd0e-a2d2-42b0-9ca9-8297de64e4a8	69e0026c-c87c-4987-8e46-f94d21f6bfb6	polya_transcriptome	fr-unstranded	paired	cancer	breast_carcinoma	BRCA	TCGA-E9-A1NF-01A-11R-A14D-07	52778879	176	59	93447774	50	4671927258	LumB	Positive	Positive	Negative
17c1d42c-cb84-4655-a4cd-b54bae17ecaf	4fcf4afe-40be-40eb-95cb-5b172ed83d11	69f0bc59-c026-40e2-a3b6-88fcde091a82	polya_transcriptome	fr-unstranded	paired	metastatic	breast_carcinoma	BRCA	TCGA-E2-A15K-06A-11R-A12P-07	70284691	185	66	125191188	50	6258879910	LumB
03da7a65-fa2f-42cb-a709-5fe8736f21d3	e8232960-f69e-4491-9cf0-ed7bdcf20031	69f535c7-8f70-4efc-98bc-7f99924d7db1	polya_transcriptome	fr-unstranded	paired	cancer	breast_carcinoma	BRCA	TCGA-D8-A146-01A-31R-A115-07	74195168	165	64	132692901	50	6633959633	LumA	Positive	Positive	Negative
01f50abf-fc15-446e-9d07-edeecc545a32	6ae685e1-cd02-4c07-839d-0f2507077955	6a345a9e-8173-4c9e-972d-df0b154c97b0	polya_transcriptome	fr-unstranded	paired	cancer	breast_carcinoma	BRCA	TCGA-E2-A155-01A-11R-A12D-07	93457676	176	60	169991555	50	8498615238	LumB	Positive	Negative	Negative
376ffe63-efd7-42af-90e1-261255b28bb7	22ff97e9-f168-48bb-9b61-6f50aba08d27	6aa1a643-013f-43d4-a3e6-a4a946ac3678	polya_transcriptome	fr-unstranded	paired	cancer	breast_carcinoma	BRCA	TCGA-AR-A2LH-01A-31R-A18M-07	48235304	155	54	86126120	50	4305869607	Normal
cdab777e-62de-4d51-92af-b6eb089c111f	70d8df1b-251c-4b3d-9de8-c20facd4cad8	6b2497ef-abe8-4f6f-9225-1d700f55ad1c	polya_transcriptome	fr-unstranded	paired	cancer	breast_carcinoma	BRCA	TCGA-D8-A1X7-01A-11R-A14M-07	88810709	183	65	164381472	50	8218113751	LumB	Positive	Positive	Negative
4b0d295c-e185-4b52-9752-178e5bc1d47d	05415f21-4c6d-4cf4-924c-9c1eb769e696	6ba764ba-f6ae-4977-8b7f-4e9528009eb0	polya_transcriptome	fr-unstranded	paired	cancer	breast_carcinoma	BRCA	TCGA-A8-A0A6-01A-12R-A056-07	55190188	155	59	94188023	50	4708884404	LumA	Positive	Positive	Negative
6c0066e3-96df-4870-bcd3-98cda64082e9	052e361c-9cf7-4a92-a77d-f3d70f9dec0b	6bf094a5-1f62-406c-9b3a-e686bb4a074e	polya_transcriptome	fr-unstranded	paired	cancer	breast_carcinoma	BRCA	TCGA-BH-A0E6-01A-11R-A034-07	70608723	181	64	118098910	50	5904279434	Basal	Negative	Negative	Negative
8577ffcb-242e-40e2-98d4-2831d952be34	2fb2f7f4-2435-4ac0-a405-a342e15ef7cd	6c8cb6ae-99bb-4878-b6f5-9da28be98588	polya_transcriptome	fr-unstranded	paired	cancer	breast_carcinoma	BRCA	TCGA-AO-A125-01A-11R-A10J-07	78855935	157	58	132928915	50	6645515760	LumA	Positive	Positive	Negative
eda6d2d5-4199-4f76-a45b-1d0401b4e54c	5fa9998b-deff-493e-8a8e-dc2422192a48	6d066a72-f59f-45a8-ab90-216000b36da4	polya_transcriptome	fr-unstranded	paired	cancer	breast_carcinoma	BRCA	TCGA-AR-A1AR-01A-31R-A137-07	101577373	158	53	186504093	50	9324063635	Basal	Negative	Negative	Negative
b7f74ae1-6f58-447c-be50-a7666eb19d9a	00a59c97-91b4-413e-8d9e-674753997221	6d22f538-114f-48b6-94ba-fb60151ed567	polya_transcriptome	fr-unstranded	paired	cancer	breast_carcinoma	BRCA	TCGA-AO-A1KR-01A-12R-A144-07	51592078	173	58	83294348	50	4164218726	Basal	Negative	Negative
18eb4dfc-556f-4bf3-a411-4780209ed1e0	fc1f0ad4-8412-4143-8ebf-fa6592f396e9	6d2744ba-4817-482b-ad46-2e4e0897ad88	polya_transcriptome	fr-unstranded	paired	cancer	breast_carcinoma	BRCA	TCGA-BH-A0B3-01A-11R-A056-07	75563585	174	74	137820277	50	6890595640	Basal	Negative	Negative	Negative
87f03d04-e651-4a6e-aea6-1c946aa46202	ce3c01d9-e8c7-4bd6-84f9-741f38b07267	6dc89d5b-7613-4a0f-bbdc-ba13f51d12cc	polya_transcriptome	fr-unstranded	paired	cancer	breast_carcinoma	BRCA	TCGA-BH-A0BV-01A-11R-A00Z-07	64583388	203	81	119063762	50	5952641315	LumA	Positive	Positive	Negative
9c55032f-4db7-4026-ae83-8d060dd8e3fe	be694dea-a16a-4841-9588-89bba1b37dc6	6e144eb1-f9c3-4cb1-9e69-28c63ca7e4d1	polya_transcriptome	fr-unstranded	paired	cancer	breast_carcinoma	BRCA	TCGA-D8-A27I-01A-11R-A16F-07	93550560	154	54	164195261	50	8208909122	LumA	Positive	Positive	Negative
752ad011-79e0-494f-9868-98bf6feb28f8	caa51a8b-eadc-4d87-b0f8-f6ffc17723b5	6e45dd01-225d-4871-9a3a-f591808ad234	polya_transcriptome	fr-unstranded	paired	cancer	breast_carcinoma	BRCA	TCGA-E2-A14N-01A-31R-A137-07	63675751	148	45	107490141	50	5373784361	Basal	Negative	Negative	Negative
bb1de798-0c02-437e-b539-33cb556d3993	3e2102ac-0d18-4cf5-8617-863245e21b3f	6e757a91-de03-4c2d-9088-22235e4b745a	polya_transcriptome	fr-unstranded	paired	cancer	breast_carcinoma	BRCA	TCGA-EW-A1J3-01A-11R-A13Q-07	93688751	176	59	161352181	50	8066379431	LumA	Positive	Positive	Positive
bfd55808-dddd-44c3-97d7-41600497b992	973ee776-e287-4568-a43d-7b16cc0094a9	6f5986b6-28b9-4213-97a9-899190ea36dd	polya_transcriptome	fr-unstranded	paired	cancer	breast_carcinoma	BRCA	TCGA-B6-A0RI-01A-11R-A056-07	81616278	169	78	148217890	50	7410410102	LumA	Positive	Positive	Negative
9d8702e1-1a36-4bca-85ab-5f11d58d7953	c8e05740-9d67-4e06-a30f-4298b6523a5a	6fc8b7da-3de6-4111-b685-bb03c032466a	polya_transcriptome	fr-unstranded	paired	cancer	breast_carcinoma	BRCA	TCGA-A2-A0EX-01A-21R-A034-07	64314691	179	73	118434883	50	5921173933	LumA	Positive	Positive	Negative
31c31cce-1b4d-4f12-922f-84f389403170	ce2a0734-ea41-4e2c-87dd-516f6e5b83d6	6fcf4a82-7687-4a9b-bae9-9dabff66aca8	polya_transcriptome	fr-unstranded	paired	cancer	breast_carcinoma	BRCA	TCGA-A8-A079-01A-21R-A00Z-07	84360356	168	68	147123425	50	7355557291	LumB	Positive	Positive	Negative
9ce7ce09-4409-4fa3-9f78-b2b24716f860	7cd3890a-bac7-42d0-a615-4b0f862200b8	7002615e-435b-4631-bb5b-e4b7532a143a	polya_transcriptome	fr-unstranded	paired	cancer	breast_carcinoma	BRCA	TCGA-A2-A04Y-01A-21R-A034-07	108256044	171	62	164317286	50	8214710630	LumB	Positive	Positive	Negative
02bf5203-f9cd-4c5a-97b4-e5584dc22325	c6e14fab-a2a2-4102-8b70-2865757d2f48	70109263-1d2b-4abe-a582-2b28e87cde67	polya_transcriptome	fr-unstranded	paired	cancer	breast_carcinoma	BRCA	TCGA-AO-A0J8-01A-21R-A034-07	100712600	178	63	185324545	50	9265254902	LumA	Positive	Positive	Negative
87281a89-91d2-44f7-9f80-668567ad5c72	1e20ead6-a07f-4f0d-962a-a3a240722fb6	7051836f-e1d4-49dd-8118-4541c0bdde57	polya_transcriptome	fr-unstranded	paired	cancer	breast_carcinoma	BRCA	TCGA-EW-A1J6-01A-11R-A13Q-07	93072445	148	51	111250398	50	5561651399	LumB	Positive	Positive	Negative
0b23b5fe-6c7e-4297-bc55-f93fcb830ac4	b10e80e2-6ded-42f8-beab-b436e0286be1	70546486-80a3-452c-8722-1bd7b14d5ac4	polya_transcriptome	fr-unstranded	paired	cancer	breast_carcinoma	BRCA	TCGA-D8-A27R-01A-11R-A16F-07	94095599	154	52	169987375	50	8498442391	LumB	Positive	Positive	Negative
c0427237-b476-4af4-b664-7bd479922ea5	69dbb2ae-3f19-4c29-9c24-810ae60312f3	70633069-e9df-4fce-84df-6849f4b2693c	polya_transcriptome	fr-unstranded	paired	cancer	breast_carcinoma	BRCA	TCGA-A2-A0EU-01A-22R-A056-07	65532844	203	76	119218745	50	5960247388	LumA	Positive	Positive	Negative
4f608829-ffc4-4527-886e-6bc764ab29f5	4aa1d78b-37cc-43be-b4f7-ce677992024e	70b29dd6-1688-4510-94dd-5fcb26a1a908	polya_transcriptome	fr-unstranded	paired	cancer	breast_carcinoma	BRCA	TCGA-BH-A0BG-01A-11R-A115-07	88054478	160	65	155905025	50	7794541021	Basal	Negative	Negative	Negative
3fc3755d-a3f8-4e2c-813f-ff124f2a75c1	eb2de640-6c2a-4c8a-87c3-80f9fbdc3d9b	7157ccb4-b4f6-41ba-9f9c-da862b749a57	polya_transcriptome	fr-unstranded	paired	cancer	breast_carcinoma	BRCA	TCGA-A2-A259-01A-11R-A16F-07	86885961	154	54	151977892	50	7598026232	LumA	Positive	Positive	Negative
328dfcb0-b5ae-43f2-bc87-dad0ab3df9e7	47436ce0-438f-475b-ac0d-1972d0c5285e	7175b3eb-5198-4d7f-b205-91ae8df344b4	polya_transcriptome	fr-unstranded	paired	cancer	breast_carcinoma	BRCA	TCGA-B6-A0I2-01A-11R-A034-07	72412283	175	72	126982227	50	6348466622	Basal			Negative
b804f7ae-da8f-4414-be11-f880f1859160	81bebbeb-bdb8-43f4-8113-b8f53425b725	718599d7-723a-4121-ac07-51120cde9af1	polya_transcriptome	fr-unstranded	paired	cancer	breast_carcinoma	BRCA	TCGA-B6-A0IC-01A-11R-A034-07	96608478	172	60	175902554	50	8794271466	LumA	Positive	Positive	Negative
9857be0c-aeca-4a43-90b1-0535bd08e086	571468b9-6fb4-40c6-8830-1ffad5419b60	71a6367e-a876-4f1e-b80c-0e2d7d02e7cd	polya_transcriptome	fr-unstranded	paired	cancer	breast_carcinoma	BRCA	TCGA-B6-A2IU-01A-32R-A18M-07	35557383	157	55	60927768	50	3046022593	LumA
b5b99291-507e-4b68-a039-9a0f571f55df	d8afcb32-81d0-43b3-ad5c-e8c735710624	71b58051-3bf8-4dfb-a431-c8aceab7c799	polya_transcriptome	fr-unstranded	paired	cancer	breast_carcinoma	BRCA	TCGA-AO-A12H-01A-11R-A115-07	87955073	156	63	151027229	50	7550523327	LumA	Positive	Positive	Negative
197428f7-bd77-4c5f-8119-87157b5c35b9	b8c9196c-182d-4522-b487-734f9a8f9a78	71b60d53-513c-4da5-b095-39f913bd4f11	polya_transcriptome	fr-unstranded	paired	cancer	breast_carcinoma	BRCA	TCGA-A2-A04N-01A-11R-A115-07	70127596	171	66	122294126	50	6114002219	LumA	Positive	Positive	Negative
271404de-24e8-43f6-806b-fb510c1124c4	ca44a8bf-428e-48b5-ae58-614f9a3e0fd8	71b773fb-1efb-4d0f-9499-110ba937ade6	polya_transcriptome	fr-unstranded	paired	cancer	breast_carcinoma	BRCA	TCGA-B6-A1KN-01A-11R-A13Q-07	92574167	186	64	165734460	50	8285781595	LumB	Negative	Negative	Positive
71fc8941-4cfb-47ea-a533-873d38f8c95c	de6d4267-c1cb-4761-a539-5f83368735af	72611671-51cc-4662-b992-6701eb1df987	polya_transcriptome	fr-unstranded	paired	cancer	breast_carcinoma	BRCA	TCGA-E2-A1IO-01A-11R-A144-07	70318747	179	66	128041325	50	6401476038	LumA	Positive	Positive	Negative
ba89cb4f-cd63-47b1-9550-76fdaff89f2e	8da9c00e-1ec3-4657-9511-a2a00b8961cb	7265c93b-7138-4bc8-bc9c-22ce1abf0ef2	polya_transcriptome	fr-unstranded	paired	cancer	breast_carcinoma	BRCA	TCGA-A2-A25E-01A-11R-A169-07	81909287	174	57	143220487	50	7160061609	LumB	Positive	Positive	Equivocal
14267783-5624-4fe5-ba81-9d67f1017474	ffb838b0-db61-4dc9-aadc-41562f677f54	72967b75-a711-425a-819d-dd673c5edc44	polya_transcriptome	fr-unstranded	paired	cancer	breast_carcinoma	BRCA	TCGA-BH-A0DP-01A-21R-A056-07	62459103	156	57	112869544	50	5642912461	LumA	Positive	Positive	Negative
afb9418e-91eb-4db1-aacf-12bd946c9ba0	90b93fd6-b94d-4a98-ad7d-dba3428cbb25	72b7ab0e-81e0-4385-8125-5146243e21ac	polya_transcriptome	fr-unstranded	paired	cancer	breast_carcinoma	BRCA	TCGA-A8-A083-01A-21R-A00Z-07	99310826	153	66	165781047	48	7956649118	LumA	Positive	Positive	Negative
28e9048a-e540-42de-a1f4-4ef894fccc4c	9ff22b6b-ec23-41f5-a887-a59da1639858	72c34d2c-f255-492b-9249-e9e9c506ece2	polya_transcriptome	fr-unstranded	paired	cancer	breast_carcinoma	BRCA	TCGA-AR-A24Q-01A-12R-A169-07	95807368	179	65	171600638	50	8579044894	Basal	Positive	Negative	Negative
64f67506-f2df-4f0a-b7be-29b4949e986a	5dfab1d0-fed6-47b2-a47d-402e088361ad	72d79574-45e1-453a-bc95-a2dca1d3e251	polya_transcriptome	fr-unstranded	paired	cancer	breast_carcinoma	BRCA	TCGA-A2-A04V-01A-21R-A034-07	77594679	175	63	128800091	50	6439212761	LumA	Positive	Positive	Negative
30ec8b1f-28c4-4f46-8a1b-a8d51e558c7d	50233285-5aef-412a-a225-3ed14eaa69d8	733890d7-6557-454e-8697-fe9c619874e3	polya_transcriptome	fr-unstranded	paired	cancer	breast_carcinoma	BRCA	TCGA-BH-A18T-01A-11R-A12D-07	84259070	162	57	156764841	50	7837544018	Basal	Negative	Negative	Negative
f9eb88f7-9293-46bf-ace4-a746e4ff80dc	0b2e3720-4a7e-44cd-9e38-7d883f559c1c	7347a336-6248-47be-817b-88543164d564	polya_transcriptome	fr-unstranded	paired	cancer	breast_carcinoma	BRCA	TCGA-A8-A086-01A-11R-A00Z-07	90827818	157	54	158530001	50	7925771001	LumA	Positive	Positive	Negative
d10a4887-373b-4726-a61d-126f950e4a06	8031140e-323c-472e-82d2-45c7888829aa	73b732bb-f387-4618-a2a3-8c7db1c75fd8	polya_transcriptome	fr-unstranded	paired	cancer	breast_carcinoma	BRCA	TCGA-BH-A0C1-01B-11R-A12D-07	74601148	159	57	139060778	50	6952334076	LumA	Positive	Positive	Negative
8f912a40-3251-4e1f-ae65-1f93d71f9881	ac0612f6-3d84-44d5-a224-6cbe65531505	73f6a579-eab4-4fbf-bb17-41f1a6614ace	polya_transcriptome	fr-unstranded	paired	cancer	breast_carcinoma	BRCA	TCGA-EW-A1OZ-01A-11R-A144-07	84675353	161	55	149449654	50	7471850280	LumB	Positive	Negative	Positive
e6f527a2-38eb-457e-bb39-3c5b9c0bcbec	7e728799-4c12-451a-afa9-0b26996f5736	743f2962-126c-4b28-92fa-250b1170b825	polya_transcriptome	fr-unstranded	paired	cancer	breast_carcinoma	BRCA	TCGA-EW-A2FW-01A-11R-A17B-07	68382678	165	56	124733125	50	6236013431	LumB	Positive	Positive
3c8b5af9-c34d-43c2-b8c9-39ea11e44fa6	a0e467f8-79c1-499e-b881-669b4bd55b8c	744ed141-8809-4bc9-90e6-74098383914e	polya_transcriptome	fr-unstranded	paired	cancer	breast_carcinoma	BRCA	TCGA-BH-A1FD-01A-11R-A13Q-07	89598792	179	65	160645211	50	8031430965	LumB	Positive	Positive	Negative
39cde586-df95-435f-b9a6-73b0c0ee5e92	f93c9b46-b07e-4a5f-9b3e-d7cebe34ebed	7455cc98-aceb-4adc-932b-4fddd979c522	polya_transcriptome	fr-unstranded	paired	cancer	breast_carcinoma	BRCA	TCGA-AO-A0J3-01A-11R-A034-07	101807925	178	65	172462681	50	8622009612	LumB	Positive	Positive	Negative
98e0b4de-52fc-4945-9bf5-11e29368f939	3c111956-7bcf-46a7-b64f-708ce11b9ff8	747f56be-2fdd-4eb8-99a7-34afd923d8e1	polya_transcriptome	fr-unstranded	paired	cancer	breast_carcinoma	BRCA	TCGA-AR-A1AQ-01A-11R-A12P-07	58847935	181	62	104848111	50	5241925866	Basal	Negative	Negative	Negative
a1da9db1-db11-4f4d-a249-c738db81b87e	ee368eb1-55e1-471e-b88b-bab896e37b5c	74cba80b-7677-41d6-ab22-10f1a962ba2f	polya_transcriptome	fr-unstranded	paired	cancer	breast_carcinoma	BRCA	TCGA-AN-A0XU-01A-11R-A109-07	78168258	147	54	138492295	50	6923960218	Basal	Negative	Negative	Negative
0772cdbe-8b0d-452b-8df1-bd70d1306363	5a800052-150a-4273-9d5d-0ce48be4fd8a	750469b2-05c7-4647-b101-cdd94246d254	polya_transcriptome	fr-unstranded	paired	cancer	breast_carcinoma	BRCA	TCGA-BH-A0W4-01A-11R-A109-07	79258627	171	65	147732782	50	7385848072	LumA	Positive	Positive	Negative
a991644b-3ee6-4cda-acf0-e37de48a49fc	95c533d3-798c-4aca-8f38-dc4825f254b5	7509b7dc-18cc-4430-ad93-fa598fc97330	polya_transcriptome	fr-unstranded	paired	cancer	breast_carcinoma	BRCA	TCGA-AN-A03Y-01A-21R-A00Z-07	82237055	183	84	143413159	48	6883081356	LumB	Positive	Positive	Negative
f4b69043-4a67-48e3-a4d1-72a21ae2d175	5ebda262-2b64-4495-afec-38d3fa616d9a	752efa27-8d87-4007-9dc5-baef53b37a87	polya_transcriptome	fr-unstranded	paired	cancer	breast_carcinoma	BRCA	TCGA-A8-A090-01A-11R-A00Z-07	63234254	202	76	118761780	50	5937465973	LumA	Positive	Positive	Negative
2e538802-2a31-4774-89a8-c6e4381a887d	3596c171-86d4-48ae-80a5-847c874d4860	753e77c2-6175-49d8-afd4-3a87d1dc2404	polya_transcriptome	fr-unstranded	paired	cancer	breast_carcinoma	BRCA	TCGA-A2-A1G0-01A-11R-A13Q-07	82067891	190	74	150846558	50	7541465424	LumA	Positive	Positive	Negative
0f7ab21b-1fd0-45e0-9a47-17c4691eb84f	0ac12a02-8fe3-4c1b-a885-848aa924a339	754fd66b-f39a-4308-a57c-05de251f9014	polya_transcriptome	fr-unstranded	paired	cancer	breast_carcinoma	BRCA	TCGA-E2-A15S-01A-11R-A115-07	93757957	174	63	166779926	50	8338076665	LumB	Positive	Negative	Negative
17baef7c-d97d-4b98-ab53-503ef856523d	c144ae50-ed29-4e27-bbee-fa81e79ac7db	755912f4-6725-4b7b-84b1-518c7529a176	polya_transcriptome	fr-unstranded	paired	cancer	breast_carcinoma	BRCA	TCGA-A7-A0D9-01A-31R-A056-07	69404188	202	86	122218522	50	6110356621	LumA	Positive	Negative	Negative
5580b21a-2cdb-4777-ad79-6e06654144f5	7cb99442-005b-4611-94f9-03af195ec7e3	75b2227e-0279-4dfb-a1a1-e64c53b48d7a	polya_transcriptome	fr-unstranded	paired	cancer	breast_carcinoma	BRCA	TCGA-E2-A15H-01A-11R-A12D-07	65534244	182	63	119251976	50	5961972429	LumA	Positive	Positive	Positive
7032ec9c-e96b-4642-a7b6-d0aee7a3add2	bf0f55ac-2f35-4f8b-a1d9-c4e283fc7365	75cd6423-52b8-4d29-97de-1fe2583dbac1	polya_transcriptome	fr-unstranded	paired	cancer	breast_carcinoma	BRCA	TCGA-A2-A0EV-01A-11R-A034-07	74045357	184	77	135369753	50	6767829819	LumA	Positive	Positive	Negative
4fba3deb-db94-44b5-a0f2-a575d270779e	26c43e7a-753c-483b-9ec3-7240efce6c4e	76a625e9-22b3-42b8-8813-27c133d0b248	polya_transcriptome	fr-unstranded	paired	cancer	breast_carcinoma	BRCA	TCGA-E2-A14R-01A-11R-A115-07	63989547	171	67	109844998	50	5491626929	Basal	Negative	Negative	Negative
e89a9deb-6321-4e61-b412-b4993d4277dd	e5bfc024-9ee5-4e37-97ee-45e695489f8d	76cbecbe-22ef-479a-9306-2f09e1d87757	polya_transcriptome	fr-unstranded	paired	cancer	breast_carcinoma	BRCA	TCGA-A8-A07L-01A-11R-A00Z-07	70226046	193	73	130511869	50	6524917858	LumB	Positive	Positive	Negative
2476dda9-da2a-4242-9642-b92b8b9b1c79	5ac66414-2c9e-45d0-837a-f620898a86e0	76fabc98-ad85-4315-8653-4028e24cd2ff	polya_transcriptome	fr-unstranded	paired	cancer	breast_carcinoma	BRCA	TCGA-B6-A0IH-01A-11R-A115-07	52355409	164	60	95511186	50	4775028343	LumA	Positive	Positive	Negative
3aaabc62-f5a4-4025-9b29-5adf82c86c84	b8718131-47af-4eec-b601-12fa3969ca44	773a2357-99b8-40df-b657-f237d9735db9	polya_transcriptome	fr-unstranded	paired	cancer	breast_carcinoma	BRCA	TCGA-AO-A1KP-01A-11R-A13Q-07	88093655	180	61	150453428	50	7521431243	LumB	Positive	Positive	Negative
59bf0ce4-715a-4017-bccb-c59916e78324	7bd968be-14ae-4a63-96d5-814d16072818	77daa4a6-93c2-4455-a173-ead372d92010	polya_transcriptome	fr-unstranded	paired	cancer	breast_carcinoma	BRCA	TCGA-A8-A07U-01A-11R-A034-07	78906286	172	73	134993905	50	6749044097	Basal	Negative	Positive	Negative
ad01259b-d858-40bc-a6ba-0bb06e996afb	7909743a-2bde-48c3-8254-3fbd57ac2e33	783d861d-ba0c-4b0d-9922-06ac23d3fc85	polya_transcriptome	fr-unstranded	paired	cancer	breast_carcinoma	BRCA	TCGA-A2-A0SV-01A-11R-A084-07	93934733	199	77	171957662	50	8596968315	LumB	Positive	Positive	Negative
50619f8c-10aa-464a-a227-90a7aa6ffd43	db1c378a-1974-4b79-a027-928cba385e40	78e00469-0dd6-490e-93f1-068b9a386839	polya_transcriptome	fr-unstranded	paired	cancer	breast_carcinoma	BRCA	TCGA-BH-A18K-01A-11R-A12D-07	76094448	159	57	134015931	50	6700022727	LumA	Positive	Positive	Negative
d5d8e76e-2f2a-49bc-ba0a-d51283611b16	834d2e25-da72-413b-bb0e-3beb24d46472	7953e62d-4871-4928-a2ba-a38c740134e1	polya_transcriptome	fr-unstranded	paired	cancer	breast_carcinoma	BRCA	TCGA-AO-A0JL-01A-11R-A056-07	64989039	146	48	88140311	50	4406424352	Basal	Negative	Negative	Negative
e37ae674-a107-4eb3-94d8-b86b0035a9f7	96e71b7b-d32b-48bc-858d-20f7c8b7812d	79a14838-69d2-4c73-83a7-b57ff6ecdd79	polya_transcriptome	fr-unstranded	paired	cancer	breast_carcinoma	BRCA	TCGA-AC-A3HN-01A-11R-A213-07	96269294	152	48	180628513	48	8669346868	LumA
739cb132-51e9-41be-8064-311a13da0d74	4068463b-8568-4bdb-8db0-19390ec0c7f8	79d0e02e-b518-4dce-8c20-00073d04e399	polya_transcriptome	fr-unstranded	paired	cancer	breast_carcinoma	BRCA	TCGA-D8-A1XA-01A-11R-A14D-07	64321558	174	64	120447019	50	6021782850	LumA	Positive	Positive	Negative
b58ad350-5140-4fa8-bc2c-24bca8395f3a	6dd4870f-1ec2-484b-8703-6397d8e67daa	79d7a589-60bd-4b4a-89c1-d557fe24c733	polya_transcriptome	fr-unstranded	paired	cancer	breast_carcinoma	BRCA	TCGA-A2-A04T-01A-21R-A034-07	82194006	171	63	143789636	50	7188688537	Basal	Negative	Negative	Negative
f2622cdb-ac92-42b3-a1ca-67e133c3dd4a	42c7e92b-6820-4562-9e32-a424a99a6cba	7C521EF7-4ADF-46EF-ADE0-088CBE02223D	polya_transcriptome	fr-unstranded	paired	cancer	breast_carcinoma	BRCA	TCGA-AC-A3OD-01A-11R-A21T-07	125268285	180	72	234302137	48	11245231530	LumA
ddcbdac6-9e43-4146-a611-d033125eba14	723e0934-327e-46f2-94f0-20a65da1ea0e	7a276d04-8f45-4c07-9c24-8b1f50a1202d	polya_transcriptome	fr-unstranded	paired	cancer	breast_carcinoma	BRCA	TCGA-BH-A208-01A-11R-A157-07	77731566	176	54	137424963	50	6870484968	Normal
d5cab7f5-e4f1-40ee-a0c8-4c8004c1c9a0	d78ecfd3-1a99-47e6-bb5f-a13c57148a76	7a5bc56e-e787-4798-8c4d-ee792f9e3149	polya_transcriptome	fr-unstranded	paired	cancer	breast_carcinoma	BRCA	TCGA-AN-A0FF-01A-11R-A034-07	68857121	182	71	125206013	50	6259575888	LumB	Positive	Positive	Negative
4229e432-6ac5-49d2-b58a-e8713ddb79bd	e4f422a0-1142-4bf2-b848-b681295b370e	7a72bd47-7504-4a59-ae95-096c32f70965	polya_transcriptome	fr-unstranded	paired	cancer	breast_carcinoma	BRCA	TCGA-AR-A2LQ-01A-22R-A18M-07	62323835	156	53	112895826	50	5644235434	Normal
e0929c47-cff3-4518-a188-8764af01073a	aeea59ad-9570-41c9-9244-348e1c8350fd	7aa46530-2311-41ed-a452-9ca06f38c0c1	polya_transcriptome	fr-unstranded	paired	cancer	breast_carcinoma	BRCA	TCGA-E2-A14T-01A-11R-A115-07	101158488	184	69	180135020	50	9005714466	LumA	Positive	Positive	Negative
6956473b-92e5-4069-a26b-b48e280e76f2	c94232f8-2e37-46d0-b12a-b8e920e659d9	7abad802-817a-4d95-b022-f21cc4b1d9bc	polya_transcriptome	fr-unstranded	paired	cancer	breast_carcinoma	BRCA	TCGA-B6-A0RU-01A-11R-A084-07	73137450	151	41	126422642	50	6320825649	Basal	Negative	Negative	Negative
23c21dea-3713-408f-ba56-f7c586e9f206	9f6511cf-f17a-48b9-8e58-9c251bd5e8f4	7b06a333-ba77-41dd-bfd1-4824fe43d06f	polya_transcriptome	fr-unstranded	paired	cancer	breast_carcinoma	BRCA	TCGA-E9-A1R5-01A-11R-A14M-07	83457757	181	66	145936604	50	7296089371	LumA			Negative
b205bba0-1870-4458-9088-8817e20389fe	035ceab2-5468-41d5-9adf-f669225be543	7b1992b8-781d-49cc-a600-4bee56bcf1b5	polya_transcriptome	fr-unstranded	paired	cancer	breast_carcinoma	BRCA	TCGA-A8-A09A-01A-11R-A00Z-07	58549565	192	67	103281313	50	5163528010	LumA	Positive	Positive	Negative
ac18b3a3-8d52-4e35-8625-673171a7fd92	f45e5bb1-c07d-4869-8acd-03036629e83d	7b33b321-fe4b-4296-91bc-53bac35828e5	polya_transcriptome	fr-unstranded	paired	cancer	breast_carcinoma	BRCA	TCGA-AN-A0XV-01A-11R-A109-07	76513715	184	69	134600185	50	6729241016	LumA	Positive	Positive	Negative
44bec761-b603-49c0-8634-f6bfe0319bb1	7ec2c455-d90f-4cd5-9bbb-aedbf21eca00	7b53ba9f-506e-4af7-9752-ae50e4445880	polya_transcriptome	fr-unstranded	paired	cancer	breast_carcinoma	BRCA	TCGA-AO-A0JM-01A-21R-A056-07	53009088	166	74	86073169	50	4303255194	LumB	Positive	Positive	Positive
2d29a4ac-98e7-4663-9dd6-5681bc32ac2e	8318a9a4-e78e-4db8-97c7-2cc733d0c512	7bbe4637-394e-42c0-af7d-6184c3f48916	polya_transcriptome	fr-unstranded	paired	cancer	breast_carcinoma	BRCA	TCGA-A2-A3KC-01A-11R-A213-07	68853769	154	48	129509249	48	6215777402	LumA
878f975b-94fd-4d69-b7e7-1ed3ac2ee438	9321161b-d568-4d38-aed3-956786a06329	7bc7f99c-28d4-4b54-b9bd-53d5de00cab7	polya_transcriptome	fr-unstranded	paired	cancer	breast_carcinoma	BRCA	TCGA-BH-A18H-01A-11R-A12D-07	54552046	183	62	96961033	50	4847544435	LumA	Positive	Positive	Negative
d7cac141-9269-4733-83ce-e1bc0b503254	cc620a1f-7955-43f8-aa30-12e244f89f1b	7bf79330-52fa-4111-88fe-b3ea62bcc63a	polya_transcriptome	fr-unstranded	paired	cancer	breast_carcinoma	BRCA	TCGA-A8-A096-01A-11R-A00Z-07	123721495	170	71	229111535	48	10996544574	LumB	Positive	Positive	Negative
5dc1bee9-c44d-4fdc-9ae5-83426c4d6880	e8ff6081-cb82-4316-8c22-1c1cb1b6552b	7c7b9232-aadf-476f-b9c7-2fdd67efe1e7	polya_transcriptome	fr-unstranded	paired	cancer	breast_carcinoma	BRCA	TCGA-AR-A0TQ-01A-11R-A084-07	97278768	164	56	176486001	50	8823634396	LumB	Positive	Negative	Positive
78e1da41-127c-4e9c-aaaa-77a0d94c31d0	b1de1587-febd-4e50-99ac-eb3dcb23033a	7c8b9d9a-653a-4dc7-8c53-b196fbd0482a	polya_transcriptome	fr-unstranded	paired	cancer	breast_carcinoma	BRCA	TCGA-A8-A08C-01A-11R-A00Z-07	76386686	169	79	139956730	50	6997175683	LumA	Positive	Positive	Negative
ac075bc0-1b59-4557-beea-541694faee03	28e05d2f-0559-425a-accf-d5b4c1152548	7d6b6a17-5f1e-4586-9316-195c0e96925c	polya_transcriptome	fr-unstranded	paired	cancer	breast_carcinoma	BRCA	TCGA-E9-A1N8-01A-11R-A144-07	55198119	161	56	103332469	50	5166171647	Basal	Negative		Negative
69054195-9e93-49e5-b820-69b0091cc2d4	3ee32152-2834-4137-a6e8-254f3cca6b6e	7dbd8795-b264-4f68-bdea-4cfe39884864	polya_transcriptome	fr-unstranded	paired	cancer	breast_carcinoma	BRCA	TCGA-A8-A06O-01A-11R-A00Z-07	89564872	153	55	147043835	50	7351503489	LumB	Positive	Positive	Negative
5e2cbc56-97f9-4b94-ade2-a3f739bcc7be	bfd30c90-9b30-4e7b-96f5-1f1b2ce23f04	7ddad1e7-783e-4095-87e0-48dbf5c5aa39	polya_transcriptome	fr-unstranded	paired	cancer	breast_carcinoma	BRCA	TCGA-EW-A1IW-01A-11R-A13Q-07	90820142	155	58	167539216	50	8376002021	LumA	Positive	Positive	Positive
95c53f69-0f05-4348-822a-571f3d757001	e240d339-c042-42dc-b97a-d1effcac44b7	7e073ecd-452a-4cba-9dfd-8601f3245721	polya_transcriptome	fr-unstranded	paired	cancer	breast_carcinoma	BRCA	TCGA-A2-A0T0-01A-22R-A084-07	82362337	169	58	145571169	50	7277931738	Basal	Negative	Negative	Negative
e5aae05a-478e-4a55-a27c-12b2b4be302a	1d8f72b7-8596-40e8-afdf-244dd897758c	7e09faf6-137d-4d33-98dd-80c48af7ebab	polya_transcriptome	fr-unstranded	paired	cancer	breast_carcinoma	BRCA	TCGA-AN-A04A-01A-21R-A034-07	84710318	184	87	148450102	50	7421711427	LumA	Positive	Positive	Negative
94b95984-b2fb-4e42-8887-45e7086c3179	43993e01-588a-40de-80ec-72c1a66fe70b	7e2a8676-10a4-4abf-b153-2255e06bcb40	polya_transcriptome	fr-unstranded	paired	cancer	breast_carcinoma	BRCA	TCGA-E9-A1RB-01A-11R-A157-07	103941354	175	57	184572741	50	9227495430	LumB			Negative
5d1d00c6-fcae-479e-ae1e-de76efd41d98	dbeeddc1-d149-46f7-91ff-d057f8c6bffb	7e84df9f-1da5-4add-a5e8-a9d9d8af409c	polya_transcriptome	fr-unstranded	paired	cancer	breast_carcinoma	BRCA	TCGA-BH-A0BW-01A-11R-A115-07	68184130	172	68	124709556	50	6234840370	Basal	Negative	Negative	Negative
af577366-0258-49e7-b6af-e70056c081a4	e2ef6df2-c375-4c59-ae1b-c8cca22a8387	7edc6614-6c8b-43ec-87dd-7720961bd174	polya_transcriptome	fr-unstranded	paired	cancer	breast_carcinoma	BRCA	TCGA-E9-A1NA-01A-11R-A144-07	85334830	163	58	157769603	50	7887780614	LumB	Positive	Positive	Negative
84a88e8d-1e65-4b88-aae6-bf4c7a7e4c33	c8426c95-e975-4a7e-9943-f5c513dd95ef	7f57b9e7-1b1b-4e07-beb4-b877b7651f7b	polya_transcriptome	fr-unstranded	paired	cancer	breast_carcinoma	BRCA	TCGA-A2-A0YE-01A-11R-A109-07	79035265	184	74	147063138	50	7352365698	Basal	Negative	Negative	Negative
0dc337fa-da8b-42c4-b9a7-fb76d81c161f	62d2a36e-feb1-4084-8111-7ea38a4e3049	7fdf1ebf-149a-43d5-bae7-6e01beb647dd	polya_transcriptome	fr-unstranded	paired	cancer	breast_carcinoma	BRCA	TCGA-A1-A0SN-01A-11R-A144-07	80914468	178	62	149344662	50	7466545146	LumB	Positive	Positive	Positive
da1c58a7-c6bd-47d9-95c2-8d2ac70e20e4	2147c985-f4f4-441a-9142-9b76e6131435	7fe47d2c-6b7d-4fa3-8e22-14fdb2b44920	polya_transcriptome	fr-unstranded	paired	cancer	breast_carcinoma	BRCA	TCGA-AR-A0TY-01A-12R-A115-07	85065754	157	66	149905604	50	7494549827	LumB	Positive	Negative	Negative
97b5f490-1cd9-4833-b903-5f4c6e45670d	c514a893-e085-4a67-b386-b61c3b63a22c	803bb42f-e0f2-44b6-aebb-8f956646ecc7	polya_transcriptome	fr-unstranded	paired	cancer	breast_carcinoma	BRCA	TCGA-C8-A12U-01A-11R-A115-07	59964127	166	61	105702494	50	5284525378	LumB	Positive	Positive	Negative
6f6afd31-b5dd-48ab-b18f-6390ba18a5f0	3b675bbd-b18e-4b72-b3c3-30527a9c157a	80562b20-3e3e-4f77-8ca2-958f8636d720	polya_transcriptome	fr-unstranded	paired	cancer	breast_carcinoma	BRCA	TCGA-D8-A1XF-01A-11R-A14D-07	72132749	174	61	129254382	50	6462100861	LumB	Positive	Positive	Negative
93ed6066-b567-4e1c-ab81-23370f9d3452	7f00169e-2572-4158-a453-ccec33cd2159	80817359-b0f0-4bea-ada4-b48bea37f5d2	polya_transcriptome	fr-unstranded	paired	cancer	breast_carcinoma	BRCA	TCGA-BH-A0AY-01A-21R-A00Z-07	68989695	159	60	107966768	50	5397883334	LumA	Positive	Positive	Negative
0807435a-e75e-4e04-8e45-ed0cd49a841a	ef8c35b3-bdab-4a7e-b5ab-a0a99f4db803	80cfaf9d-f0aa-4a35-918a-2eaad05b3a5a	polya_transcriptome	fr-unstranded	paired	cancer	breast_carcinoma	BRCA	TCGA-B6-A0IA-01A-11R-A034-07	80534596	178	61	140911309	50	7044723485	LumA	Positive	Positive	Negative
91a2f2af-e4b1-4a0b-ab20-6a36ce63c533	529056f9-7bdf-4675-bff7-a82abddf5734	81239059-614b-46b7-a21e-224ec62e2939	polya_transcriptome	fr-unstranded	paired	cancer	breast_carcinoma	BRCA	TCGA-E2-A1LS-01A-12R-A157-07	93318601	174	56	120912614	50	6044722824	Basal	Negative	Negative	Negative
0a2a3529-f645-4967-9a58-89ee20b8bb62	28462438-fe47-4880-82d9-ee43d534d8a3	8131b824-c3db-4c83-99b9-aa0c60747c5d	polya_transcriptome	fr-unstranded	paired	metastatic	breast_carcinoma	BRCA	TCGA-E2-A15E-06A-11R-A12D-07	70212668	160	59	125578210	50	6278270924	LumA
24e39609-9645-43e5-960b-db5446eaea65	093150bc-9ea8-4729-8693-32fe1d9690d2	81589acc-5dae-4cad-9f97-88b81fa53f92	polya_transcriptome	fr-unstranded	paired	cancer	breast_carcinoma	BRCA	TCGA-E2-A154-01A-11R-A115-07	53869158	178	64	94004383	50	4699710096	LumA	Positive	Positive	Negative
d2f2560c-ec80-4fea-9474-c47a2e85ea95	4f5e142f-d936-469d-abaa-37baf6f045af	81689324-2986-49f6-bef6-f5a525ca36c2	polya_transcriptome	fr-unstranded	paired	cancer	breast_carcinoma	BRCA	TCGA-AO-A0J2-01A-11R-A034-07	92899656	183	66	168220336	50	8410070138	Her2	Negative	Negative	Negative
dc11b1c7-1f00-4813-b4b5-ecf776b2eb37	5da663cd-e223-41ec-8b2f-796c141ec677	8213eb8c-db23-4f92-b3d3-07b45eeec76a	polya_transcriptome	fr-unstranded	paired	cancer	breast_carcinoma	BRCA	TCGA-C8-A26Z-01A-11R-A16F-07	89729968	162	61	160915485	50	8044797584	LumA	Positive	Positive	Negative
1f8f87cb-8a0b-474c-97fb-c71b4fd88d97	15c2deaa-1162-4ee8-b698-179bfd67a78d	82140d3a-0787-4e1e-993d-1b222c073cf8	polya_transcriptome	fr-unstranded	paired	cancer	breast_carcinoma	BRCA	TCGA-AO-A1KT-01A-11R-A13Q-07	89315973	183	64	161091388	50	8053605442	LumB	Positive	Positive	Negative
0f64edec-0f1f-4025-8a53-75f9534f7828	4a7c76a9-c3a2-4b57-a57a-de055152dcf8	827431d3-e25a-45b6-9b0f-5732501e2a5b	polya_transcriptome	fr-unstranded	paired	cancer	breast_carcinoma	BRCA	TCGA-BH-A0H9-01A-11R-A056-07	64036534	153	49	116173390	50	5808097887	LumA	Positive	Positive	Negative
52c35691-efca-42f5-a03e-02c9f872275c	ca263104-9c70-4b9f-95d1-7a886587eebd	83d9c730-9a1e-42b6-a1dd-6a57d0e24f2c	polya_transcriptome	fr-unstranded	paired	cancer	breast_carcinoma	BRCA	TCGA-C8-A1HK-01A-21R-A13Q-07	52717800	177	62	92485638	50	4623625566	Her2	Negative	Negative	Positive
d6f7afc0-1558-43ad-acb1-2b5311ed2264	66760e17-251d-4981-bb02-82c29b315080	83f8c292-5ae0-4c58-9f08-e58ce391f4f4	polya_transcriptome	fr-unstranded	paired	cancer	breast_carcinoma	BRCA	TCGA-GM-A2DF-01A-11R-A180-07	76501849	175	62	120721807	50	6035469056	Basal	Negative	Negative
22eaba28-be67-4730-9846-860bc1fca29a	860baf5b-abcf-4014-8b4b-d0a4b0d15c51	83fe3d7b-6905-49ea-bbc8-ea9c468004f6	polya_transcriptome	fr-unstranded	paired	cancer	breast_carcinoma	BRCA	TCGA-A8-A0AB-01A-11R-A034-07	98520042	164	68	179386846	50	8968324272	LumA	Positive	Positive	Negative
9c1ceb7d-6fed-4c2f-a89a-bf3c5b15ca58	f7622b8a-b57c-42f0-bad1-c85edd41f034	844b3442-a740-4cb4-a1fb-b481c552cc88	polya_transcriptome	fr-unstranded	paired	cancer	breast_carcinoma	BRCA	TCGA-BH-A18I-01A-11R-A12D-07	94280086	161	61	173476280	50	8672890216	LumA	Positive	Positive	Negative
332423a7-8866-4ee3-b08f-3c8d7c16af80	df545b98-f81f-4e0d-a714-90b406f2a238	84ea9827-9ad4-4e2f-be02-c88a9d4c4051	polya_transcriptome	fr-unstranded	paired	cancer	breast_carcinoma	BRCA	TCGA-A2-A0CU-01A-12R-A034-07	74626854	164	63	126260459	50	6312277940	LumA	Positive	Positive	Negative
3efa245d-177d-4ef9-94f7-f554c54e345e	7d53f59e-5ae6-4325-9054-c9b1eac7983d	8522865b-457c-4199-a870-bf8353f2b0a5	polya_transcriptome	fr-unstranded	paired	cancer	breast_carcinoma	BRCA	TCGA-A8-A0A1-01A-11R-A00Z-07	50330848	187	71	91780538	50	4588539415	LumA	Positive	Positive	Negative
f31c21b6-0f7f-435b-9e24-97c909755c36	ef48e806-e31c-4a11-afe8-dcc232357329	856452d1-5480-4921-bf5b-4c6f625a99c0	polya_transcriptome	fr-unstranded	paired	cancer	breast_carcinoma	BRCA	TCGA-BH-A0HQ-01A-11R-A034-07	61815895	176	66	106091176	50	5303998479	LumA	Positive	Positive	Negative
24334ac1-28a3-4b61-b590-3f51e375b247	8835b20e-9343-4266-a356-e0343c657130	85845e8c-e9d7-43c4-8dfc-d7fb0cf85ac5	polya_transcriptome	fr-unstranded	paired	cancer	breast_carcinoma	BRCA	TCGA-BH-A0HK-01A-11R-A056-07	62815082	228	84	100080741	50	5003613424	LumA	Positive	Negative	Negative
bd5374c9-7f36-457f-b66b-7cc7ff64224e	50bd5c91-6557-4456-92d3-ae40cf7a8b9d	85C4A097-4567-4BDF-879C-96C9A4F48052	polya_transcriptome	fr-unstranded	paired	cancer	breast_carcinoma	BRCA	TCGA-GM-A3NY-01A-11R-A21T-07	88214892	157	57	149362050	48	7168280635	LumA
a0963e93-b63e-4de2-86c1-81302e271d3e	0d5c5f1c-d20e-480c-a89b-8feba01caf96	86373f83-264a-4875-8672-749ea434422f	polya_transcriptome	fr-unstranded	paired	cancer	breast_carcinoma	BRCA	TCGA-AR-A250-01A-31R-A169-07	99838310	174	60	176514073	50	8824664844	LumB	Positive	Negative	Positive
28911b97-42bf-4189-9961-522fc0aeebc6	80265a56-75ca-479d-b92b-4fdaeb18ed17	874de789-c1c4-4fd3-b45c-e885f62aaeab	polya_transcriptome	fr-unstranded	paired	cancer	breast_carcinoma	BRCA	TCGA-D8-A1JN-01A-11R-A13Q-07	52520496	161	59	94011834	50	4699995863	LumA	Positive	Positive	Negative
993103b1-e5a1-4c33-8629-be53ebc41d64	a36231aa-f304-4bbf-aa86-b9547916c097	877adc79-0651-4140-bb6a-876162733bf3	polya_transcriptome	fr-unstranded	paired	cancer	breast_carcinoma	BRCA	TCGA-A8-A094-01A-11R-A00Z-07	71025564	161	105	74215017	50	3710363928	Her2	Positive	Negative	Negative
7588a286-6935-424a-bc5f-92e24c83eb37	9caf2f97-a056-4274-be21-cf06656116fa	87bdfb78-8690-4569-ba85-592cd2390c24	polya_transcriptome	fr-unstranded	paired	cancer	breast_carcinoma	BRCA	TCGA-B6-A0WV-01A-11R-A109-07	52741397	179	65	95285691	50	4763785047	LumB	Positive	Positive	Negative
f3a058b9-fb7f-4098-8f0e-83c2acfa1ed5	e29fc4e1-4c82-46d7-997c-be59470c7751	8801f107-f5d5-4ad5-877d-a5acb12596b3	polya_transcriptome	fr-unstranded	paired	cancer	breast_carcinoma	BRCA	TCGA-A2-A04R-01A-41R-A109-07	74386251	149	60	130818253	50	6540230689	LumB	Positive	Positive	Negative
56033839-35d5-4d72-8b8c-400cb345263d	55e28aaf-8025-4b46-97d3-96cdf512a609	88d93dca-ffae-4d57-9a60-346aec436543	polya_transcriptome	fr-unstranded	paired	cancer	breast_carcinoma	BRCA	TCGA-E9-A22G-01A-11R-A157-07	89715942	175	55	162194765	50	8108652126	Basal	Negative	Negative	Negative
a76774fe-7298-4d68-a2b2-c1bad93f0c31	d6e981ee-1afc-4f84-a3be-e87e0d1460cd	8955404a-c756-4116-9613-dea06077a056	polya_transcriptome	fr-unstranded	paired	cancer	breast_carcinoma	BRCA	TCGA-GM-A2DL-01A-11R-A18M-07	58848572	156	52	102675845	48	4927920173	LumA	Positive	Positive
178b2c48-c07d-422e-ae17-8bcfd996ad51	d360da4b-c5b4-42e8-96d5-eac486f0ebbd	897b769d-f66a-4baf-b5fa-fe92ed49a8b4	polya_transcriptome	fr-unstranded	paired	cancer	breast_carcinoma	BRCA	TCGA-B6-A0X1-01A-11R-A109-07	44446739	150	59	79649637	50	3982139318	Basal	Negative	Negative
6bc4c56d-aac5-49a2-9913-9538d06d898f	d1224e18-6c94-45f7-afb0-d4321150cc8f	89f9e509-5f4c-439b-b610-860f209332d2	polya_transcriptome	fr-unstranded	paired	cancer	breast_carcinoma	BRCA	TCGA-A8-A06U-01A-11R-A00Z-07	69976274	183	64	118323983	50	5915518299	LumA	Positive	Positive	Equivocal
02bed00f-bef7-4fb7-b243-540354990e45	c90925f3-2126-478f-b0d4-f3b2c50cfbf9	8a19b992-4173-400d-8aec-d156525eedd6	polya_transcriptome	fr-unstranded	paired	cancer	breast_carcinoma	BRCA	TCGA-A2-A0T1-01A-21R-A084-07	84398689	178	64	145469144	50	7272821195	Her2	Negative	Negative	Positive
bb026999-0aab-4232-96d7-2c93b6c9691d	401d075c-d443-4592-8c03-e675caad2b50	8a224dc6-632b-418b-bd5e-bcefc8ad049e	polya_transcriptome	fr-unstranded	paired	cancer	breast_carcinoma	BRCA	TCGA-A2-A3KD-01A-12R-A213-07	84536960	157	49	158042896	48	7585372308	LumA
a076f135-be82-40fa-8516-285ed355c965	3f9d6a98-182c-4297-85c5-02ce3b1a3500	8a23348d-3371-431e-a6c8-b031cde82279	polya_transcriptome	fr-unstranded	paired	cancer	breast_carcinoma	BRCA	TCGA-AR-A2LN-01A-21R-A18M-07	49452473	155	53	90044214	50	4501733234	LumA
d2694b09-7844-4496-865c-5d3d8cd03330	5faa442d-a995-48aa-a52c-a7efe6f56cab	8a2adff0-2527-43fa-ad17-a3081e22f846	polya_transcriptome	fr-unstranded	paired	cancer	breast_carcinoma	BRCA	TCGA-D8-A1XB-01A-11R-A14D-07	55910130	175	59	103165157	50	5157730192	LumA	Positive	Positive	Negative
c710f4ab-fbd9-42ed-95d4-4e6d51207f38	481cdbff-1f84-4508-ad9f-21a61009d68a	8af4a557-aebf-44ac-8ed5-b8b7b10ed24e	polya_transcriptome	fr-unstranded	paired	cancer	breast_carcinoma	BRCA	TCGA-BH-A0B4-01A-11R-A00Z-07	51082775	166	81	70777395	48	3397000117	LumA	Positive	Positive	Positive
9495f029-9882-4c9b-a557-b3aec9e91698	550f24b0-a925-41d6-be27-96c827693611	8b0f1897-20d8-492d-9ea9-22f771bbae9d	polya_transcriptome	fr-unstranded	paired	cancer	breast_carcinoma	BRCA	TCGA-AR-A1AP-01A-11R-A12P-07	57300270	186	64	106074061	50	5303226438	LumA	Positive	Positive	Negative
295cf595-4a29-46a3-a0c5-e5f08f947031	e957973b-0b41-484f-9f16-a112bed3107e	8b216b0f-1881-45de-a4ae-78dfd87764fe	polya_transcriptome	fr-unstranded	paired	cancer	breast_carcinoma	BRCA	TCGA-A2-A1G6-01A-11R-A13Q-07	74134000	181	63	138359344	48	6640343241	Normal	Negative	Negative	Negative
2c90d5e3-ac8c-4c86-a06f-42ccc064eb49	eadfbcf9-0058-4021-8dde-7296d441e42f	8b592b3b-47b5-45fa-98eb-01bf75096605	polya_transcriptome	fr-unstranded	paired	cancer	breast_carcinoma	BRCA	TCGA-D8-A1XZ-01A-11R-A14M-07	91241277	179	61	166760445	50	8337047198	LumB	Positive	Negative	Negative
c5891c7a-fd24-4891-8f51-373967e4a6dd	18bb30b2-6018-45af-9393-f7a8ea40fa04	8b615995-6210-4dd5-bf58-cf8a109d7648	polya_transcriptome	fr-unstranded	paired	cancer	breast_carcinoma	BRCA	TCGA-BH-A0AW-01A-11R-A056-07	53458004	189	73	91381402	50	4568692378	Her2	Positive	Negative	Positive
4d120899-9a80-4736-b097-285e9e261bcb	26b0cf7a-584f-46e5-8f83-b6b5f7d542ba	8b954cec-cf3e-4b0d-a4e8-cfbc9575a732	polya_transcriptome	fr-unstranded	paired	cancer	breast_carcinoma	BRCA	TCGA-AQ-A1H2-01A-11R-A13Q-07	95391556	157	55	177497697	50	8874019694	LumA	Positive	Positive	Positive
996bd3f0-d767-4eff-9c82-99fcb5a3006a	06479cfc-c43c-43f5-9d2f-44b3adc45d84	8bb3543b-5c83-41c6-b81c-b20935c38d72	polya_transcriptome	fr-unstranded	paired	cancer	breast_carcinoma	BRCA	TCGA-E2-A1B0-01A-11R-A12P-07	141128565	181	59	257335153	50	12865455203	Her2	Negative	Negative	Positive
3b01d064-8c00-4972-9f07-407eac8e7534	989c2df5-5183-4daa-a8da-fc9ab18a437c	8bbaef6c-31c4-47a4-8e7b-7e6242d02666	polya_transcriptome	fr-unstranded	paired	cancer	breast_carcinoma	BRCA	TCGA-BH-A0HX-01A-21R-A056-07	66720658	186	63	122606786	50	6129676499	LumA	Positive	Positive	Negative
4cfef7f9-f1ee-401c-a2a3-c225d4adc3b6	50c357b1-a9fc-44e4-9a7b-937e6d74e081	8c0b7027-f371-4a72-9152-2d00fc54e086	polya_transcriptome	fr-unstranded	paired	cancer	breast_carcinoma	BRCA	TCGA-EW-A1PA-01A-11R-A144-07	58423750	183	67	99864204	50	4992612534	LumA	Positive	Positive	Negative
65077db7-dd59-4362-9d28-d5a9154e9be0	112649f5-133d-4c45-a66f-4fe9a70bd5b7	8cdae811-9f3f-4c8b-9fe5-e542d30d40f2	polya_transcriptome	fr-unstranded	paired	cancer	breast_carcinoma	BRCA	TCGA-C8-A278-01A-11R-A169-07	93729924	166	53	160728870	50	8035633933	Her2	Negative	Negative	Positive
5ed024e8-d05e-4c65-9441-eda9930ccc82	f0cf4acd-6b09-4538-b58c-e86c623b6c71	8cf1853a-55b2-4fb9-9a65-a46243304d54	polya_transcriptome	fr-unstranded	paired	cancer	breast_carcinoma	BRCA	TCGA-A7-A26G-01A-21R-A169-07	110127983	171	55	195179708	50	9757908403	Basal	Negative	Negative	Negative
9fefbe7c-f66a-4940-843e-285cb7b392c1	5cdd3886-898b-4861-a748-d4164ce14a07	8d0d1eea-9e60-4507-8cfa-1fac66edc8a4	polya_transcriptome	fr-unstranded	paired	cancer	breast_carcinoma	BRCA	TCGA-AR-A24Z-01A-11R-A169-07	110735090	172	61	205720985	50	10284863210	LumB	Positive	Positive	Negative
2fdfd287-d13c-4910-9788-73987d45908a	0d9139aa-d829-4ac9-8a65-822dcf79971c	8d30a0ab-a41f-40ef-bd59-f738f4b39941	polya_transcriptome	fr-unstranded	paired	cancer	breast_carcinoma	BRCA	TCGA-A2-A0EM-01A-11R-A034-07	73020507	160	61	129215885	50	6460121579	LumA	Positive	Positive	Negative
753d5d49-3b40-4737-9d4c-b1ec29cc2692	70c927bd-ab54-4e15-8521-5e3a5035dea5	8d8fed5e-4b27-472a-93fa-2dba57098576	polya_transcriptome	fr-unstranded	paired	cancer	breast_carcinoma	BRCA	TCGA-GM-A2DM-01A-11R-A180-07	68712788	177	64	127734080	50	6386065944	LumA	Positive	Positive
a482fc4c-ff1d-46a0-a968-7df06422cc4b	7daa9124-2878-4708-ae74-28b17ef4898c	8dc04505-fae5-4185-b3f8-53882fbbb4fd	polya_transcriptome	fr-unstranded	paired	cancer	breast_carcinoma	BRCA	TCGA-B6-A0WX-01A-11R-A109-07	74483469	155	60	131852372	50	6591804472	Basal	Negative	Negative	Negative
ced2c048-b047-43ff-b0e7-cd7ad480850c	92f1452b-54af-408f-98a8-cd76191f472b	8dd30d68-86d0-456f-814c-ae59a5c0a071	polya_transcriptome	fr-unstranded	paired	cancer	breast_carcinoma	BRCA	TCGA-D8-A1Y0-01A-11R-A14M-07	105808788	186	64	190610110	50	9529371106	LumA	Positive	Positive	Negative
af2a8e2f-2ae1-48bc-bba5-0e2c077c4e48	a56aa062-cc7f-4ceb-96d6-2a6c251fc9b5	8e10b30e-5789-4ad4-a70b-c7a86927ac6b	polya_transcriptome	fr-unstranded	paired	cancer	breast_carcinoma	BRCA	TCGA-D8-A1JU-01A-11R-A13Q-07	84002149	154	60	154526680	50	7725499582	LumA	Positive	Positive	Negative
887b9e5b-99db-44ac-9c30-c0dc6877b41c	48c16c0d-085f-4266-b729-13bfd7aa9dab	8e24b2f8-459c-4861-9d31-d171e8d1a08b	polya_transcriptome	fr-unstranded	paired	cancer	breast_carcinoma	BRCA	TCGA-D8-A1XW-01A-11R-A14M-07	88911351	174	55	157830544	50	7890646691	Normal	Negative	Positive	Negative
dd0f8e5a-383d-4f03-bb71-0e115d4e442c	4874e4e2-c067-490d-9d99-8d3ca194b0a4	8f007e7a-6260-4ecc-baff-f68665b760cb	polya_transcriptome	fr-unstranded	paired	cancer	breast_carcinoma	BRCA	TCGA-C8-A12M-01A-11R-A115-07	57625616	178	66	94620928	50	4730489609	LumB	Positive	Negative
33b7bf50-53f4-4839-aa83-9665f85671d8	7295d5c2-d7bc-4d35-bdcb-17c4ec5e5de0	8f90121d-5f9a-4702-a2ae-2a9b34a99171	polya_transcriptome	fr-unstranded	paired	cancer	breast_carcinoma	BRCA	TCGA-E2-A15R-01A-11R-A115-07	104522394	165	64	187547011	50	9376492241	LumA	Positive	Positive	Negative
0491063c-14a7-4104-8002-1459126332f3	357e1eca-0f5c-49d6-b437-0ed0afe3b178	8fb338fe-ffa8-45c2-857b-f713d1935330	polya_transcriptome	fr-unstranded	paired	cancer	breast_carcinoma	BRCA	TCGA-B6-A0IK-01A-12R-A056-07	62971912	157	61	81916278	50	4095343971	Her2	Negative	Negative	Negative
27dfb9d4-3a2c-44bc-9acf-8f638d3f3004	1142b1cf-ebf3-485b-aae2-dcf4d8793212	8ffcb765-094c-4623-b172-ea8400965f00	polya_transcriptome	fr-unstranded	paired	cancer	breast_carcinoma	BRCA	TCGA-BH-A0GZ-01A-11R-A056-07	64671372	153	46	100466040	50	5022723110	LumA	Positive	Positive	Negative
43029932-feb0-4658-97fa-645c1e775009	2dd17e3a-3034-4bb9-8a79-d0c89fa9ae21	9046caf3-bbfe-4554-b9d2-11b333ad7704	polya_transcriptome	fr-unstranded	paired	cancer	breast_carcinoma	BRCA	TCGA-AR-A1AN-01A-11R-A12P-07	77575594	183	66	141945300	50	7096494435	LumA	Positive	Positive	Negative
5258294f-ef5b-4091-9183-6bcc545d54b2	fbf64fdd-6787-4647-b0cd-860acc8abce6	9073fc5c-a281-4ed2-a66e-5235a5a55098	polya_transcriptome	fr-unstranded	paired	cancer	breast_carcinoma	BRCA	TCGA-BH-A209-01A-11R-A157-07	96030838	191	95	172303887	50	8614098787	LumB	Positive	Positive
f475d460-75cd-4fe9-aa54-c90be12b4ef8	ed3f6393-6955-41af-bb3a-7723b5dbe41e	90a60ebe-ce7e-4b64-af2a-1676f46e6601	polya_transcriptome	fr-unstranded	paired	cancer	breast_carcinoma	BRCA	TCGA-B6-A0WY-01A-11R-A109-07	76869713	168	66	139651983	50	6981880367	LumA	Positive	Negative	Negative
27ba717a-5cd8-440a-9345-4ae086f6efca	3f33a14d-7797-4ade-85f7-1dbec18f774f	91285ac6-c627-4101-b551-28f37b947276	polya_transcriptome	fr-unstranded	paired	cancer	breast_carcinoma	BRCA	TCGA-BH-A0DI-01A-21R-A12P-07	68378313	185	63	126282402	50	6313502692	LumA	Positive	Positive	Negative
659b0170-e914-45ff-aa55-fcb8d3dc7b8a	7adf414b-c3f7-4e2c-aa80-81d3edd9764e	91918c5e-3c5c-4674-9a7f-1e93d9cf9949	polya_transcriptome	fr-unstranded	paired	cancer	breast_carcinoma	BRCA	TCGA-E9-A1NG-01A-21R-A14M-07	88877953	175	60	163576887	50	8177922764	LumA	Positive	Positive	Negative
521e2140-ae5b-456f-8699-97398d009687	7a3b5790-35c8-473a-b952-bb603aca5aa1	91a5b906-6a04-4f0d-8710-172311e84789	polya_transcriptome	fr-unstranded	paired	cancer	breast_carcinoma	BRCA	TCGA-EW-A1P4-01A-21R-A144-07	71843540	162	57	131637318	50	6581327254	Basal	Negative	Negative	Negative
7d9d3522-ec3b-4efe-8c8e-c0e675276ef5	a7e71eac-1768-4fc2-8eba-1576d22e0f43	91d63f86-9c62-47cb-8b4a-e3bd981ab8b2	polya_transcriptome	fr-unstranded	paired	cancer	breast_carcinoma	BRCA	TCGA-BH-A0GY-01A-11R-A056-07	59923467	224	84	103666454	50	5182833117	LumA	Positive	Positive	Negative
da9c10ea-c13f-4d88-8b94-a0cbc106d036	050e66bb-438a-49d5-a005-7967a006b3f0	91e55e6f-b884-4112-8d3f-a9f8974dd63b	polya_transcriptome	fr-unstranded	paired	cancer	breast_carcinoma	BRCA	TCGA-BH-A0W5-01A-11R-A109-07	77813705	149	59	138602193	50	6929419935	LumA	Positive	Positive	Negative
12d31787-e54d-4729-ace8-9141043c92b8	8da89b04-df25-4ed7-9d9a-e6c9478784e7	920e47c0-1b19-46e6-b1db-b5fd95e44df0	polya_transcriptome	fr-unstranded	paired	cancer	breast_carcinoma	BRCA	TCGA-A2-A0ST-01A-12R-A084-07	71956392	178	71	126679969	50	6333398067	Basal	Negative	Negative	Negative
3d676bba-154b-4d22-ab59-d4d4da051b94	0ca24149-4cc4-4ad1-b448-4cc33fef851e	92691eb7-5df9-4da9-8bd0-c4f4de528bdc	polya_transcriptome	fr-unstranded	paired	cancer	breast_carcinoma	BRCA	TCGA-E9-A1NE-01A-21R-A14M-07	95229187	183	62	170933550	50	8545658235	LumA	Positive	Positive	Negative
8332806e-f547-4aae-89af-6d5bec831fd2	02c8bf84-4816-49a9-b5d1-0edebb8627c7	92f53e8e-abd5-4597-a6be-678be549315d	polya_transcriptome	fr-unstranded	paired	cancer	breast_carcinoma	BRCA	TCGA-BH-A0HO-01A-11R-A034-07	96862157	169	60	179534485	50	8975923295	LumA	Positive	Positive	Negative
1402082d-25c9-4148-8a1e-f58450b706bb	6b1c8010-d4fe-40e7-8e09-7a7dbdde6616	9384eb09-5787-49e8-b07e-bd9f71997771	polya_transcriptome	fr-unstranded	paired	cancer	breast_carcinoma	BRCA	TCGA-B6-A0IP-01A-11R-A034-07	93307084	184	68	166694237	50	8333703636	LumA	Positive	Positive	Negative
ef4cbd38-bc79-4d60-a715-647edd2ebe9e	b462982a-4dd0-425e-bce3-0eb8f5527264	94d92cd8-21cf-495d-b4fe-8f8c6067fe9e	polya_transcriptome	fr-unstranded	paired	cancer	breast_carcinoma	BRCA	TCGA-E2-A1LG-01A-21R-A14M-07	92541174	172	58	159825205	50	7990320699	Basal	Negative	Negative	Negative
2d4c778c-7f77-4f0a-8261-2086accf15fd	05507d2c-3dea-4554-8f06-039fd555309a	9543095d-b05b-43e0-8b8d-74bd916b510b	polya_transcriptome	fr-unstranded	paired	cancer	breast_carcinoma	BRCA	TCGA-AO-A03P-01A-11R-A00Z-07	90752543	162	77	150486004	50	7523517721	LumB	Positive	Positive	Negative
09c2bc35-c21f-4aa4-ac30-0d8db02ad811	6f8b48ba-ef24-4d33-a0c3-bc900a6c8cd2	9560e482-cb14-4456-b9a6-d2ac12f96a4f	polya_transcriptome	fr-unstranded	paired	cancer	breast_carcinoma	BRCA	TCGA-A8-A09Q-01A-11R-A00Z-07	91619803	155	55	161539755	50	8076227123	LumB	Positive	Positive	Negative
eb93df3d-9e25-4e4c-9a5d-350f296e5acf	ae5c9a58-e3ae-420f-8f72-1e4ffdd3df24	95a12af8-5704-4745-b0a0-960f67af8cec	polya_transcriptome	fr-unstranded	paired	cancer	breast_carcinoma	BRCA	TCGA-D8-A1X5-01A-11R-A14D-07	62814462	163	53	45879319	50	2293775702	LumB	Positive	Positive	Positive
23dabeef-8e3c-44bc-9a12-a9522d17be5c	750932d7-0e9d-44e0-bc5a-6031ca4b0448	95b5d7ca-4078-4af9-ac6b-4ed1c3cd9c60	polya_transcriptome	fr-unstranded	paired	cancer	breast_carcinoma	BRCA	TCGA-A8-A076-01A-21R-A00Z-07	90287613	156	54	158783909	50	7938495691	LumB	Positive	Positive	Positive
b35fbe19-0e6d-427e-b9be-ee3527b5fca6	5fce29d3-4250-4696-b691-d4bc953c21cd	95b5e301-f942-43bb-8211-d992948e8136	polya_transcriptome	fr-unstranded	paired	cancer	breast_carcinoma	BRCA	TCGA-E9-A2JT-01A-22R-A18M-07	38394954	154	55	67699503	50	3384620226	LumA
80f3f48a-cc21-415c-b181-c77e7ba1c563	0856c285-b57f-47ac-be8b-865dc2ddb58f	95bcf18b-40bf-4a20-82bf-727c7bb2a8c2	polya_transcriptome	fr-unstranded	paired	cancer	breast_carcinoma	BRCA	TCGA-A8-A09C-01A-11R-A00Z-07	81906084	166	61	138709497	50	6934707212	LumB	Positive	Positive	Negative
d7308344-5bab-4073-bb4f-4d8cd8d7bd17	601e0a1b-309d-41c2-a7ba-a2282db846fa	95c7abfa-a417-4d81-96c2-a952a081d997	polya_transcriptome	fr-unstranded	paired	cancer	breast_carcinoma	BRCA	TCGA-E2-A159-01A-11R-A115-07	72972497	166	66	129356495	50	6467185354	Basal	Negative	Negative	Negative
becedbfd-b2aa-4dde-b7f4-29e6f59ec32c	e2da00f3-fdb9-4ab4-964a-6828568e2e6e	96a11934-f6cd-4892-a808-672433f84429	polya_transcriptome	fr-unstranded	paired	cancer	breast_carcinoma	BRCA	TCGA-E2-A1IK-01A-11R-A144-07	47781662	181	63	86658498	50	4332475428	LumA	Positive	Positive	Negative
9938ce5c-e74e-446e-a932-f096f85cc3b1	09d6f42c-5e9f-4adc-bd8c-e5dca597fc01	97168a1f-abf8-414b-af10-b63f5daa7023	polya_transcriptome	fr-unstranded	paired	cancer	breast_carcinoma	BRCA	TCGA-AQ-A04J-01A-02R-A034-07	91058991	178	72	153427829	50	7670459183	Basal	Negative	Negative	Negative
58959e88-54e2-4558-9664-2effda7403dc	e8eda441-d2d9-4708-bb9c-21f7da4e3094	97b5ef6f-d621-4093-ab77-d60dcf706173	polya_transcriptome	fr-unstranded	paired	cancer	breast_carcinoma	BRCA	TCGA-AO-A0JG-01A-31R-A084-07	85302696	173	71	152134950	50	7605981262	LumA	Positive	Positive	Negative
5fd37868-4762-4109-9dcf-6fdbab5b645d	b0763e0d-56a7-4953-ad36-c3b218c059b3	9827d98e-4e2e-44cb-b0a5-f51b74ec0675	polya_transcriptome	fr-unstranded	paired	cancer	breast_carcinoma	BRCA	TCGA-GM-A2DO-01A-11R-A18M-07	28941898	174	58	49772620	48	2388775633	LumB	Positive	Positive
157ec9e0-ca6e-4da1-9233-f976cf0db433	e405d22f-86a6-4141-ae74-7098d0fdedfd	9857acef-08eb-43d6-b086-4b513e23753a	polya_transcriptome	fr-unstranded	paired	cancer	breast_carcinoma	BRCA	TCGA-B6-A0IB-01A-11R-A034-07	80604988	173	58	140930713	50	7045784507	LumB	Positive	Positive	Negative
c2aeee6c-ba10-4cf9-b560-c739580f7bf3	5423b7f8-d2bb-47c8-9af8-3d3e1276888c	986550fb-92db-4e9f-b79a-6c3023dd63a3	polya_transcriptome	fr-unstranded	paired	cancer	breast_carcinoma	BRCA	TCGA-BH-A0BM-01A-11R-A056-07	54040864	141	50	78680542	50	3933548794	LumA	Positive	Negative	Negative
23e7a78a-1d56-4ad1-9bb4-72ec0178aff2	17bb7144-07ec-49d0-8345-2a5b4ceeeaec	98703904-572d-4220-b959-a1293a2e1c33	polya_transcriptome	fr-unstranded	paired	cancer	breast_carcinoma	BRCA	TCGA-AR-A1AJ-01A-21R-A12P-07	64048350	175	60	117505588	50	5874713946	Basal	Positive	Negative	Negative
38a8b734-9acc-42f9-b5b7-e51b0dfc6504	8b5c7e4d-a220-4499-9e38-7deacc1776a2	98b2b18a-004d-459c-8aba-499d06897910	polya_transcriptome	fr-unstranded	paired	cancer	breast_carcinoma	BRCA	TCGA-A8-A092-01A-11R-A00Z-07	87172988	159	52	156387466	50	7818665310	LumB	Positive	Positive	Negative
7eb18190-5a41-4637-9783-f81bbde499e4	cf2b65de-c6a1-4ebc-a62a-c652ce17d2d0	99157b66-ae2a-4ba2-8b28-5653803063a9	polya_transcriptome	fr-unstranded	paired	cancer	breast_carcinoma	BRCA	TCGA-BH-A1FM-01A-11R-A13Q-07	83745409	176	55	141215700	50	7059662347	LumB	Positive	Negative	Negative
444374f8-9282-439c-af00-0f828edcbff3	f0471d79-d107-4809-976e-fe5b231f0e9d	994c96ec-ea0a-4741-8fef-53cdbfe28cfa	polya_transcriptome	fr-unstranded	paired	cancer	breast_carcinoma	BRCA	TCGA-C8-A1HI-01A-11R-A137-07	103375754	171	58	186439277	50	9320808541	LumA	Positive	Positive	Negative
ce9e0309-9756-42d2-ae94-d91264a79498	cef6023a-2fbf-44ee-a9b3-df78707bd85a	9a56eb8b-99fa-4671-99dc-29776dca4cd6	polya_transcriptome	fr-unstranded	paired	cancer	breast_carcinoma	BRCA	TCGA-E2-A1LA-01A-11R-A144-07	66848834	159	57	112593023	50	5629035382	LumA	Positive	Positive	Negative
17f275c1-a0d4-487d-8f02-ea279584b4cd	0dcfd67b-64b2-4333-af18-a2638dd82952	9a92e20a-2a43-4917-981d-c93179770050	polya_transcriptome	fr-unstranded	paired	cancer	breast_carcinoma	BRCA	TCGA-D8-A13Y-01A-11R-A115-07	66843271	190	72	118132307	50	5905946252	LumB	Positive	Positive	Negative
6f959c92-b79f-4f84-9ee5-d07d3212d52d	6871927f-1488-4366-8545-439557a377aa	9b54f75f-80eb-441d-83ca-5ae1d00bdfa9	polya_transcriptome	fr-unstranded	paired	cancer	breast_carcinoma	BRCA	TCGA-A8-A09K-01A-11R-A00Z-07	71756171	164	68	107980796	50	5398559570	LumA	Positive	Positive	Negative
5fc7ff35-d3f7-4687-8759-3542bd58e988	8ba7248f-69cd-4b16-8900-ad2feec2eab8	9b5d680e-5662-442c-a8ab-5fd16551b23e	polya_transcriptome	fr-unstranded	paired	cancer	breast_carcinoma	BRCA	TCGA-EW-A1OX-01A-11R-A144-07	58297248	182	68	104638647	50	5231431032	LumB	Positive	Positive	Negative
5ff12cbe-a3e0-4ce6-8452-12b984a1baaf	d728c743-10a6-4ac4-8725-61c0d2980057	9b605e4f-fb75-4b02-a827-a6acfeb3c1b2	polya_transcriptome	fr-unstranded	paired	cancer	breast_carcinoma	BRCA	TCGA-EW-A1IY-01A-11R-A13Q-07	94646769	185	62	169121201	50	8454871076	LumB	Positive	Positive	Negative
d0b78f3f-a198-437a-ab8c-204345d3b75d	f5675b71-ed1b-4fdb-be07-d627dc98ed88	9bb258a4-dd26-4c43-bd29-04b68ea3c7ca	polya_transcriptome	fr-unstranded	paired	cancer	breast_carcinoma	BRCA	TCGA-AQ-A0Y5-01A-11R-A14M-07	79476262	178	60	145066601	50	7252502419	LumA	Positive	Positive	Positive
606fbc6a-b41b-441d-9401-51e54912bf5e	dcf7829e-abaa-435f-b41d-a2bcfde5d66a	9bf836ee-036e-40f2-88fb-cf903a40d9f5	polya_transcriptome	fr-unstranded	paired	cancer	breast_carcinoma	BRCA	TCGA-BH-A0E1-01A-11R-A056-07	64566649	166	65	118935643	50	5946256565	LumA	Positive	Positive	Negative
70f34c5c-3671-44c8-9469-99f9786efec1	a582257d-4bf7-416b-a465-29a3220bc8c3	9c55164e-fb87-46b5-87ce-cc277ba378f5	polya_transcriptome	fr-unstranded	paired	cancer	breast_carcinoma	BRCA	TCGA-D8-A1XR-01A-11R-A14M-07	99237205	181	64	182433854	50	9120590948	LumB	Positive	Positive	Negative
db8d38ab-cc61-49ee-863d-40060112f2af	298e1da3-0691-4675-931e-4a36f2ca858d	9c5eb452-caec-4a9a-9ced-215be92c91d2	polya_transcriptome	fr-unstranded	paired	cancer	breast_carcinoma	BRCA	TCGA-A8-A08H-01A-21R-A00Z-07	59685745	180	66	110181031	50	5508529039	Normal	Positive	Positive	Positive
7455d832-ad66-40df-85d7-3a7051c4498d	5c703f38-38a5-4543-a964-88cf1d5ba2f1	9c8e0865-894b-4a0b-83e4-c3e7a40e871b	polya_transcriptome	fr-unstranded	paired	cancer	breast_carcinoma	BRCA	TCGA-A2-A0ER-01A-21R-A034-07	91903408	164	64	166373232	50	8317840520	LumA	Positive	Positive	Negative
3afa1e93-1df8-4e4c-aaa4-557463f4bb77	4f441e61-6bea-4a12-841d-def270804bbe	9d04c180-7c23-490e-92cf-c018629b8b7f	polya_transcriptome	fr-unstranded	paired	cancer	breast_carcinoma	BRCA	TCGA-A7-A0DA-01A-31R-A115-07	79517829	169	64	140764320	50	7037417264	Basal	Negative	Negative	Negative
ed6cef77-1bd9-4e3b-b576-550a91e4253a	af9f631b-2857-48e2-8d77-34f66c1c6149	9d64aa0c-84a6-4e48-b28b-12aaf04813b6	polya_transcriptome	fr-unstranded	paired	cancer	breast_carcinoma	BRCA	TCGA-EW-A1J1-01A-11R-A13Q-07	96349109	199	76	168254398	50	8411154527	LumA	Positive	Positive	Negative
a8a199c9-d781-4e6c-af8c-c85d60c7cd40	fa3f34b7-5f69-41f8-9384-42af0260d7ec	9d80ba46-b65f-4338-99bc-370f8eaefe4e	polya_transcriptome	fr-unstranded	paired	cancer	breast_carcinoma	BRCA	TCGA-C8-A1HL-01A-11R-A137-07	53006239	150	45	91493560	50	4574082634	LumB	Positive	Negative	Positive
5f90d955-bbb0-4b44-a5ac-ba6fda9ca0fb	bdcd6720-fcbf-4c64-8703-b8932472ad19	9d8f2b85-f203-47ac-8217-987640f89b26	polya_transcriptome	fr-unstranded	paired	cancer	breast_carcinoma	BRCA	TCGA-A8-A06P-01A-11R-A00Z-07	82219812	159	63	146320994	50	7315533118	LumA	Positive	Positive	Negative
ee5744c0-a8dc-43f2-abdd-0b5529a3e9fb	174435cc-64d1-4d33-953c-1ada5df46ecd	9dddaf60-64ed-4d41-a546-79e86db1101e	polya_transcriptome	fr-unstranded	paired	cancer	breast_carcinoma	BRCA	TCGA-EW-A1P6-01A-11R-A144-07	49055246	181	70	86474147	50	4323239755	LumA	Positive	Positive	Negative
abdc76db-f85e-4337-a57e-6d098789da03	0d5aa7a3-3488-4339-b8f1-e4971912e2bc	9e30b9ee-391d-40d9-8eba-de47656f3629	polya_transcriptome	fr-unstranded	paired	cancer	breast_carcinoma	BRCA	TCGA-C8-A12P-01A-11R-A115-07	68407106	180	63	123993209	50	6199081814	Her2	Negative	Negative	Positive
bb8d42d3-ad65-4d88-ae1d-f9aadfc7962d	76f4bdbc-58c8-4424-865b-c6531d908dc3	9eab0553-20cc-41bb-bcdb-9ade0578da82	polya_transcriptome	fr-unstranded	paired	cancer	breast_carcinoma	BRCA	TCGA-AO-A1KS-01A-11R-A13Q-07	84835056	185	62	149091530	50	7453452877	LumB	Positive	Positive	Negative
b8a615f9-d19b-4b09-8ec8-0674e5c648cd	3f2c52a6-d79d-407d-9c71-11a58ab4e129	9eb3306d-6c84-4bc1-be42-4bd00ef46cbb	polya_transcriptome	fr-unstranded	paired	cancer	breast_carcinoma	BRCA	TCGA-C8-A12N-01A-11R-A115-07	68916052	169	61	123570266	50	6177823799	LumA	Positive	Positive	Negative
08de63a2-7b76-43c3-80dc-df748b1d81bc	58d073a2-68b8-4f48-ba5e-020258abef71	9efdba02-2752-4c89-bb53-e8018f5aa7bf	polya_transcriptome	fr-unstranded	paired	cancer	breast_carcinoma	BRCA	TCGA-A1-A0SQ-01A-21R-A144-07	67682973	184	62	121230677	50	6060965357	LumA	Positive	Positive	Negative
de75d0b9-0f47-4732-8df5-05c350cfcd32	76c09917-15f9-4908-ab22-ea1401abcb3b	9f3ddcc1-a6a9-4f55-84b3-cbe06e58ff8d	polya_transcriptome	fr-unstranded	paired	cancer	breast_carcinoma	BRCA	TCGA-AN-A0FY-01A-11R-A034-07	97736843	166	66	175476273	50	8772797107	LumB	Positive	Positive	Negative
ccb22ecc-6e18-44b8-ad48-6ab51314b16e	530315de-d048-40f6-b0cc-3c7fb9875e46	9f440cd6-d55f-4cb6-a433-637ef1f9d38f	polya_transcriptome	fr-unstranded	paired	cancer	breast_carcinoma	BRCA	TCGA-D8-A142-01A-11R-A115-07	106047630	165	64	194710534	50	9734586044	Basal	Negative	Negative	Negative
d093173f-08ab-4138-bf3c-399c45a6e163	9f55d4c8-5e41-4ffe-b819-1d8bfd06927b	9f693816-6957-413c-a100-54f7bc0eddf9	polya_transcriptome	fr-unstranded	paired	cancer	breast_carcinoma	BRCA	TCGA-AR-A2LR-01A-12R-A18M-07	56078615	157	58	102434182	50	5121167606	Basal
327a2395-85c8-42e1-9638-8e037a1723ed	e586a2b3-1132-45db-9283-dc318653a09f	9fc55d1c-ecb6-4406-bf25-34f59a0dcfec	polya_transcriptome	fr-unstranded	paired	cancer	breast_carcinoma	BRCA	TCGA-BH-A0BC-01A-22R-A084-07	88052626	183	66	156255838	50	7812079560	LumA	Positive	Positive	Negative
959ff069-8a49-4c9b-85c2-5291cac0acff	668220ce-7e03-4ccf-99f9-99127ddf9806	B55B6630-7CF5-4BCA-B76F-E135271018E4	polya_transcriptome	fr-unstranded	paired	cancer	breast_carcinoma	BRCA	TCGA-C8-A3M7-01A-12R-A21T-07	79373574	190	68	141806959	48	6805857624	LumA
9f6be944-83de-42ab-8738-f0022f475e61	143fc27d-e119-48ff-a5ea-bd6aafc0404e	B5B8FDD8-C4DF-4F79-AED5-23AC41F75F18	polya_transcriptome	fr-unstranded	paired	cancer	breast_carcinoma	BRCA	TCGA-GI-A2C9-01A-11R-A21T-07	78871309	189	73	143155250	48	6870628486	Basal
6b4e0262-f589-4532-b578-9f2d76c19d90	fc56be13-c3dd-4dd9-8c34-dc6c7f9d1e16	C4149CF6-980F-4DA1-B749-C24AAE86F351	polya_transcriptome	fr-unstranded	paired	cancer	breast_carcinoma	BRCA	TCGA-A7-A3IY-01A-21R-A21T-07	93371887	186	69	137454989	48	6597077184	LumA
c1e704d6-a33b-4891-90bd-992b0040c075	122305ed-ca1e-431f-a332-0ac3409cded2	a04ad65d-6d83-4e84-8bd8-3cab2a195642	polya_transcriptome	fr-unstranded	paired	cancer	breast_carcinoma	BRCA	TCGA-C8-A3M8-01A-11R-A213-07	100348624	149	45	175112347	48	8404545229	LumB
2192c1db-4718-4254-ba42-3ae7f30ad5a8	63792ecf-4f55-4eb5-bfbc-78accb4f104a	a083b072-7c1e-4ed6-90cf-1e49d21df4cb	polya_transcriptome	fr-unstranded	paired	cancer	breast_carcinoma	BRCA	TCGA-A2-A0EQ-01A-11R-A034-07	75321117	164	64	133547988	50	6676706492	Her2	Negative	Negative	Positive
49717f75-0f2d-4e1c-9a12-f1cd7877b80a	cbf66244-42c8-4df6-aca7-932e77bb5e0e	a09baab9-3eac-4271-9c12-2684642f8869	polya_transcriptome	fr-unstranded	paired	cancer	breast_carcinoma	BRCA	TCGA-AN-A04D-01A-21R-A034-07	91101773	179	75	155169820	50	7757442677	Basal	Negative	Negative	Negative
1111fb30-46ce-4722-98da-ec9ba2323d90	a19fbcc1-a781-4496-97ed-487aa83aae29	a1460e9a-c4aa-4e07-abf4-fdb5f42f5eeb	polya_transcriptome	fr-unstranded	paired	cancer	breast_carcinoma	BRCA	TCGA-AO-A03O-01A-11R-A00Z-07	71483525	166	73	103891430	50	5194209763	LumB	Positive	Positive	Negative
3a711140-1b89-4611-9992-3861e3d0e01a	600df455-fdf4-4955-8d65-236b7b112693	a14dc21a-6a46-4be8-9247-76cbc70dfe8b	polya_transcriptome	fr-unstranded	paired	cancer	breast_carcinoma	BRCA	TCGA-A8-A06N-01A-11R-A00Z-07	113987925	175	65	202483272	50	10123090508	LumB	Positive	Negative	Negative
0045349c-69d9-4306-a403-c9c1fa836644	f66358d4-9319-4c23-983d-ab5056daacf1	a2405d64-34eb-4915-abf7-8530151d5cb0	polya_transcriptome	fr-unstranded	paired	cancer	breast_carcinoma	BRCA	TCGA-A1-A0SB-01A-11R-A144-07	62275827	178	65	114717009	50	5735268955	Normal	Positive	Negative	Negative
9f3cc92b-fa22-478e-a2e4-6b4c8afb93d6	91202959-0b44-43ba-961c-58c9de842d76	a2bec98a-d946-40d2-b4d9-6495d815de9a	polya_transcriptome	fr-unstranded	paired	cancer	breast_carcinoma	BRCA	TCGA-E9-A24A-01A-11R-A169-07	85538041	174	55	154666745	50	7732392310	LumA			Negative
7241b3d4-31ee-4fd2-a4a5-35a9d5f37d6a	5b01ed81-2119-4797-9be9-67bc21abc7d9	a2c80f8e-f08d-4574-90a0-f0651c0a9b1b	polya_transcriptome	fr-unstranded	paired	cancer	breast_carcinoma	BRCA	TCGA-E2-A1B5-01A-21R-A12P-07	69559923	181	59	117065777	50	5852563325	LumA	Positive	Positive	Negative
d8492ebd-3d94-4a4b-8de7-386526691cc2	83ec5738-3a27-4100-83f2-8b30ae3b2fb7	a2cf164c-5b26-43eb-9de9-d1d457a5de06	polya_transcriptome	fr-unstranded	paired	cancer	breast_carcinoma	BRCA	TCGA-E2-A1BC-01A-11R-A12P-07	31963555	146	60	56743256	50	2836848490	LumA	Positive	Positive	Negative
67526f5a-3a30-45b2-aeab-2b21a855063e	bc641d07-e041-403a-aa3a-e76279a8a1d1	a2f3fd7f-9a5d-44aa-8810-4978abad6e12	polya_transcriptome	fr-unstranded	paired	cancer	breast_carcinoma	BRCA	TCGA-AR-A24W-01A-11R-A169-07	74822330	172	57	133371859	50	6667733552	LumA
94b03e1d-50ec-4680-bffd-7086d1536ff2	fe0ddcfc-f6e9-460d-b8e6-5187ffe8eb4f	a3568fd6-4b6d-4507-9c59-1788834d3a75	polya_transcriptome	fr-unstranded	paired	cancer	breast_carcinoma	BRCA	TCGA-AR-A1AK-01A-21R-A12P-07	61536069	187	66	112816852	50	5640277568	LumA	Positive	Positive	Negative
73ccc949-01b7-48d3-a7c4-c4bcd261672a	423305a8-f060-44da-a053-18dd8c2b172e	a4754430-f713-4aeb-998c-0f470a5549d1	polya_transcriptome	fr-unstranded	paired	cancer	breast_carcinoma	BRCA	TCGA-E2-A15A-01A-11R-A12D-07	79187164	178	64	142746798	50	7136630496	LumB	Positive	Positive	Negative
6f89509c-f802-482e-b4da-94553aa76fe9	c7f97f19-47ae-48d3-a90a-0162d3975747	a4ae2bc2-bc93-4f5c-aef7-730eb0e2ba0c	polya_transcriptome	fr-unstranded	paired	cancer	breast_carcinoma	BRCA	TCGA-AR-A24H-01A-11R-A169-07	102250970	167	59	187757842	50	9386770783	LumB	Positive	Positive	Negative
ad6d26ab-6568-40db-bfb0-394d40e801cf	d32e480b-d1ee-4bae-af15-8b5b94c1cc8a	a4c963fd-c8a6-4dcb-8b6e-159591e61d49	polya_transcriptome	fr-unstranded	paired	cancer	breast_carcinoma	BRCA	TCGA-D8-A27V-01A-12R-A17B-07	123276753	154	53	223973783	50	11197394120	LumA	Positive	Positive	Negative
e4fc0909-f284-4471-866d-d8967b6adcbc	58bfe278-a80f-4722-b286-4d966214d244	a4cb04f5-91b3-40ba-8005-b1df46d6b555	polya_transcriptome	fr-unstranded	paired	cancer	breast_carcinoma	BRCA	TCGA-E2-A14P-01A-31R-A12D-07	66660302	186	63	121495543	50	6074110826	Her2	Negative	Negative	Positive
316625b8-a217-4829-90d1-dfd9cb7e4bc3	e7008896-7348-4b14-a443-d9da1352c80e	a5405b3a-e351-4e9e-b3fa-07c33e3318d3	polya_transcriptome	fr-unstranded	paired	cancer	breast_carcinoma	BRCA	TCGA-A8-A07J-01A-11R-A00Z-07	54692573	155	67	95698812	50	4784475162	LumA	Positive	Positive	Negative
a5b44d66-c162-46b5-9df2-86305f0385c5	dbd8fda0-bdf2-40f0-80b6-daef5ebf9c97	a63583ca-0ef2-4417-b435-5f3a6951d0c2	polya_transcriptome	fr-unstranded	paired	cancer	breast_carcinoma	BRCA	TCGA-A1-A0SK-01A-12R-A084-07	79760212	183	71	151986499	50	7598527123	Basal	Negative	Negative	Negative
0bc5744c-5fa3-45bb-87d0-70a02068b392	3f104cf7-8de8-4e77-8baa-bad1bbb493ac	a6b72c40-c921-4159-abad-b64e20619241	polya_transcriptome	fr-unstranded	paired	cancer	breast_carcinoma	BRCA	TCGA-BH-A0DG-01A-21R-A12P-07	65495551	176	59	116952547	50	5847068305	LumA	Positive	Negative	Negative
858652b8-c4c2-41d8-be32-fdc88e1a7bb0	bea52276-596c-479e-981d-ca9132742098	a6db80e4-b161-412d-932a-fe2898a1722f	polya_transcriptome	fr-unstranded	paired	cancer	breast_carcinoma	BRCA	TCGA-BH-A1EN-01A-11R-A13Q-07	84113056	164	59	150650316	50	7531796507	Her2	Negative	Negative	Positive
3bf81a9f-abb4-4495-a514-fd3865e13a03	7893162b-3d19-4c54-86ee-aa4884d84e8a	a7050752-eefd-4576-a304-c79dc6fa30e7	polya_transcriptome	fr-unstranded	paired	cancer	breast_carcinoma	BRCA	TCGA-BH-A201-01A-11R-A14M-07	86327332	183	65	153873589	50	7692720719	LumA	Positive	Positive
dcd5e079-813a-4c1a-b320-0931468d2bbc	f642ec37-b771-4b55-a133-a54f3b54ac99	a74b20ca-06f9-47ec-8888-cb01e0ba3257	polya_transcriptome	fr-unstranded	paired	cancer	breast_carcinoma	BRCA	TCGA-D8-A1JF-01A-11R-A13Q-07	98462805	181	65	172008566	50	8599547589	Her2	Negative	Negative	Negative
451e1a67-47e6-4738-99d7-fb7771ef61a3	6f261668-4373-4bf7-940b-38acf79b97b5	a77173cb-3e81-4957-a76f-18824d5e06dd	polya_transcriptome	fr-unstranded	paired	cancer	breast_carcinoma	BRCA	TCGA-B6-A0RP-01A-21R-A084-07	88175678	194	76	164416757	50	8219941876	LumA	Positive	Positive	Negative
ad7fcc89-82a3-48aa-8461-581c1a857677	bb83d6d7-e5e4-49cb-a533-bdf2fb330bae	a8154f60-e391-44b5-b378-c944c5e8621d	polya_transcriptome	fr-unstranded	paired	cancer	breast_carcinoma	BRCA	TCGA-A2-A0CV-01A-31R-A115-07	90926606	173	68	164304908	50	8214369911	LumA	Positive	Positive	Negative
665dd3d3-779c-4abd-b5d7-13342340451d	dba36215-670e-400f-864e-a46702d49240	a8884443-832f-45bb-96a0-dead699cc7e3	polya_transcriptome	fr-unstranded	paired	cancer	breast_carcinoma	BRCA	TCGA-BH-A18N-01A-11R-A12D-07	71491750	166	59	131652326	50	6581920925	LumA	Positive	Positive	Negative
271e8024-a008-4bf0-9f6e-177f60096b1b	d6dcbd76-1146-4535-afd6-9a9c0e3c56a9	a88e6892-93fe-451f-9b7e-f6fe260ba9af	polya_transcriptome	fr-unstranded	paired	cancer	breast_carcinoma	BRCA	TCGA-E2-A15G-01A-11R-A12D-07	57882743	181	64	108272184	50	5413020144	LumA	Positive	Positive	Negative
747083ff-0703-431b-aad4-f2adff739516	3b999df5-526b-4270-a29d-a627eb64c727	a8a7a335-8e21-4f24-b48b-8764caa21329	polya_transcriptome	fr-unstranded	paired	cancer	breast_carcinoma	BRCA	TCGA-BH-A18G-01A-11R-A12D-07	49728932	186	64	86080474	50	4303549991	Basal	Negative	Negative	Negative
c397e6c2-ba3a-4f5e-a258-c140611192fe	2fd1998c-1ea4-42eb-84b9-db352da9cf25	a998e0ce-9248-460f-aabc-2dad452a1ff9	polya_transcriptome	fr-unstranded	paired	cancer	breast_carcinoma	BRCA	TCGA-A1-A0SE-01A-11R-A084-07	77355281	190	77	140283601	50	7013531105	LumA	Positive	Positive	Negative
8cf8b620-7ab6-4b6e-84bc-ff5a83f381fa	32ed93a7-250a-4fd4-81a8-6d94a6bc9f33	aad6a297-72fe-4483-8c81-b7bef2522437	polya_transcriptome	fr-unstranded	paired	cancer	breast_carcinoma	BRCA	TCGA-A8-A07G-01A-11R-A034-07	86540340	173	74	151690054	50	7583651873	LumA	Positive	Positive	Negative
4aa68586-6331-4795-b40c-859386640df6	3e38b9a1-4367-47fd-9a44-2c611406e922	aad871a8-1a52-4e96-8b13-444d08289236	polya_transcriptome	fr-unstranded	paired	metastatic	breast_carcinoma	BRCA	TCGA-BH-A1FE-06A-11R-A213-07	77303737	154	47	142926115	48	6859849739	Normal
03c143e0-d8a1-4d60-a4a3-df0501fc6b6e	a3ac21e2-b92b-4597-a870-8444ddc6b4d6	aaddb80d-7710-4aab-8efc-e84da79f9c68	polya_transcriptome	fr-unstranded	paired	cancer	breast_carcinoma	BRCA	TCGA-E9-A1N3-01A-12R-A157-07	76976469	168	57	147538349	50	7376283550	LumA			Negative
452672e8-b6d9-45b5-bb02-e88e03e2dd66	af859133-ccf5-4157-a260-738c9583c17b	aaec0cbc-a493-48f4-9cc7-32629880ee24	polya_transcriptome	fr-unstranded	paired	cancer	breast_carcinoma	BRCA	TCGA-A8-A09W-01A-11R-A00Z-07	61275959	211	81	109640787	50	5481424873	LumB	Positive	Positive	Negative
3e775c99-ceda-4246-8d6f-0f58ca5097c8	c6ba5d28-97b4-4f07-b91c-997b286dff03	ab3e7f05-9fb2-4c19-a6a9-3ffe1e4c1525	polya_transcriptome	fr-unstranded	paired	cancer	breast_carcinoma	BRCA	TCGA-D8-A1JM-01A-11R-A13Q-07	90076770	186	68	165599103	50	8279133423	Basal	Positive	Negative	Negative
42e47f3a-dff7-41e4-8f84-146d97e8ab72	63963cdd-909a-47d8-bae5-965aa9d1cb99	ac361cbe-2302-4115-8c0f-40845c0ccec9	polya_transcriptome	fr-unstranded	paired	cancer	breast_carcinoma	BRCA	TCGA-D8-A1X6-01A-11R-A14M-07	94210268	161	56	171641206	50	8581164454	LumB	Positive	Positive	Negative
6cd9baf5-bbe0-4c1e-a87f-c53b3af22890	6a1c2fdb-18ce-40ec-af79-191b489f39a7	ac567288-88cc-4a65-937e-086655c038df	polya_transcriptome	fr-unstranded	paired	cancer	breast_carcinoma	BRCA	TCGA-A7-A13G-01A-11R-A13Q-07	95611583	160	55	177132100	50	8855746280	LumA	Positive	Positive	Negative
f251cb6c-d18e-4691-9c82-24ed1ac0abf9	35b5f5a8-dd85-46d3-97cc-444060b2a11b	acbae442-ba6c-4d28-b3bc-58bb4dd93ece	polya_transcriptome	fr-unstranded	paired	cancer	breast_carcinoma	BRCA	TCGA-BH-A0BP-01A-11R-A115-07	52357936	182	67	92719928	50	4635496417	LumA	Positive	Positive	Negative
c836951b-3ffb-4e20-8504-0eccb7d50dd4	d8b4969f-428d-4bf3-bbd8-883c72e8a934	acd59617-770c-4653-891f-71ea87d67c41	polya_transcriptome	fr-unstranded	paired	cancer	breast_carcinoma	BRCA	TCGA-A2-A25F-01A-11R-A169-07	104350675	166	57	189844330	50	9491214565	Basal	Negative	Positive	Negative
fa176764-a76f-44c7-b97a-cd6d21e052be	26f9a1ab-fa60-47f3-ac29-96acaa68fb4a	acf1ec71-46a5-4e7b-84b1-55203bca29d8	polya_transcriptome	fr-unstranded	paired	cancer	breast_carcinoma	BRCA	TCGA-E2-A1LB-01A-11R-A144-07	64037512	159	57	112120404	50	5605468527	Her2	Negative	Negative	Positive
08da7c4c-3067-4bcf-9d7a-78566df72e69	270be245-2239-4e96-a917-79cca40868ba	ad46ed65-3cc2-4956-9d90-3e1edca24417	polya_transcriptome	fr-unstranded	paired	cancer	breast_carcinoma	BRCA	TCGA-B6-A0RE-01A-11R-A056-07	67313817	169	55	122663380	50	6132491605	Basal	Negative	Negative	Negative
1f99e4d4-4e8b-4cc1-a129-227a2a82780e	a7945d1c-35ca-4c95-98c6-ccb6e6d2b39c	ad602633-fdd7-4bf1-b3ac-e1c8e0a02934	polya_transcriptome	fr-unstranded	paired	cancer	breast_carcinoma	BRCA	TCGA-AR-A1AL-01A-21R-A12P-07	75109488	180	64	140862126	50	7042259504	LumA	Positive	Positive	Negative
baf5e81f-2322-41ec-9053-b9559a7993bc	071f43e9-e416-453b-a519-c197c5aaf1d1	ae592879-5689-4818-8ac3-23a00c5d3934	polya_transcriptome	fr-unstranded	paired	cancer	breast_carcinoma	BRCA	TCGA-AN-A0FT-01A-11R-A034-07	81604161	163	63	120980933	50	6048205251	LumA	Positive	Positive	Positive
8f34cb4c-5798-47a0-89a1-f0ee26a8ae93	35276e2e-eb29-47be-88ab-3822b82153ea	ae614f7b-b310-4c60-bd50-9e02be984943	polya_transcriptome	fr-unstranded	paired	cancer	breast_carcinoma	BRCA	TCGA-A2-A0YK-01A-22R-A109-07	72128451	172	62	127878963	50	6393257627	Normal	Positive	Negative	Negative
9ced0c70-c46c-4f98-8f48-840defe4b8b1	4584c7e2-8011-4231-a5e6-26a264f6d1b1	ae81378c-ada3-43cb-9855-941467fd856c	polya_transcriptome	fr-unstranded	paired	cancer	breast_carcinoma	BRCA	TCGA-D8-A1JA-01A-11R-A13Q-07	98557375	188	63	179798425	50	8988792098	Her2	Negative	Negative	Positive
88cd6ccc-70f7-436e-a99c-039b9d31e335	d9e29db0-558c-4bd5-aa94-15d5d57110b1	ae97b841-ddef-4bed-81ac-0b91627c4ef3	polya_transcriptome	fr-unstranded	paired	cancer	breast_carcinoma	BRCA	TCGA-AN-A03X-01A-21R-A00Z-07	77503133	175	72	78584282	48	3771773025	LumA	Positive	Positive	Negative
c4699748-f01d-4b30-9c74-1ca77fb84ac1	bc220c5a-7255-40be-9c68-2997f0b0d319	af520d74-dc8a-4d36-bd2c-80bc23e6d029	polya_transcriptome	fr-unstranded	paired	cancer	breast_carcinoma	BRCA	TCGA-D8-A1XD-01A-11R-A14D-07	58897291	185	66	107118349	50	5355365040	LumA	Positive	Positive	Negative
4d51159f-ab2f-40e3-a363-847c3654431e	de71b625-2b73-43a7-9bc0-89d6a13d0d52	afad9647-befe-4493-8386-475d0097c716	polya_transcriptome	fr-unstranded	paired	cancer	breast_carcinoma	BRCA	TCGA-C8-A26Y-01A-11R-A16F-07	91133520	154	53	154811609	50	7739705136	Her2	Negative	Negative	Negative
9f80649b-a249-4fb5-97ad-059a30e13fea	e61873d5-bfd2-4fcc-9f9e-ca80779d36b7	afaeb45f-d795-4fe0-b4ee-5b90816e6427	polya_transcriptome	fr-unstranded	paired	cancer	breast_carcinoma	BRCA	TCGA-BH-A0W7-01A-11R-A115-07	65960631	169	61	119654791	50	5982091948	LumA	Positive	Positive	Negative
790ff5db-b7f3-4946-aaed-305f66b1dd6a	dce6cac3-6c76-4574-b7a8-c7083b12f22e	afe0fbfe-18e0-4b80-a44c-7abe3c7e5c93	polya_transcriptome	fr-unstranded	paired	cancer	breast_carcinoma	BRCA	TCGA-BH-A0AV-01A-31R-A115-07	82634067	178	65	153912794	50	7694831643	Basal	Negative	Negative	Negative
8986a141-eae7-4157-b695-02cc6fc3b071	2190d984-3941-41d4-b6de-d0aa76f3570d	b0388c2e-0793-4084-bcc3-454c2ec88931	polya_transcriptome	fr-unstranded	paired	cancer	breast_carcinoma	BRCA	TCGA-BH-A1ET-01A-11R-A137-07	117063699	159	55	214558595	50	10726624410	LumA	Positive	Positive	Negative
f6e1ec78-5ad9-4879-9b7e-262d17b166ad	518be2c7-fba5-47b1-8c8b-fef812fa74a4	b05828bc-eb75-4220-9972-6c6d62fa5303	polya_transcriptome	fr-unstranded	paired	cancer	breast_carcinoma	BRCA	TCGA-BH-A18R-01A-11R-A12D-07	90007768	162	60	159427581	50	7970558823	Her2	Indeterminate	Negative	Positive
7e1673f8-5758-4963-8804-d5e39f06205b	905de5ec-787c-471d-964b-9db587003602	b12c9095-55c7-4add-9e22-3d65eeef2040	polya_transcriptome	fr-unstranded	paired	cancer	breast_carcinoma	BRCA	TCGA-C8-A12V-01A-11R-A115-07	64751297	178	67	116241236	50	5811477907	Basal	Negative	Negative	Negative
5d8ed961-a012-4b6b-bffb-9468d3953646	bf42e8ce-cd3e-46c8-92f9-ea5cda443a6f	b1c4af00-f395-47ac-93c7-b32a293ca060	polya_transcriptome	fr-unstranded	paired	cancer	breast_carcinoma	BRCA	TCGA-EW-A1J5-01A-11R-A13Q-07	102472786	188	70	183940256	50	9195978563	LumA	Positive	Positive	Negative
c744fc13-3aca-4245-9e24-abd368cc8bef	d3c85f76-56ed-4f64-9edb-9cdf80526e33	b1ecc303-eb55-436f-9629-cdac63bde297	polya_transcriptome	fr-unstranded	paired	cancer	breast_carcinoma	BRCA	TCGA-A2-A0CX-01A-21R-A00Z-07	70295807	183	66	121711173	50	6084861373	Her2	Positive	Negative	Positive
ac68d219-5670-4ddd-8df6-8aa7ad59e5c7	684196da-0213-497f-b239-7b5e76b01d0e	b21367b5-91a3-4546-ba89-e33c462cb75b	polya_transcriptome	fr-unstranded	paired	cancer	breast_carcinoma	BRCA	TCGA-EW-A1OV-01A-11R-A144-07	54012418	177	64	89867978	50	4492999641	Her2	Negative	Negative	Negative
d1703dbd-5c93-4cf2-a4d1-0d90640882bd	ef0d266d-d3a7-4f80-91ae-7e275dd2f0df	b31bf328-6ead-4ee4-b8c7-4407372dc683	polya_transcriptome	fr-unstranded	paired	cancer	breast_carcinoma	BRCA	TCGA-AR-A0TR-01A-11R-A084-07	89116751	171	70	168088284	50	8403645056	LumA	Positive	Positive	Negative
0d03055c-186b-418a-b614-e2035757bc3b	aa5103b4-c25d-4ca4-847b-a1ece4c14aff	b347056d-3ae3-43c7-9e3b-f48cee1bfbb2	polya_transcriptome	fr-unstranded	paired	cancer	breast_carcinoma	BRCA	TCGA-D8-A1JS-01A-11R-A13Q-07	78179676	167	61	148705244	50	7434554964	LumA	Positive	Positive	Negative
c5f00132-1c6b-4337-af6f-596c652665cc	a439dcc3-4377-449d-983e-f34f8e5741e3	b36b5a17-972f-442a-84a0-469099a619ec	polya_transcriptome	fr-unstranded	paired	cancer	breast_carcinoma	BRCA	TCGA-AR-A0U3-01A-11R-A109-07	43988354	182	67	76860755	50	3842610261	LumA	Positive	Positive	Negative
ae8c77fe-e6c8-44d5-8265-4a38c637bbef	2b721ce6-b620-4216-9846-c82543880bb3	b3ac6331-6c8f-4165-add7-482aadf7fa68	polya_transcriptome	fr-unstranded	paired	cancer	breast_carcinoma	BRCA	TCGA-A2-A0YF-01A-21R-A109-07	91700152	185	65	167112037	50	8354513885	LumA	Positive	Negative	Negative
aa4244a8-0454-4247-a1c3-357fd51746fa	b32287fb-5ff5-4f5f-a9dc-0c0d514351b4	b4673313-fa18-43e8-a01b-5cdb3cf5425e	polya_transcriptome	fr-unstranded	paired	cancer	breast_carcinoma	BRCA	TCGA-D8-A1JL-01A-11R-A13Q-07	99357548	182	71	185242546	50	9261195178	Basal	Negative	Negative	Negative
c85f080a-1075-41df-959f-1b514a11b3c4	6c141702-104f-4ce1-ba82-1add65f07d7f	b58514d7-7785-497d-ba94-165ee0a1b941	polya_transcriptome	fr-unstranded	paired	cancer	breast_carcinoma	BRCA	TCGA-E2-A15D-01A-11R-A115-07	73665958	184	68	131456292	50	6572060976	LumA	Positive	Positive	Negative
7b892055-c59d-4550-8688-ad039790af3d	f713031b-b8ee-4195-91b1-ac9cf63d76a4	b5c8962b-15d5-45ba-9a5a-a75dfacbaad9	polya_transcriptome	fr-unstranded	paired	cancer	breast_carcinoma	BRCA	TCGA-BH-A1EX-01A-11R-A13Q-07	108723283	186	70	193286776	50	9663278466	LumA	Positive	Positive	Negative
43d5632e-7272-4aad-9496-7f5a99671223	dd8ebcff-9598-45db-b762-7ef446159e52	b5de3654-8983-45ab-a83a-d15284740d39	polya_transcriptome	fr-unstranded	paired	cancer	breast_carcinoma	BRCA	TCGA-A2-A0T7-01A-21R-A084-07	84989709	190	72	158852998	50	7941848292	LumA	Positive	Positive	Negative
5b9a5cd2-5ec8-48a0-b9f2-da9bede0b089	de27ccdd-56a4-44e9-89a3-ff0173026315	b5ec5184-90d6-4b74-b08c-e39af59bc807	polya_transcriptome	fr-unstranded	paired	cancer	breast_carcinoma	BRCA	TCGA-B6-A0X7-01A-11R-A10J-07	82176128	176	66	144059601	50	7202119156	LumA	Positive	Positive	Negative
bef7b135-a727-45e8-850a-cc4cd56c49aa	008dafdd-a3d1-4801-8c0a-8714e2b58e48	b5eeba4f-8e46-4084-9054-961ea524cf72	polya_transcriptome	fr-unstranded	paired	cancer	breast_carcinoma	BRCA	TCGA-AO-A0JJ-01A-11R-A056-07	74696932	158	57	130802716	50	6539459969	LumA	Positive	Positive	Negative
b26d41cd-393b-4cd4-8925-a9488f7de576	f2eac3ac-cb30-4d6d-a85a-4ea1ad3e7301	b5f56bfb-6fc1-448f-8c2b-4753084aaa00	polya_transcriptome	fr-unstranded	paired	cancer	breast_carcinoma	BRCA	TCGA-C8-A1HE-01A-11R-A13Q-07	94795550	159	56	175950738	50	8796657832	LumA	Positive	Positive	Negative
8ace3b8c-f23e-48a9-a137-9e046bd9549b	4c70c0b1-1566-4e39-9dec-5050f62cd0a8	b605d803-523b-46e6-b656-7d9888d306cc	polya_transcriptome	fr-unstranded	paired	cancer	breast_carcinoma	BRCA	TCGA-BH-A0E2-01A-11R-A056-07	67031636	177	65	124843508	50	6241470497	LumA	Positive	Positive	Negative
af5453a9-cf1f-40de-aec4-0e0710908fb7	392933ed-ca0e-458d-b0b1-6ccfe71df1c3	b62f3825-9634-4252-b841-4c455a007353	polya_transcriptome	fr-unstranded	paired	cancer	breast_carcinoma	BRCA	TCGA-A8-A0AD-01A-11R-A056-07	59415000	143	41	103220591	50	5160688559	LumA	Positive	Positive	Negative
f05d314c-5ec5-4e2a-b785-9a702716f111	9d39f2cf-84b5-45ba-8c40-0a42d8f303b7	b6ed3dfa-4d81-4e5c-9c1a-166894f92752	polya_transcriptome	fr-unstranded	paired	cancer	breast_carcinoma	BRCA	TCGA-E2-A156-01A-11R-A12D-07	31348608	169	54	58127297	50	2906082547	LumA	Positive	Positive	Negative
66072c06-f251-4f0b-b6ae-12b407c52cc6	4a7e95e4-58b5-4e96-a029-98f294b3cd54	b713c549-0c1f-4c64-bffd-a3b5b693d5a6	polya_transcriptome	fr-unstranded	paired	cancer	breast_carcinoma	BRCA	TCGA-AN-A04C-01A-21R-A034-07	87620075	175	67	148479967	50	7423096769	Her2	Negative	Negative	Positive
95e949d3-b1f3-46c6-9451-8fe92c99e4cf	464c704d-fa2e-4ec1-b77c-4441422082eb	b77f4222-9000-4485-8728-8864780ebcb8	polya_transcriptome	fr-unstranded	paired	cancer	breast_carcinoma	BRCA	TCGA-AN-A0XS-01A-22R-A109-07	79235528	181	69	143908298	50	7194647980	LumA	Negative	Positive	Negative
8c7e74e0-71ef-49b8-9217-94b8ef740ef9	8a790c78-8ad4-4e0b-9728-0e24cadc1f98	b7f491a9-eddf-43b1-9baf-862db2d50383	polya_transcriptome	fr-unstranded	paired	cancer	breast_carcinoma	BRCA	TCGA-A7-A13E-01A-11R-A12P-07	60038042	184	65	105438942	50	5271445757	Basal	Positive	Negative	Negative
e8614b7d-132e-4b4e-b1ae-df8bb4f2d4d4	142d082f-444c-4384-97c0-bbc78e228470	b908cd1b-b274-4b23-9cd5-b59d93a7a6c2	polya_transcriptome	fr-unstranded	paired	cancer	breast_carcinoma	BRCA	TCGA-EW-A1IX-01A-12R-A144-07	70826557	178	61	131464107	50	6572579155	LumA	Positive	Positive	Negative
cea9d8f9-e18c-4947-a461-5f712e3c1e6d	c3927b5c-d641-45e5-87ea-9cc18c7ec85e	b956a823-b7d5-4a9e-a9d1-c66f0faf544a	polya_transcriptome	fr-unstranded	paired	cancer	breast_carcinoma	BRCA	TCGA-E9-A229-01A-31R-A157-07	96526978	171	57	176881567	50	8843063540	LumA			Negative
7f0bbba1-9bc3-45db-bdda-eb3319bb15d2	c73178ad-f042-47ca-af89-343a647076b4	b9a1f505-713e-4044-b76e-57134a4802f1	polya_transcriptome	fr-unstranded	paired	cancer	breast_carcinoma	BRCA	TCGA-BH-A0DE-01A-11R-A115-07	68084508	174	64	111963568	50	5597511960	LumA	Positive	Positive	Negative
b0bcb829-cee0-4247-bb75-093a5bea89ee	daf94b80-d57a-4525-be1d-6ca0f83204e3	b9bb3fb2-5692-4e7b-9353-45db1d58843f	polya_transcriptome	fr-unstranded	paired	cancer	breast_carcinoma	BRCA	TCGA-E2-A105-01A-11R-A10J-07	80884198	153	60	141851410	50	7091714034	LumA	Positive	Positive	Equivocal
995fdab7-7284-4d33-befa-ec22aa7c6479	ea748969-579b-43dd-b2cd-1b0ac46b64ea	bae23acf-5981-4071-a7e1-6363ab128561	polya_transcriptome	fr-unstranded	paired	cancer	breast_carcinoma	BRCA	TCGA-A8-A0A7-01A-11R-A00Z-07	82136460	158	56	144593828	50	7229073430	Her2	Negative	Negative	Positive
36220587-1c1c-4f92-b177-3b2155e7e273	cd002b40-3caf-429b-934f-64f4ada1731d	bb07b646-1dcc-4cf5-9aae-1df150e84a84	polya_transcriptome	fr-unstranded	paired	cancer	breast_carcinoma	BRCA	TCGA-AR-A1AU-01A-11R-A12P-07	71729044	188	66	130495092	50	6524123995	LumA	Positive	Positive	Negative
0685edd2-ce1c-4e0e-8dda-393139af4223	dfb7fb86-5f46-4666-a008-395aa0881267	bbca4523-28a7-416c-98a8-02c3350705fc	polya_transcriptome	fr-unstranded	paired	cancer	breast_carcinoma	BRCA	TCGA-AO-A03U-01B-21R-A10J-07	95968974	159	62	179508320	50	8974644208	Normal	Negative	Negative	Negative
83f943c7-3975-4b4f-985d-9c057741793b	21438c0b-398e-4fe6-bd2f-cfae83292341	bcd8ae7a-cd43-4781-9ce3-8c87b92dd69d	polya_transcriptome	fr-unstranded	paired	cancer	breast_carcinoma	BRCA	TCGA-AQ-A04H-01B-11R-A10J-07	85575422	165	68	155393674	50	7768892288	LumB	Positive	Positive	Positive
d7ce6b79-f7c0-481e-9dbd-6273f01c9786	b9ae712b-823b-4ff8-bd1b-2eab4a2b5790	bcf768ee-138c-42a4-a3bf-b8d509c644d9	polya_transcriptome	fr-unstranded	paired	cancer	breast_carcinoma	BRCA	TCGA-E2-A14Z-01A-11R-A115-07	61590181	172	62	107954180	50	5397108968	LumA	Positive	Positive	Negative
f5d4c2d3-cc69-4b38-8551-0917e3622a68	6ab6c7d7-a0b5-4830-94a3-f16bc11ef953	bd07aa68-708b-4bd3-88b9-78a8b9e298f5	polya_transcriptome	fr-unstranded	paired	cancer	breast_carcinoma	BRCA	TCGA-AC-A2FO-01A-11R-A180-07	66612908	179	65	118792070	50	5938980953	LumA
ff0f875f-113a-4c0f-8c0a-4259cd496e6d	317b72a8-0332-4db8-b9d1-9a26d9907a24	bd304a35-2d0c-4b11-bd62-3db480c1e730	polya_transcriptome	fr-unstranded	paired	cancer	breast_carcinoma	BRCA	TCGA-C8-A26W-01A-11R-A16F-07	95879551	151	52	165250658	50	8261564203	LumB	Positive	Positive	Positive
324bcba2-f6a4-45a6-807c-215bdffcca21	7fd5702e-2d7b-4b79-b2d8-5ca4ca33cf65	bd51f90a-ec67-4a7d-87bf-9d85acd65d51	polya_transcriptome	fr-unstranded	paired	cancer	breast_carcinoma	BRCA	TCGA-A2-A0D0-01A-11R-A00Z-07	67594268	171	63	123484104	50	6173500869	Basal	Negative	Negative	Negative
9416ff9b-6f29-4554-b04d-b537a3ae3969	7c44fbbe-00db-4ad7-86a9-61b5968d1a00	be1f09ae-deec-45d7-8504-fea3f6e7feb4	polya_transcriptome	fr-unstranded	paired	cancer	breast_carcinoma	BRCA	TCGA-B6-A0RS-01A-11R-A084-07	87869319	194	72	155627656	50	7780537437	Her2	Negative	Negative	Negative
be9bf36a-12e1-4386-addf-1686dc8b49de	6526e884-ca7a-4f10-9cb8-fe8fa90f1dbb	be4b0243-555a-4e4b-94fb-af6ba60058d0	polya_transcriptome	fr-unstranded	paired	cancer	breast_carcinoma	BRCA	TCGA-E2-A153-01A-12R-A12D-07	51286108	186	64	93287529	50	4663886190	LumA	Positive	Positive	Negative
a8015490-9740-45c9-8bd2-eb6d1beefc2e	0ef32921-bb7a-4055-a6ed-e8ced5f824e4	be8c1926-064b-4a2f-9345-e34f0dc78bff	polya_transcriptome	fr-unstranded	paired	cancer	breast_carcinoma	BRCA	TCGA-E2-A152-01A-11R-A12D-07	67471177	183	63	120892180	50	6043970992	Her2	Positive	Negative	Positive
dd43ffd9-da18-4ad3-abe7-6f443c76a717	25de243d-f03e-496b-b5f0-3dd8e61303fe	beb2f2cc-8893-4db2-a527-50a7a40d6d4f	polya_transcriptome	fr-unstranded	paired	cancer	breast_carcinoma	BRCA	TCGA-GM-A2DC-01A-11R-A18M-07	49656633	154	53	82527751	50	4125876931	LumA	Positive	Positive
b379bfb8-284e-4300-8325-85cfd6809cb8	832b8766-0e59-4ad4-b4c9-1e39b2ce4fb1	bf23a402-18ab-47b7-8bca-a9b01eeaf605	polya_transcriptome	fr-unstranded	paired	cancer	breast_carcinoma	BRCA	TCGA-BH-A0BD-01A-11R-A034-07	83475664	173	73	151082483	50	7553346545	LumB	Positive	Positive	Negative
de646f6a-6d50-4be2-b3cd-f17554b234df	f773ae1d-0ad9-42dd-9675-c8b7287fec85	bfa78a45-16bf-410a-816d-bd369ded91e5	polya_transcriptome	fr-unstranded	paired	cancer	breast_carcinoma	BRCA	TCGA-AR-A24L-01A-11R-A169-07	100519433	175	62	180692907	50	9033526890	LumA	Positive	Positive	Negative
76ace6aa-0505-442c-978a-f889cf2d44bb	46f79f16-4d38-4a71-ad9e-24037054966c	bfc39e77-7a26-4699-a4a3-217d4ea9425b	polya_transcriptome	fr-unstranded	paired	cancer	breast_carcinoma	BRCA	TCGA-BH-A0E9-01B-11R-A115-07	71788420	175	71	130149866	50	6506777035	LumA	Positive	Positive	Negative
a1093598-d3a8-4ffe-83fc-bc7d1faff7e5	73af0f78-cc37-43ff-8f46-524a9ba80eda	bfeed1cc-e0f8-493f-a950-829ecb3acccc	polya_transcriptome	fr-unstranded	paired	cancer	breast_carcinoma	BRCA	TCGA-BH-A1EU-01A-11R-A137-07	127039641	163	54	232797769	50	11638484944	LumA	Positive	Positive	Negative
96312510-c126-485d-8109-ed81844a1dc3	46fecdc9-9d0d-41cd-811a-28731f0b7f92	c09e8a88-5a82-4fd6-8d03-ef3ecb988003	polya_transcriptome	fr-unstranded	paired	cancer	breast_carcinoma	BRCA	TCGA-AN-A0G0-01A-11R-A034-07	91462975	173	64	163787131	50	8188584603	Basal	Negative	Negative	Negative
a855c228-a263-44df-87a0-cbc32187e3f5	e11024c2-709d-4e47-a9f3-45894a27f2bb	c0dd6c33-008d-44e8-b20c-8089bc3e29a3	polya_transcriptome	fr-unstranded	paired	cancer	breast_carcinoma	BRCA	TCGA-C8-A1HJ-01A-11R-A13Q-07	93929705	171	54	149648140	50	7481251746	Basal	Negative	Negative	Negative
7f97971b-2818-4e4b-9c9e-7c0246f9484c	9e163b4c-d624-4c71-9d68-8f002aee6fec	c0ecd31a-9cce-45d2-9d04-89c465f9b55d	polya_transcriptome	fr-unstranded	paired	cancer	breast_carcinoma	BRCA	TCGA-D8-A27K-01A-11R-A16F-07	83407181	157	57	146002964	50	7299224755	LumA	Positive	Positive	Negative
d34471a1-b367-4f8a-b35a-c5901c4f5503	d92b4202-25d2-40b1-a704-c6bca0eb5bc3	c0f29396-d239-4f0d-a95a-0838770eb24a	polya_transcriptome	fr-unstranded	paired	cancer	breast_carcinoma	BRCA	TCGA-EW-A2FS-01A-11R-A17B-07	90164348	148	50	144073152	50	7202688461	LumA	Positive	Negative
2c6adb12-380d-4710-a7e6-93d5a0e53289	08add75d-f706-458a-a6a8-41da7e07af19	c1190b96-b6cf-4cd5-8c4e-bc57d964a557	polya_transcriptome	fr-unstranded	paired	cancer	breast_carcinoma	BRCA	TCGA-A2-A0YD-01A-11R-A109-07	78160088	157	67	145708170	50	7284684956	LumA	Positive	Positive	Negative
71229981-97c2-4ae1-a130-fe5de336b37d	ea0b870f-324e-4d12-be78-1737ef7f80b5	c13962b2-674a-4edc-a7c8-c077ab86d198	polya_transcriptome	fr-unstranded	paired	cancer	breast_carcinoma	BRCA	TCGA-C8-A12T-01A-11R-A115-07	65946753	152	62	122540287	50	6126471518	Her2	Positive	Positive	Positive
0adf59c6-581a-475d-a2f4-40aa40060b5b	8df411bb-1d82-4470-84ff-e2d335698d42	c14f7362-25c3-4e1a-acd7-871bb22ea8a3	polya_transcriptome	fr-unstranded	paired	cancer	breast_carcinoma	BRCA	TCGA-A8-A09T-01A-11R-A00Z-07	55741441	179	118	54730710	50	2736265099	LumA	Positive	Positive	Negative
13b860c3-8048-4dc9-9eb0-7480bc660837	78feb5be-f9d1-4cc6-baba-274136b9487c	c1dc3f35-324b-4a69-b32c-24652ccf9e3a	polya_transcriptome	fr-unstranded	paired	cancer	breast_carcinoma	BRCA	TCGA-AN-A0FX-01A-11R-A034-07	84227781	171	65	151571869	50	7577807179	Basal	Negative	Negative	Negative
5a5f0f48-2b13-4e78-b130-901b85d9a7f3	4bdb6c69-67b3-406b-9ac6-9cca2c15f52f	c2e4eb91-bc79-4c8a-beef-4c5abc61d2fa	polya_transcriptome	fr-unstranded	paired	cancer	breast_carcinoma	BRCA	TCGA-C8-A273-01A-11R-A16F-07	90080695	155	53	160595746	50	8028987230	LumA	Positive	Positive	Negative
9ddc3e7b-8b54-4a83-8335-8053940f56c1	796e565c-3841-425a-bdfb-569776d7c9ac	c3604281-d909-4819-a90e-a1081b1e9d7f	polya_transcriptome	fr-unstranded	paired	cancer	breast_carcinoma	BRCA	TCGA-BH-A18L-01A-32R-A12D-07	83479659	179	67	153005635	50	7649479252	LumB	Positive	Positive
161917b8-88ad-407b-ade6-d6b98478b359	9ff0477c-10cd-47d6-8d0d-4e763ea185a8	c388d3be-37d9-4377-8c85-f6124b2ad436	polya_transcriptome	fr-unstranded	paired	cancer	breast_carcinoma	BRCA	TCGA-E9-A22H-01A-11R-A157-07	100870413	174	57	184533084	50	9225529548	LumB	Positive	Positive	Negative
dc657ca8-98e8-4ec4-a513-1b848be0e85d	ba869eea-6e25-4afb-a0ad-73fda57a1d88	c3c6bd09-e8ea-45f3-bdd6-e592bfc2b94f	polya_transcriptome	fr-unstranded	paired	cancer	breast_carcinoma	BRCA	TCGA-BH-A0HU-01A-11R-A034-07	78942122	171	71	138806868	50	6939496971	LumB	Positive	Positive	Negative
2199b7a1-bd47-4bb5-b36a-a3e291e3e259	3652a456-36ee-4746-b25d-a6303984b77f	c417152a-d278-4aeb-951e-a7b6ae5654c1	polya_transcriptome	fr-unstranded	paired	cancer	breast_carcinoma	BRCA	TCGA-B6-A0RN-01A-12R-A084-07	65643123	185	69	117240427	50	5861411345	LumA	Negative	Negative	Negative
39cda4c9-e1c8-44c2-bab7-f5849c12f879	891365b0-3bb1-4f7c-b351-6191b18ee9d7	c4cc228f-ab41-4779-b405-175618e5f77c	polya_transcriptome	fr-unstranded	paired	cancer	breast_carcinoma	BRCA	TCGA-AC-A2FG-01A-11R-A17B-07	99035609	152	52	179705104	50	8984288822	LumA
66fa504c-4ae4-49ac-9355-1e063776dc0d	554cd9e3-7bf0-4d5b-a389-d258a8f46073	c50e1f9f-6059-4609-876d-938efb8a784e	polya_transcriptome	fr-unstranded	paired	cancer	breast_carcinoma	BRCA	TCGA-GM-A2DI-01A-31R-A18M-07	31927639	155	54	57991678	50	2899308362	LumA	Negative	Negative
c0892598-1f7b-4f23-9cd8-731f797753d5	5006c942-bc9a-41cb-8674-2341b4e66230	c539f561-93db-41f3-8d9f-71cd77a096a7	polya_transcriptome	fr-unstranded	paired	cancer	breast_carcinoma	BRCA	TCGA-A2-A0YG-01A-21R-A109-07	77720303	148	56	136881116	50	6843398418	LumB	Positive	Positive	Positive
bac4b268-c781-4408-96d8-43a48fec7418	6cb73e8a-b788-4efc-b60e-f33424fc93de	c55bb0b8-3417-4142-97f8-c43f1ec56496	polya_transcriptome	fr-unstranded	paired	cancer	breast_carcinoma	BRCA	TCGA-BH-A2L8-01A-11R-A18M-07	71662934	159	58	131897785	50	6594206189	LumA
491b6364-1223-474f-816f-e248c8c841e2	700477dc-5eb4-4efb-a301-12172a7469f7	c643222a-e138-4b3c-a96d-02be24ccb0d0	polya_transcriptome	fr-unstranded	paired	cancer	breast_carcinoma	BRCA	TCGA-BH-A0DH-01A-11R-A084-07	70673904	187	76	124538093	50	6226332319	LumA	Positive	Positive	Negative
22b35927-1c3f-4f98-ba42-deafc56b677a	4a4d5c63-8e41-487d-839a-f68f28ab9b82	c6929312-e22d-4d4e-830d-6f735184d9b2	polya_transcriptome	fr-unstranded	paired	cancer	breast_carcinoma	BRCA	TCGA-BH-A0EI-01A-11R-A115-07	70400861	174	65	128428758	50	6420761016	LumA	Positive	Positive	Negative
115bc72c-116f-40c1-be9b-e3dd7650efae	0d7511fd-b57f-4bba-abc2-38b24ba4a15a	c7139402-146f-4c49-bcd0-f2a6a378911e	polya_transcriptome	fr-unstranded	paired	cancer	breast_carcinoma	BRCA	TCGA-D8-A1JE-01A-11R-A13Q-07	94334610	181	62	173016266	50	8649744834	LumB	Positive	Positive	Negative
6e6408d6-6c48-4dfc-9f1c-28b7386e87b4	2bf07767-58bd-4eb8-a0ff-434a9fdf5c8e	c71ca9f7-248f-460c-b5d3-afb2c648fef2	polya_transcriptome	fr-unstranded	paired	cancer	breast_carcinoma	BRCA	TCGA-B6-A0I8-01A-11R-A034-07	85633880	177	62	150248179	50	7511671512	LumA
035cb359-eac3-484a-9e88-3ddc739440a3	7b420e74-ed0d-416b-8355-9a80a61d6a4b	c791026a-9fda-47b4-86fd-9b5933325326	polya_transcriptome	fr-unstranded	paired	cancer	breast_carcinoma	BRCA	TCGA-BH-A0DX-01A-11R-A115-07	73761359	176	68	132050892	50	6601820659	LumA	Positive	Positive	Negative
6dd0dd7b-62ff-4fd1-a99a-b265f1a91dca	ae08dbd6-548a-469c-ba12-b6a87515bce7	c870e04b-c3b7-495c-8465-7ef2a00fadc7	polya_transcriptome	fr-unstranded	paired	cancer	breast_carcinoma	BRCA	TCGA-BH-A1FN-01A-11R-A13Q-07	55533261	181	65	100168791	50	5007806579	LumB	Positive	Positive	Negative
9d876f05-5080-4c4e-9bf5-45f631d381e5	050ec96b-f110-429e-a138-4a41b38a24ae	c88b614b-811e-42f9-86e3-10909ced98e7	polya_transcriptome	fr-unstranded	paired	cancer	breast_carcinoma	BRCA	TCGA-A8-A081-01A-11R-A00Z-07	98576229	171	76	176745403	50	8836389861	LumB	Positive	Positive	Negative
29df128d-ace2-40cf-88ee-3f6f2170f159	2223917e-5ff9-4726-99be-c73b19522265	c943873c-e153-42bc-a8de-e1080b252e81	polya_transcriptome	fr-unstranded	paired	cancer	breast_carcinoma	BRCA	TCGA-A8-A095-01A-11R-A00Z-07	74290027	167	67	130405200	50	6519559954	LumB	Positive	Positive	Negative
ee554215-bea2-4268-aaf9-784e68cdb969	7e598a8a-9fb8-4c2d-94e7-ae1921addcd1	ca39657a-073d-4b89-a3da-900f7c9f1012	polya_transcriptome	fr-unstranded	paired	cancer	breast_carcinoma	BRCA	TCGA-BH-A1F8-01A-11R-A13Q-07	95016092	187	63	166816186	50	8339764043	LumB	Positive	Positive	Negative
1f601832-eee3-48fb-acf5-80c4a454f26e	7f791228-dd77-4ab0-8227-d784a4c7fea1	ca71ca96-cbb7-4eab-9487-251dda34e107	polya_transcriptome	fr-unstranded	paired	cancer	breast_carcinoma	BRCA	TCGA-BH-A0EA-01A-11R-A115-07	52739929	181	67	94730338	50	4736012688	LumA	Positive	Positive	Negative
42f6f503-4cf6-4a8e-b5fe-b44bccf6b38b	be0c070b-a114-4bae-9409-33f216bbfd4f	cb6c668a-ff24-4ebe-99f7-0c24fcf17c32	polya_transcriptome	fr-unstranded	paired	cancer	breast_carcinoma	BRCA	TCGA-D8-A141-01A-11R-A115-07	80611750	184	69	149184875	50	7458488132	LumA	Positive	Positive	Negative
518f231c-f5f9-4a39-a97b-7fd5666d3e50	aafc7bc4-1e57-4df9-9bad-a04a4d9edebd	cb9d4717-15a8-4499-ae3b-e047e5c2926a	polya_transcriptome	fr-unstranded	paired	cancer	breast_carcinoma	BRCA	TCGA-BH-A0AZ-01A-21R-A12P-07	60923630	174	58	110695370	50	5534229890	LumA	Positive	Positive	Negative
51ccbf1b-7cae-44ba-991a-11eda8b8c404	aa1037f4-1414-4e05-b11a-c558a23b7e62	cbb45082-6d4e-4457-b023-52f9372ae053	polya_transcriptome	fr-unstranded	paired	cancer	breast_carcinoma	BRCA	TCGA-BH-A1ES-01A-11R-A137-07	29367929	159	57	55014537	48	2640370899	LumA	Positive	Positive	Negative
8624354c-af25-423c-9c71-48a5dd821097	b4402906-2bfa-4b75-b479-4e660556fbe5	cbc8608e-ffe1-41d5-93c5-66dd665c9bf0	polya_transcriptome	fr-unstranded	paired	cancer	breast_carcinoma	BRCA	TCGA-D8-A1X8-01A-11R-A14M-07	77833691	180	63	143633570	50	7180813877	LumA	Positive	Indeterminate	Negative
87e09544-eddb-473b-8617-212407ce644e	73b3be1b-c125-487c-943d-908f31220e20	cbd64838-97a7-47a9-a4dc-aa9e0d0ab3d2	polya_transcriptome	fr-unstranded	paired	cancer	breast_carcinoma	BRCA	TCGA-E2-A106-01A-11R-A10J-07	71655308	167	69	129808227	50	6489717257	LumA	Positive	Positive	Negative
9646160a-f1f9-437b-8c7d-efb0b57bfb97	1c0714ec-70a9-4902-bd98-8b0fb002c084	cc92e983-2367-4353-ac01-88851fd0f71e	polya_transcriptome	fr-unstranded	paired	cancer	breast_carcinoma	BRCA	TCGA-AN-A0AJ-01A-11R-A00Z-07	91474744	160	59	164235388	50	8210902000	LumB	Positive	Positive	Positive
994ca1f5-ad10-44ec-aa21-71fc2940653b	3c2bed9f-2ab5-4623-b631-99e394d7723d	cdada0b1-f90d-40bc-9257-6377987b7baa	polya_transcriptome	fr-unstranded	paired	cancer	breast_carcinoma	BRCA	TCGA-E9-A1N9-01A-11R-A14D-07	56651158	163	56	101427959	50	5070814447	Basal	Negative	Positive	Negative
bf88ddf5-a6d4-498c-bf7f-db9bfabff72d	bd7e34c8-d477-4caf-a44d-aa9a3a4bf7d4	cdeceaf0-beb6-4374-8aea-83bd35318892	polya_transcriptome	fr-unstranded	paired	cancer	breast_carcinoma	BRCA	TCGA-A2-A0EO-01A-11R-A034-07	81153276	158	61	138561990	50	6927325692	LumA	Positive	Positive	Negative
72e486b8-a866-4916-b2e4-8b4bb5dcd92d	02a0a874-6d4e-4e56-8d74-7952c912fed2	ce045098-cbfb-4c73-9bbe-6a1d677ae0b0	polya_transcriptome	fr-unstranded	paired	cancer	breast_carcinoma	BRCA	TCGA-A8-A07R-01A-21R-A034-07	90397746	190	78	161455779	50	8071879876	Basal	Negative	Negative	Equivocal
433427a1-bacf-4381-91ba-5fec8a0953f9	ce3a4469-8d19-4661-9c48-1baf6e84f49c	cf00b389-d06b-4dd5-9b18-737b06ab9bed	polya_transcriptome	fr-unstranded	paired	cancer	breast_carcinoma	BRCA	TCGA-BH-A18S-01A-11R-A12D-07	73537255	181	62	136354320	50	6816971408	LumA	Positive	Positive
a12fd22a-7f84-4b6e-b6d8-012e38eb73d7	7cfe5395-8477-405a-8260-b3b3aaf46a42	cff4a5bc-ba2b-47d6-8d36-6277ae991606	polya_transcriptome	fr-unstranded	paired	cancer	breast_carcinoma	BRCA	TCGA-AR-A1AW-01A-21R-A12P-07	79271701	181	69	145091069	50	7253843883	LumB	Positive	Positive	Negative
e666081b-caaf-4e8b-9446-807be71201a5	63baef92-6733-4791-b897-0abe9131a5f5	cffc0fe5-533f-46f8-a54a-2e09c392767d	polya_transcriptome	fr-unstranded	paired	cancer	breast_carcinoma	BRCA	TCGA-BH-A0HA-01A-11R-A12P-07	62799707	166	64	110934015	50	5546051271	LumA	Positive	Positive	Negative
bc0bc70f-c6cf-4dbc-9dc3-8b7bc5f381a4	5e429dd7-787c-4e7d-b672-b000b7b57929	d0705a73-e6d0-4282-82b1-76d44bda242f	polya_transcriptome	fr-unstranded	paired	cancer	breast_carcinoma	BRCA	TCGA-E2-A1IG-01A-11R-A144-07	65273016	193	72	116774811	50	5838110134	LumA	Positive	Positive
058dcb78-bed1-40c3-a6c2-a0cc40065531	78f8b01e-292f-4131-a3ef-4f9faec7913a	d0f11931-ddcc-4cd5-8dfc-8ef984aa8a32	polya_transcriptome	fr-unstranded	paired	cancer	breast_carcinoma	BRCA	TCGA-A2-A0T3-01A-21R-A115-07	77955043	184	70	143363886	50	7167359615	LumB	Positive	Positive	Negative
991e1427-3c01-423d-abfd-4584302ca72c	9113cf96-0feb-4e13-b1d5-0ddd12c2cab7	d17676ea-d64e-49d0-9737-3b852879ce52	polya_transcriptome	fr-unstranded	paired	cancer	breast_carcinoma	BRCA	TCGA-A2-A0SW-01A-11R-A084-07	73465077	189	75	126684780	50	6333679158	LumB	Positive	Negative	Negative
dddd8e2f-e540-418a-b02e-698d18a12c14	7de9f347-2a8b-4647-bd46-011d74fc48fc	d1810175-47a5-4409-b1b8-f5ba78ed1c30	polya_transcriptome	fr-unstranded	paired	cancer	breast_carcinoma	BRCA	TCGA-A7-A26H-01A-11R-A169-07	109424046	170	58	196810591	50	9839512258	LumA	Positive	Negative	Positive
9e3de467-fb0d-4021-89f8-b34968a7c7bc	3cf5c205-2a3b-4f17-8e56-2078e88f615c	d2e1fdf7-1ac9-49e9-a611-b15c90772bf6	polya_transcriptome	fr-unstranded	paired	cancer	breast_carcinoma	BRCA	TCGA-AR-A24T-01A-11R-A169-07	82692786	171	57	149420913	50	7470106946	LumA	Positive	Positive	Negative
e7a00d67-2c26-4d1f-bd17-35f659e88bc1	8fa798fe-f032-4d77-b362-06261db78e6d	d3169d74-dd69-4c6b-8232-6e15ac2920b9	polya_transcriptome	fr-unstranded	paired	cancer	breast_carcinoma	BRCA	TCGA-BH-A202-01A-11R-A14M-07	108454575	178	58	198687651	50	9933207032	LumB	Positive	Positive
21ef1730-e5a7-47ce-b419-d000bb59ae15	f754aa5f-49c8-4e8b-a1fe-f370f807499a	d31b476c-c047-4e5f-a0cb-eff1065f0121	polya_transcriptome	fr-unstranded	paired	cancer	breast_carcinoma	BRCA	TCGA-BH-A1F0-01A-11R-A137-07	122781857	172	57	222667007	50	11132082709	Basal	Negative	Indeterminate	Negative
86b7b206-8e69-432d-acc9-bccce710955e	8e666196-bf9d-4b71-9c66-ee9272b671a5	d38a839f-06dc-40d2-81e9-3b7822e258c7	polya_transcriptome	fr-unstranded	paired	cancer	breast_carcinoma	BRCA	TCGA-AO-A0JA-01A-11R-A056-07	76334536	150	50	133339380	50	6666345746	LumA	Positive	Positive	Negative
c3148e68-1739-4334-abda-1dcbc2166846	5559a7ea-5db7-4af8-b491-24bb9871b89d	d40f62c9-c134-4477-98d7-11d343b5e867	polya_transcriptome	fr-unstranded	paired	cancer	breast_carcinoma	BRCA	TCGA-B6-A0RH-01A-21R-A115-07	88580307	175	68	160777433	50	8038012209	Her2	Positive	Positive	Positive
360d1d6d-cf3e-4c78-b36f-ef5e3160aa6b	9df5fb66-44da-4d92-899a-99c07cd23fff	d448433c-3c4b-4371-b749-f96af8da2237	polya_transcriptome	fr-unstranded	paired	cancer	breast_carcinoma	BRCA	TCGA-BH-A0AU-01A-11R-A12P-07	60775367	206	76	108548173	50	5426842918	LumB	Positive	Positive	Negative
4e6edfe6-adcb-4c12-8ff4-38a79f5887e8	e56e785d-f9b1-4afa-bc2d-b6cebf9e64cc	d4d04af8-9c60-4d14-90a2-c2b211e20092	polya_transcriptome	fr-unstranded	paired	cancer	breast_carcinoma	BRCA	TCGA-B6-A0X5-01A-21R-A109-07	52068773	153	59	86752867	50	4337188898	LumB	Positive	Positive	Negative
f45aa0b2-f3de-4db5-9730-e5c6c4e2ed3a	de8ae7a3-d96b-4b54-9373-8e63f3ac926b	d60bfd82-87f0-4f13-8e90-6766beb84e9a	polya_transcriptome	fr-unstranded	paired	cancer	breast_carcinoma	BRCA	TCGA-EW-A2FV-01A-11R-A17B-07	93733503	162	57	161564115	50	8077285694	LumA	Positive	Positive
1d27253f-b036-44e7-a04d-8da5bbf57419	cc937913-802f-48cd-a490-e6b90f007c5d	d6301614-9ba7-4632-bdca-ac1b11e8e811	polya_transcriptome	fr-unstranded	paired	cancer	breast_carcinoma	BRCA	TCGA-E2-A1LK-01A-21R-A14D-07	45852357	184	64	79536212	50	3976405722	Basal	Negative	Negative	Negative
02e6f999-24f2-4ad2-9b92-df3ee2b082e5	3182e60d-be44-4f03-ba0c-431e0c1f1d5e	d69c60ae-d21b-4e6e-89c5-ef0750a31c71	polya_transcriptome	fr-unstranded	paired	cancer	breast_carcinoma	BRCA	TCGA-D8-A1JC-01A-11R-A13Q-07	99412808	189	71	178952969	50	8946763658	LumB	Positive	Positive	Negative
f0787165-6f58-4d67-b510-928eea2c4882	710eae35-a21d-4939-8414-d2af4ea02fdd	d6aae541-9dec-4055-bfd6-51ebbdcbf7a2	polya_transcriptome	fr-unstranded	paired	cancer	breast_carcinoma	BRCA	TCGA-E2-A109-01A-11R-A10J-07	80885882	170	67	148670358	50	7432794820	LumB	Positive	Negative	Negative
3b963d72-ba5c-467b-83c9-fbdb462510a3	eda0ff5c-84cf-44cb-888f-0aab17441dfa	d6b5cec3-edeb-46c5-839b-e62a1e850e0e	polya_transcriptome	fr-unstranded	paired	cancer	breast_carcinoma	BRCA	TCGA-A2-A25D-01A-12R-A16F-07	85213311	160	57	139285382	50	6963480741	LumA	Positive	Negative	Negative
546248b0-22a0-4b70-a437-76fb0a238a0d	d09d5a48-2dc0-4d0f-8b20-d1f11a08143b	d6b8993f-e850-47a9-842d-ef6173866780	polya_transcriptome	fr-unstranded	paired	cancer	breast_carcinoma	BRCA	TCGA-AN-A0FJ-01A-11R-A00Z-07	57316344	195	75	77973511	50	3898288216	Basal	Positive	Negative	Negative
3144f1fb-4342-4079-bfe8-940da4bfd88e	78910f0b-59f1-4b4b-a7de-a6cf2402a097	d6f0abd0-ff39-4c30-a8ee-e74e6f3621bf	polya_transcriptome	fr-unstranded	paired	cancer	breast_carcinoma	BRCA	TCGA-E2-A14V-01A-11R-A12D-07	79023568	159	56	145127611	50	7255554729	Her2	Positive	Positive	Positive
b5fba77b-1f50-4e71-95b2-566afba4bdd7	e17e273d-6f53-4419-9f0c-1e4e667c5257	d71e12c1-d92c-4cb6-8244-d100b2ef1c43	polya_transcriptome	fr-unstranded	paired	cancer	breast_carcinoma	BRCA	TCGA-A2-A04Q-01A-21R-A034-07	82142502	176	64	145964030	50	7297433570	Basal	Negative	Negative	Negative
36fe6152-f61e-4948-9ccc-23ac01a9d77d	0a43ad98-2671-4701-9e5d-35ad63e8ad50	d73174ef-182c-48b9-af79-dfb457d5b7be	polya_transcriptome	fr-unstranded	paired	cancer	breast_carcinoma	BRCA	TCGA-AO-A0JE-01A-11R-A056-07	72254612	176	78	131683371	50	6583708626	Her2	Negative	Negative	Positive
359f12f9-5c41-48a4-85bc-fd7e307bf7d8	bf055644-7bca-43b6-8f5a-e21c42f7cf88	d763ccd4-4a11-4e84-b0a6-1b42da020ce4	polya_transcriptome	fr-unstranded	paired	cancer	breast_carcinoma	BRCA	TCGA-EW-A1P8-01A-11R-A144-07	69909216	179	65	127636098	50	6381126149	Basal	Negative	Negative	Negative
67c5f371-3fa9-47c5-8b15-c2dd9acc8519	fd735dc5-2ec3-43bd-b1b1-8fa811be0633	d848ad65-9261-4854-a6bd-e76484c6a337	polya_transcriptome	fr-unstranded	paired	cancer	breast_carcinoma	BRCA	TCGA-AC-A2QH-01A-11R-A18M-07	36610539	177	66	65201837	50	3259732619	Basal
f1692f4b-ce1b-4fc5-ac55-1022ecae0d1e	e20c3a54-2fe7-4e5e-a41c-ad4efeb97f76	d96863aa-33a8-43bf-a9b5-589de1e9cf44	polya_transcriptome	fr-unstranded	paired	cancer	breast_carcinoma	BRCA	TCGA-C8-A134-01A-11R-A115-07	113931292	167	63	206984731	50	10348093816	Basal	Negative	Negative	Negative
0b172e29-6166-4863-803d-a0a010887c11	edf2dbbe-b055-4d90-bc41-72355621b99e	d99fef01-1eb5-4300-8031-d5a157fd5b28	polya_transcriptome	fr-unstranded	paired	cancer	breast_carcinoma	BRCA	TCGA-B6-A0RO-01A-22R-A084-07	82402210	200	75	154509530	50	7724679786	LumA	Positive	Positive	Negative
2cb8c866-9296-4c70-a3ea-f9a9b707895c	e315f3f0-664e-47fb-9f3a-c55b3eda826a	d9d0e575-bca2-45e6-9df3-fb6fee59ccd9	polya_transcriptome	fr-unstranded	paired	cancer	breast_carcinoma	BRCA	TCGA-A8-A0A4-01A-11R-A00Z-07	66514152	205	84	116781029	50	5838503970	LumA	Positive	Positive	Negative
60df7543-6da5-4c75-943b-5800c1e08234	a7cc9298-d6f1-48ef-a93a-9c75fc0cb800	d9f827bb-2498-49b0-aa85-71cb554eb926	polya_transcriptome	fr-unstranded	paired	cancer	breast_carcinoma	BRCA	TCGA-E2-A14X-01A-11R-A115-07	122667136	169	65	216929437	50	10845403424	Basal	Negative	Negative	Negative
8cccf160-93e9-48a5-9b8b-54aa50153142	b16578d4-4d04-430d-8f9c-168ec0288cf1	dad4f72e-cb2c-4015-af6a-53ad0ae45f12	polya_transcriptome	fr-unstranded	paired	cancer	breast_carcinoma	BRCA	TCGA-A8-A07P-01A-11R-A00Z-07	79784347	162	60	139281603	50	6963447269	LumA	Positive	Positive	Positive
6a2972e3-cca9-47e5-aac0-b770f2399eeb	e5c171ac-f700-439c-9e44-6cfed2c9cea7	dbba4276-4b85-4309-8f98-951313c3a3dc	polya_transcriptome	fr-unstranded	paired	cancer	breast_carcinoma	BRCA	TCGA-BH-A1F2-01A-31R-A13Q-07	91027287	186	62	156001293	50	7798934035	LumB	Positive	Positive	Positive
316e021c-5175-4ab3-bdb6-2bf9683f657a	b6fe1d5a-f1c0-470d-bf49-b5a13157d2c6	dc131436-aa38-4601-a42e-e3ad746d5be3	polya_transcriptome	fr-unstranded	paired	cancer	breast_carcinoma	BRCA	TCGA-AN-A041-01A-11R-A034-07	86623886	175	71	155417558	50	7770102008	LumA	Positive	Negative	Equivocal
13ca97a1-75bb-4a49-b8c3-181e5b2c9e86	8b5c92b7-52d5-4859-926f-f1264e9c1650	dc2ddb88-79d7-44b2-a770-a5f7dde21e3c	polya_transcriptome	fr-unstranded	paired	cancer	breast_carcinoma	BRCA	TCGA-AR-A0TT-01A-31R-A084-07	66566243	174	68	122334837	50	6116246492	LumB	Positive	Negative	Negative
08740d7f-5a5e-4dfa-bd48-7fbf228a7a28	5b94a116-7e70-41d4-8c6f-2bae44e591aa	dc4a013a-c52a-40ef-8aeb-e1163519cdb8	polya_transcriptome	fr-unstranded	paired	cancer	breast_carcinoma	BRCA	TCGA-B6-A0WZ-01A-11R-A109-07	73664332	156	57	131478286	50	6573166983	LumA	Positive	Positive	Negative
a6a863d9-b39d-4965-b47f-79a1bcf3c976	08044da0-8cb7-4bf7-bbb6-b80be4fddd8c	dce3de3e-f851-4859-a208-72e65d36ab3d	polya_transcriptome	fr-unstranded	paired	cancer	breast_carcinoma	BRCA	TCGA-A1-A0SH-01A-11R-A084-07	82029007	190	75	153027091	50	7650649966	LumA	Negative	Positive	Negative
24046547-d038-4616-b190-52ac93f4965f	d2d7f976-2330-47aa-b1b3-947b3182b0b0	dce9e705-2d4f-4786-ad68-fb47615c7f3f	polya_transcriptome	fr-unstranded	paired	cancer	breast_carcinoma	BRCA	TCGA-E9-A1RE-01A-11R-A157-07	91704279	174	60	159480622	50	7973124177	LumB			Negative
00807dae-9f4a-4fd1-aac2-82eb11bf2afb	699d9e14-0968-4773-b077-17db941f5c38	ddb62dc3-293b-4021-905a-83ae10aa0f8e	polya_transcriptome	fr-unstranded	paired	cancer	breast_carcinoma	BRCA	TCGA-A2-A04W-01A-31R-A115-07	57146577	171	65	97603017	50	4879589659	Her2	Negative	Negative	Positive
62d70067-ff77-4f95-8b69-f537abaf74ce	781d285c-5b2a-4d42-b35e-3840d954070b	ddb6efb2-2ef7-42a0-b00d-42c5b0fc6aef	polya_transcriptome	fr-unstranded	paired	cancer	breast_carcinoma	BRCA	TCGA-D8-A1J8-01A-11R-A13Q-07	91243959	189	67	166960376	50	8346928561	LumB	Positive	Positive	Negative
b343bfe0-7c23-4c6a-8c84-9ee39db2ecda	c6514deb-3214-4ceb-8db6-46daca13911f	ddc6e148-34b7-4466-b692-3bb227004e2b	polya_transcriptome	fr-unstranded	paired	cancer	breast_carcinoma	BRCA	TCGA-GM-A2DD-01A-11R-A180-07	66808963	178	62	107623265	50	5380511635	Normal	Negative	Negative
daf62b56-6dd2-4ab7-adaa-f296bb86a0a5	bcb6b37b-62f7-40a9-bdb9-1b6479610dd6	dddfaed8-0d0e-42ba-9add-fae3cc1e5a9a	polya_transcriptome	fr-unstranded	paired	cancer	breast_carcinoma	BRCA	TCGA-AR-A1AV-01A-21R-A12P-07	85334002	177	66	160636971	50	8030935335	LumA	Positive	Positive	Negative
f43d622f-eed5-4933-adc6-ae9ad1e33028	24153fe0-2c47-456a-b344-874a0e28de4d	dde1d3ab-ad71-4526-bc98-058b6049edcf	polya_transcriptome	fr-unstranded	paired	cancer	breast_carcinoma	BRCA	TCGA-E2-A1IN-01A-11R-A13Q-07	103792632	158	56	182842711	50	9141113610	LumA	Positive	Positive	Negative
2c04a2f5-321e-4dea-8e00-268325da65cb	7b80a02f-c065-4ec2-95fc-05baf0aa3926	de1cdf25-62e6-41c0-b1c8-257175519041	polya_transcriptome	fr-unstranded	paired	cancer	breast_carcinoma	BRCA	TCGA-A8-A06T-01A-11R-A00Z-07	94279104	174	66	170325556	50	8515444921	LumA	Positive	Positive	Negative
6020d1b4-ee20-4cc9-82a3-340b5e3122f1	29ba933a-c5f0-4637-b741-ee9739f02cd2	de27ab29-90b0-4d13-8102-1c2bebc4c29a	polya_transcriptome	fr-unstranded	paired	cancer	breast_carcinoma	BRCA	TCGA-D8-A27L-01A-11R-A16F-07	99186050	158	59	177882155	50	8893167867	LumA	Positive	Positive	Negative
d3a75976-67d3-40fa-9f6f-cf2a3d7b773c	3f6f1066-37f9-464d-872a-f1390eb36f6e	de7eef02-1a8d-4a6a-9d87-e2b1430066e3	polya_transcriptome	fr-unstranded	paired	cancer	breast_carcinoma	BRCA	TCGA-BH-A0B8-01A-21R-A056-07	59070487	179	75	102503099	50	5124868477	LumA	Positive	Positive	Negative
e3c336f5-c32f-4c5d-81fb-e2408ae145b2	193a40b4-4410-408c-92d6-486472c1e6fb	dea20128-b180-4da1-9da5-0f00bea3b1ab	polya_transcriptome	fr-unstranded	paired	cancer	breast_carcinoma	BRCA	TCGA-AR-A0U0-01A-11R-A109-07	74089887	148	58	118787660	50	5938880231	Basal	Negative	Negative	Negative
6b960b58-28e1-41c6-bd6e-7e669c6aa4ef	3434d0f2-c690-45cf-965a-c5aec66e84e4	ded1efed-b3b9-4d1a-b4c9-b595543fc461	polya_transcriptome	fr-unstranded	paired	metastatic	breast_carcinoma	BRCA	TCGA-BH-A18V-06A-11R-A213-07	94262208	148	43	172368102	48	8272951252	Basal
c07b122e-ac50-4db2-add2-5617a5d0e976	ed47a919-be85-4d06-aee3-87b6485498cc	df5061ca-929b-4e23-89fb-6d05c1a9ffa4	polya_transcriptome	fr-unstranded	paired	cancer	breast_carcinoma	BRCA	TCGA-GM-A2DA-01A-11R-A18M-07	33207634	170	58	47835235	50	2391411654	LumA	Positive	Positive
3828b534-908e-4953-a3fb-07d01cf49c7d	250c0ab4-ef0f-4340-a86d-628b98f8acca	df95b9f5-437f-438d-89b4-7c556e79b616	polya_transcriptome	fr-unstranded	paired	cancer	breast_carcinoma	BRCA	TCGA-A8-A09B-01A-11R-A00Z-07	78646181	198	86	137612518	50	6879858834	LumA	Positive	Positive	Negative
a824b3bd-34d5-4cc1-a92f-f9d6ac0f1814	8867f07e-0993-4c9a-96df-18e24801ba80	e042ea6d-3204-41a7-9811-25f4ac0c3558	polya_transcriptome	fr-unstranded	paired	cancer	breast_carcinoma	BRCA	TCGA-C8-A12Q-01A-11R-A115-07	86114496	155	63	158642869	50	7931403512	Her2	Negative	Negative	Positive
844ad251-3ee4-42f6-ad00-59a7a1670eea	38ac0df0-950e-4c55-9f8a-96fd3f837ee6	e074391d-348f-4f95-aad0-7f51c56b9696	polya_transcriptome	fr-unstranded	paired	cancer	breast_carcinoma	BRCA	TCGA-BH-A0HY-01A-11R-A056-07	75675497	171	64	137013591	50	6849976363	LumB	Positive	Negative
01674b2c-5cf2-478f-84a1-f69c39f47bd4	3d164bd9-7416-47af-a102-29954e3efe2c	e11a1fd3-d409-4e09-a8ab-5d0afb455263	polya_transcriptome	fr-unstranded	paired	cancer	breast_carcinoma	BRCA	TCGA-EW-A1P7-01A-21R-A144-07	67805300	182	64	121407807	50	6069807797	Normal	Negative	Negative	Negative
dba9beec-5e51-48c0-9229-0ee286a02a1a	b5d03f26-66ec-4861-9635-e0ee4a6e41c9	e15ff180-38d3-4614-88ee-3645afaab54b	polya_transcriptome	fr-unstranded	paired	cancer	breast_carcinoma	BRCA	TCGA-BH-A0DD-01A-31R-A12P-07	69590560	186	66	129138924	50	6456257732	LumB	Positive	Positive	Positive
8631969d-4ac6-4fe1-9db3-d47db604494a	92b16015-e552-48e3-a095-0197b99b52a8	e24bfd9d-87b2-44a7-bddc-7b7f60461252	polya_transcriptome	fr-unstranded	paired	cancer	breast_carcinoma	BRCA	TCGA-E9-A1R2-01A-11R-A14D-07	54895945	188	66	98588827	50	4928942425	LumA	Positive	Negative	Negative
f3ba71f9-25f3-4784-bf2d-3aa522a0cba8	7fa91f3b-34db-41ba-8447-d745eebac2db	e2d7656c-0d06-427c-998c-c26ba4a1def4	polya_transcriptome	fr-unstranded	paired	cancer	breast_carcinoma	BRCA	TCGA-A8-A06R-01A-11R-A00Z-07	94996077	168	79	137134602	48	6581784472	LumB	Positive	Negative	Equivocal
599c3701-df7a-4a75-a347-fa9b510dd242	c9ec05fa-5548-4fe3-8c09-a32c9e599d90	e3008c10-aa31-40ef-ad50-77fd8ec7a1a9	polya_transcriptome	fr-unstranded	paired	cancer	breast_carcinoma	BRCA	TCGA-AR-A24K-01A-11R-A169-07	95358842	153	49	172667547	50	8632420047	LumB	Positive	Positive	Negative
08306ede-e74b-4be9-b768-7fd98647b6ac	f05204c8-8301-4117-b826-b5fa194d28d2	e3639f71-cfe7-46c7-8390-73f8043ac6b0	polya_transcriptome	fr-unstranded	paired	cancer	breast_carcinoma	BRCA	TCGA-A2-A0T6-01A-11R-A084-07	85750177	189	73	160408461	50	8019572710	LumA	Positive	Positive	Negative
6644fd4e-d2fe-4785-a73c-0f36fcc740e2	710257f0-ac05-4fee-b6a3-9c48ecc65b0e	e3b4918d-43c1-4dde-9a92-f9c5cd6e63a0	polya_transcriptome	fr-unstranded	paired	cancer	breast_carcinoma	BRCA	TCGA-A1-A0SO-01A-22R-A084-07	88203087	167	51	154979383	50	7748442086	Basal	Negative	Negative	Negative
f39edd06-1016-4e8e-a42e-12f7e699ddc5	f26df76e-66bc-4e25-8a27-41b6147dc67b	e43cb8f2-6541-4d55-b11c-8288dcf3b78f	polya_transcriptome	fr-unstranded	paired	cancer	breast_carcinoma	BRCA	TCGA-A8-A091-01A-11R-A00Z-07	116298008	175	71	204204220	50	10209209204	LumA	Positive	Negative	Negative
15ff4b02-bb69-4d24-8a07-b82f428e428d	8ba93ad6-932d-42c9-8268-ddda46802057	e4400dbf-b871-48ab-b571-4f883bb3c24e	polya_transcriptome	fr-unstranded	paired	cancer	breast_carcinoma	BRCA	TCGA-A7-A3IZ-01A-11R-A213-07	74752127	156	47	140172953	48	6727570663	LumA
64d4dfae-8d91-464b-adc3-80ba7caf54ae	147a9822-8704-4a7f-b856-9a659f4717b3	e4d09b12-f1b4-4d66-bc6c-ccd32ad8185b	polya_transcriptome	fr-unstranded	paired	cancer	breast_carcinoma	BRCA	TCGA-E9-A22E-01A-11R-A157-07	85738490	176	55	150534966	50	7525826805	LumB	Positive	Positive	Negative
97943d87-fed7-4f14-a0a7-c5bfee64c392	41af42ec-7521-4783-916e-2c982eef0f98	e4edbc10-8939-4bbf-befa-ee44229e4394	polya_transcriptome	fr-unstranded	paired	cancer	breast_carcinoma	BRCA	TCGA-D8-A1XK-01A-21R-A14M-07	90893799	183	68	171165293	50	8557342481	Basal	Negative	Negative	Negative
cab38ea8-4555-413c-b81e-4621aac4ef85	8cc4fd25-dd8b-4983-ac21-24f3cf3e51cd	e5378cd0-4045-4afe-8157-7187b3d294ef	polya_transcriptome	fr-unstranded	paired	cancer	breast_carcinoma	BRCA	TCGA-BH-A0H5-01A-21R-A115-07	71820281	158	67	130043570	50	6501560374	LumA	Positive	Positive	Negative
73ccc949-01b7-48d3-a7c4-c4bcd261672a	98501f0d-8b4b-4783-a242-4a69b081aaf9	e55bc0c9-ee0f-4efb-8024-3baed3c24080	polya_transcriptome	fr-unstranded	paired	metastatic	breast_carcinoma	BRCA	TCGA-E2-A15A-06A-11R-A12D-07	78658920	161	56	144434251	50	7221022342	LumB
e1119732-3e97-4259-bc69-dc4269d9496d	dade6383-329a-4443-bdef-939c34d8c5a0	e58a6cf4-a4ff-4179-9671-a5661f380a8d	polya_transcriptome	fr-unstranded	paired	cancer	breast_carcinoma	BRCA	TCGA-BH-A0C7-01B-11R-A115-07	95819673	164	68	176148399	50	8806487773	LumB	Positive	Negative	Positive
59be60a3-e0f6-4d63-b98c-574ef92428c4	0177791d-d02d-4433-81ae-458a93fdd60f	e596b149-e807-4d29-b0fa-685f07efb9d6	polya_transcriptome	fr-unstranded	paired	cancer	breast_carcinoma	BRCA	TCGA-E2-A15M-01A-11R-A12D-07	126101787	183	60	225449073	50	11271139542	LumA	Positive	Positive	Negative
6e6b7742-a562-490b-bb72-04a5653852e4	57557c6c-4927-449b-976e-127c0916763b	e5aeb7a3-1454-4605-a924-d4b1ed082e87	polya_transcriptome	fr-unstranded	paired	cancer	breast_carcinoma	BRCA	TCGA-GM-A2DB-01A-31R-A18M-07	45619456	151	51	67789803	50	3389025280	Her2	Negative	Negative
784de7ac-8424-42eb-83d4-a1bebaa42b97	289f5433-4834-401f-9361-efc8e883e630	e637db43-508a-4a37-92e4-eea96b35b65b	polya_transcriptome	fr-unstranded	paired	cancer	breast_carcinoma	BRCA	TCGA-A1-A0SM-01A-11R-A084-07	86962794	189	72	163868595	50	8192627673	LumA	Positive	Negative	Positive
632984bd-dc81-42b6-b024-476cfd0bb2ae	9ae58006-9650-4494-991a-6ee217331740	e65be669-85f6-4a00-8c0f-3ee7d0fb8bf9	polya_transcriptome	fr-unstranded	paired	cancer	breast_carcinoma	BRCA	TCGA-D8-A1Y3-01A-11R-A157-07	87175457	166	52	158569211	50	7927528400	LumB	Positive	Positive	Negative
4510295e-8aa7-4ef1-b2b7-91cc902f8200	9d501ca9-f50d-45fc-bcc3-fee15f9771cd	e6f1450a-6731-4593-82c3-28f839ebf148	polya_transcriptome	fr-unstranded	paired	cancer	breast_carcinoma	BRCA	TCGA-BH-A1EO-01A-11R-A137-07	44436031	170	54	82341568	50	4116572384	LumA	Positive	Positive	Negative
04af44fc-c487-4005-b3cb-cb64815824a2	476b6ab5-f108-4280-9d53-7eb75fe17e4a	e7a1527b-dbaf-48ae-a322-e54efd36985d	polya_transcriptome	fr-unstranded	paired	cancer	breast_carcinoma	BRCA	TCGA-B6-A0IO-01A-11R-A034-07	87793703	183	67	152446816	50	7621431569	LumA	Positive	Indeterminate	Negative
7d681cc6-689d-41c8-9e84-e13733089ec9	f6cc81c4-e7b6-462c-a97a-27c1ef62b958	e7b64cc3-9b2b-4938-9896-84b640d1586f	polya_transcriptome	fr-unstranded	paired	cancer	breast_carcinoma	BRCA	TCGA-AR-A1AS-01A-11R-A12P-07	55334434	179	59	102229425	50	5110978547	LumA	Positive	Positive	Negative
f30eb65f-fb44-4062-ac39-a38d072f655f	11678ad0-81ae-4420-8976-52f99c5d7d5d	e7d1fcd1-eb2a-4b6d-b5bd-6a0a6e4bec66	polya_transcriptome	fr-unstranded	paired	cancer	breast_carcinoma	BRCA	TCGA-B6-A1KF-01A-11R-A13Q-07	58344287	178	65	101295681	50	5064122877	Basal	Negative	Negative	Positive
7c2a8440-0206-4039-8474-8d62f6c7de0c	9d772786-6ac9-4e52-9899-023ffa7247d2	e866475d-4919-4bf6-920e-5390720d15bf	polya_transcriptome	fr-unstranded	paired	cancer	breast_carcinoma	BRCA	TCGA-AN-A0AS-01A-11R-A00Z-07	67517812	151	61	118129294	50	5905859183	LumA	Positive	Negative	Negative
74f31744-0aed-4633-beec-4e203315f0b7	eb11d414-2f0e-44a1-843c-ecacc7212e91	e88bcf68-e904-4511-92f6-01cbd0da62de	polya_transcriptome	fr-unstranded	paired	cancer	breast_carcinoma	BRCA	TCGA-BH-A0DT-01A-21R-A12D-07	64768567	183	65	118730341	50	5935874863	LumA	Positive	Positive	Negative
9d95a65b-e41d-4f93-92d4-99dce29ff40d	9dc315ce-3b76-4754-b103-2c2580cde4ab	e8ef8b75-7c0c-4a42-9a10-3789b6afa5d2	polya_transcriptome	fr-unstranded	paired	cancer	breast_carcinoma	BRCA	TCGA-A7-A0CE-01A-11R-A00Z-07	77713243	156	58	139832186	50	6990973549	Basal	Negative	Negative	Negative
53d0af48-d7ea-42c9-8695-c614b89b415b	c5eb7bf2-fc4a-497e-ace9-c715fea47e5b	e9d4f9c8-7355-44c4-9b18-923db7bae832	polya_transcriptome	fr-unstranded	paired	cancer	breast_carcinoma	BRCA	TCGA-EW-A1P5-01A-11R-A144-07	65188141	175	61	120375901	50	6018247505	LumA	Positive	Positive	Negative
5fe3c51f-65e2-4da6-8924-a6fae17c022d	d19fe184-84a8-4a49-a4d4-75891670da4d	eaacfa7a-fa77-42e6-b9ff-fb529bdd6e16	polya_transcriptome	fr-unstranded	paired	cancer	breast_carcinoma	BRCA	TCGA-E9-A1RD-01A-11R-A157-07	102965394	168	56	188935767	50	9445614769	LumA			Negative
8b525ec6-d24b-49d4-bfcb-b354de4dae7c	e3118dbe-9f93-45b0-81d3-2e64f06b7c74	eb908a6f-d6f2-40ef-90da-97438cd2281e	polya_transcriptome	fr-unstranded	paired	cancer	breast_carcinoma	BRCA	TCGA-C8-A1HM-01A-12R-A137-07	53146651	172	55	97246498	50	4861718498	LumB	Positive	Positive	Negative
5700c1b3-922a-4401-8ab8-89028908d696	1be16830-bc94-422f-b925-26a772f1ed58	ec2ac902-f5ca-45a5-a72a-1b266360410a	polya_transcriptome	fr-unstranded	paired	cancer	breast_carcinoma	BRCA	TCGA-GM-A2DH-01A-11R-A180-07	90325657	178	68	164986156	50	8248450959	Her2	Negative	Negative
791c5768-f0f5-4ab6-86eb-998e5c4b49e3	09b414c4-a314-43c5-823a-d91442b6b02b	ec38c31b-def8-41cc-8656-57ce98f3faa7	polya_transcriptome	fr-unstranded	paired	cancer	breast_carcinoma	BRCA	TCGA-E2-A1L7-01A-11R-A144-07	52965897	181	67	95285089	50	4763747648	LumB	Negative	Negative	Negative
2d0d7ff4-7866-4ae1-9cf1-a3c7f4cbe48d	6bbd477d-699c-4988-a27b-0c3233b595eb	ec6f69db-ff0b-491c-8b70-d53d0e7ad65f	polya_transcriptome	fr-unstranded	paired	cancer	breast_carcinoma	BRCA	TCGA-E2-A1IE-01A-11R-A13Q-07	100274341	155	51	178783870	50	8938307207	LumA	Positive	Positive	Negative
6cb6f179-defd-4661-af0a-c353b74c0c49	31a140ce-bcb7-46b4-8105-626c9db1e183	ed40061b-ad15-4f91-94ae-ae276394f42d	polya_transcriptome	fr-unstranded	paired	cancer	breast_carcinoma	BRCA	TCGA-A7-A26J-01A-11R-A169-07	91064135	174	63	165126087	50	8255371091	LumA	Positive	Positive	Negative
32bc7cc4-d185-4594-bbee-4b96410be512	4ab5f84d-7ba2-49e2-862b-48ff8cff3c34	ed6ebb15-1401-49e0-be9a-e1391e84b374	polya_transcriptome	fr-unstranded	paired	cancer	breast_carcinoma	BRCA	TCGA-A8-A08T-01A-21R-A00Z-07	82481833	160	70	141971526	50	7097853118	LumA	Positive	Positive	Negative
6e126b73-d3e8-4641-a128-306f3b313e40	fabfec99-220b-4a94-a8fe-01dfd71487f6	ed74a7e1-90de-4943-9ca2-e7f94a5540e4	polya_transcriptome	fr-unstranded	paired	cancer	breast_carcinoma	BRCA	TCGA-AC-A2B8-01A-11R-A17B-07	102523472	153	51	185068672	50	9252495700	LumA
05506f4c-e701-4a9d-ae06-97f066aade43	b2905a3f-810b-4e74-af5c-42d513d91746	edda9023-a8d9-45dc-af21-5bba663967e4	polya_transcriptome	fr-unstranded	paired	cancer	breast_carcinoma	BRCA	TCGA-AN-A0AT-01A-11R-A034-07	94001595	163	66	167806102	50	8389427467	Basal	Negative	Negative	Negative
6a186809-3422-41d0-83d2-867145830936	633ef184-2257-4cbd-90e8-64e92d91abb2	eddd285e-a946-4e4e-a21d-6e84ed397594	polya_transcriptome	fr-unstranded	paired	cancer	breast_carcinoma	BRCA	TCGA-D8-A1XO-01A-11R-A14M-07	90164921	178	61	168603278	50	8429232984	LumA	Positive	Positive	Negative
cd0c96a4-6414-4efb-879b-7408b62ed5b6	1624f434-259b-4782-afe1-7ac3d13d7807	ee12f85b-64f8-4052-9477-392c4bd99257	polya_transcriptome	fr-unstranded	paired	cancer	breast_carcinoma	BRCA	TCGA-A2-A1FV-01A-11R-A13Q-07	97735884	157	54	164383866	50	8218119571	LumA	Positive	Positive	Negative
71f97b63-c970-44ee-98c2-e02e663d5a40	02f948c1-bcce-4a51-a6c1-4120a67fa544	ee7156b6-f469-402c-8f63-f4c2f6913db1	polya_transcriptome	fr-unstranded	paired	cancer	breast_carcinoma	BRCA	TCGA-AR-A0U4-01A-11R-A109-07	71989137	159	70	134461773	50	6722395262	Basal	Negative	Negative	Negative
7f2a63e6-64d5-4be1-9814-e8416fc9e688	9bd5963e-d8f4-4eed-b32b-2eedb00db268	ee8b563d-11bb-4d84-ac53-e2acc8d0275d	polya_transcriptome	fr-unstranded	paired	cancer	breast_carcinoma	BRCA	TCGA-D8-A1JG-01B-11R-A13Q-07	107674564	177	67	192899502	50	9644166187	Her2	Negative	Negative	Negative
5c8983f2-9788-4dfa-971c-3ec457b6166e	73cb9fe3-e820-42ef-af60-acbf07ed9f1d	ee92fcd7-4be2-47c2-9725-1ec425d212cf	polya_transcriptome	fr-unstranded	paired	cancer	breast_carcinoma	BRCA	TCGA-A2-A0CL-01A-11R-A115-07	69252157	158	64	124019046	50	6200286474	Normal	Positive	Positive	Negative
bfd49783-1767-469b-9d79-7822301c5efc	adbf4056-e7d4-4282-8771-f2d6029386ab	eed6d177-6cec-493a-b811-1779bebae72a	polya_transcriptome	fr-unstranded	paired	cancer	breast_carcinoma	BRCA	TCGA-BH-A18F-01A-11R-A12D-07	60079148	156	57	110611291	50	5530058508	LumA	Positive	Positive	Negative
4a16429b-884f-4c95-8683-feeedf0d6a55	f71ea58f-a4b4-464c-a276-92747efcc0b9	eefe67c9-48a1-4381-a3ef-81b51e46c6df	polya_transcriptome	fr-unstranded	paired	cancer	breast_carcinoma	BRCA	TCGA-A2-A0D3-01A-11R-A115-07	77424853	176	67	143563981	50	7177420979	LumA	Positive	Positive	Negative
9435447e-d65f-408b-863b-6576b1d652dd	06b3e3ca-24b9-4e19-9e59-b51cc6d6735b	ef37a73c-e0a0-4ff6-83a3-6befcdcb51c6	polya_transcriptome	fr-unstranded	paired	cancer	breast_carcinoma	BRCA	TCGA-AO-A03N-01B-11R-A10J-07	76236168	149	54	92943197	50	4646412439	LumB	Positive	Positive	Negative
298a1710-deb4-4064-a0f2-da32d43aa217	d9de9f71-2b39-4d21-9c93-8e199080c011	ef42155a-112e-48fe-b52a-a99ebcd5f7f5	polya_transcriptome	fr-unstranded	paired	cancer	breast_carcinoma	BRCA	TCGA-C8-A12Y-01A-11R-A12D-07	93593714	179	63	170098299	50	8503906861	LumA			Negative
cc510968-fe52-4109-a79f-74f216b48c78	989450c7-cf32-4ed9-a74e-259a9be428ac	ef91ee42-e50f-44f7-967a-48698e920d12	polya_transcriptome	fr-unstranded	paired	cancer	breast_carcinoma	BRCA	TCGA-D8-A1XJ-01A-11R-A14M-07	90606289	161	53	167149361	50	8356660940	Her2	Positive	Positive	Positive
ec6930e5-2d83-435a-9a57-a2c5c22caf02	7877c9a9-2002-4d6d-9ca4-f200c1ac00e7	efb01993-cfe4-4f01-b628-ee34fceb4a5e	polya_transcriptome	fr-unstranded	paired	cancer	breast_carcinoma	BRCA	TCGA-BH-A0EB-01A-11R-A034-07	85004332	166	64	149384300	50	7468424648	LumA	Positive	Positive	Negative
a9bb8159-32f0-454c-a946-b3286a52b9d5	c0c04ba3-7fdf-47f3-8750-a487639a76df	f091d050-4847-4d4d-b94c-1efacecdef6b	polya_transcriptome	fr-unstranded	paired	cancer	breast_carcinoma	BRCA	TCGA-A1-A0SP-01A-11R-A084-07	76271272	176	66	137207585	50	6859733427	Basal	Negative	Negative	Negative
fcef8cb5-fb2c-4bfb-82cd-6b9f3145182c	c1e94fa4-ace1-4ee2-9cdc-ec7b13e6bc8a	f0c59856-0421-46e3-a2f9-e17f0f267930	polya_transcriptome	fr-unstranded	paired	cancer	breast_carcinoma	BRCA	TCGA-BH-A0HP-01A-12R-A084-07	82745609	181	67	148764784	50	7437492450	LumA	Positive	Negative	Negative
36449392-de76-4ee9-bc09-627a07e18727	ac9318f5-9e1f-4340-8da6-3815fff8bff5	f2563687-e055-41a8-8436-614fbad762d4	polya_transcriptome	fr-unstranded	paired	cancer	breast_carcinoma	BRCA	TCGA-A8-A09D-01A-11R-A00Z-07	69558208	159	59	119440095	50	5971424894	LumA	Positive	Positive	Negative
530ad151-703d-4638-851f-0b5111ff318b	50111388-1058-413a-ac2a-3fd4f84091aa	f2ee7101-b51e-4f75-95fa-555b5b79af74	polya_transcriptome	fr-unstranded	paired	cancer	breast_carcinoma	BRCA	TCGA-D8-A1JD-01A-11R-A13Q-07	104046594	155	50	191913996	50	9594891495	LumB	Positive	Positive	Negative
4d0fec97-e024-4608-a0cc-426a3decc7b1	30d31924-b87c-4065-a437-00d6033f2979	f325c7a8-46b0-4d75-9228-db391c270c71	polya_transcriptome	fr-unstranded	paired	cancer	breast_carcinoma	BRCA	TCGA-AR-A252-01A-11R-A169-07	95347628	192	71	168041770	50	8401107457	LumA	Positive	Positive	Negative
378778d2-b331-4867-a93b-c64028c8b4c7	3490858a-b2ef-4700-91ea-5e71c71cff67	f33b0a48-706b-4fd8-b8b3-0a9f625bd0c0	polya_transcriptome	fr-unstranded	paired	cancer	breast_carcinoma	BRCA	TCGA-A2-A0CT-01A-31R-A056-07	59963709	167	57	105752174	50	5287026161	LumA	Positive	Negative	Negative
3f834fa7-6d7b-4b85-98c0-5c55d55b6c95	95f2fd0c-9121-47bf-b2c1-dd9ed667a146	f40b4aa3-b474-4c2e-a197-0347e46d3309	polya_transcriptome	fr-unstranded	paired	cancer	breast_carcinoma	BRCA	TCGA-B6-A0IE-01A-11R-A034-07	90253519	169	56	157582304	50	7878162588	LumA	Negative	Negative	Negative
cb0a2055-2168-4454-8755-47dd613db36f	3ed5e5ce-12c3-4d15-9414-0b76f874e43c	f4fcb7e1-20b8-4b66-86a2-1be81b06785e	polya_transcriptome	fr-unstranded	paired	cancer	breast_carcinoma	BRCA	TCGA-A8-A09R-01A-11R-A00Z-07	87368098	153	54	160344238	50	8016564351	LumB	Positive	Positive	Negative
b6c286c6-2755-419b-87d3-59c7feda9653	f386bdc5-6530-400d-9f82-db2c96449a70	f543c792-d997-420a-8bf1-c45456b62a8b	polya_transcriptome	fr-unstranded	paired	cancer	breast_carcinoma	BRCA	TCGA-C8-A138-01A-11R-A115-07	62114547	165	61	100117311	50	5005263574	Her2	Positive	Negative	Positive
b956df1b-bc77-4bdb-a5bd-5dda7b4c8da7	3f1e9bda-addf-4e24-a92f-123085bf40bc	f563bc24-00d1-4637-a073-87744ed7311a	polya_transcriptome	fr-unstranded	paired	cancer	breast_carcinoma	BRCA	TCGA-E9-A22B-01A-11R-A157-07	96826109	169	57	165095130	50	8253823224	LumA	Positive	Negative	Negative
7aedb46a-48ec-4e0e-8baa-c9ea4c4a7cf1	9d657232-b6b4-4100-833c-5f94059a9ba7	f5b16ba5-0fd1-4ca4-865f-fdff0af65901	polya_transcriptome	fr-unstranded	paired	cancer	breast_carcinoma	BRCA	TCGA-A2-A25C-01A-11R-A169-07	115059691	195	75	208670375	50	10432262456	LumB	Positive	Positive	Negative
095c7985-3842-494f-b591-706ad1cd2133	79af2c1a-1da2-4207-8ce8-b5d3d418066d	f65936bc-02d6-4954-9068-0fb7c930d685	polya_transcriptome	fr-unstranded	paired	cancer	breast_carcinoma	BRCA	TCGA-AO-A03M-01B-11R-A10J-07	97355744	155	62	179249108	50	8961572084	LumA	Positive	Positive	Negative
233b02f3-c4f0-4a67-9db5-e68d5cdaccb6	79763193-268d-49e7-b94c-5cb95f7271b6	f6e76192-c4ed-485f-bb51-1b752bd7f544	polya_transcriptome	fr-unstranded	paired	cancer	breast_carcinoma	BRCA	TCGA-BH-A18U-01A-21R-A12D-07	76558965	184	67	142692685	50	7133847033	LumB	Positive	Positive	Positive
5d688049-f271-40ef-813a-d37240ffe21c	f411d1ba-697f-4759-afb1-89eaa56e6da7	f6fd41e3-c597-4c5d-8f47-a315be0330f8	polya_transcriptome	fr-unstranded	paired	cancer	breast_carcinoma	BRCA	TCGA-A8-A07F-01A-11R-A00Z-07	88712857	182	70	161777810	50	8088073572	LumA	Positive	Positive	Negative
5f5964a8-8e07-4620-98f0-93d162dbc31e	6c05cfbf-4858-45d1-b5b8-d943a542d196	f71db767-ac59-49c8-b6a9-50bf20767ddc	polya_transcriptome	fr-unstranded	paired	cancer	breast_carcinoma	BRCA	TCGA-A8-A08O-01A-21R-A056-07	60647438	161	65	106818106	50	5340349302	LumA	Positive	Positive	Negative
752f4773-5a12-4485-a1f6-896e148ddf4d	bdc13064-e554-4a1e-9037-03187bcb3507	f7461164-08b5-4a5c-ae74-cb4332f5ff7a	polya_transcriptome	fr-unstranded	paired	cancer	breast_carcinoma	BRCA	TCGA-D8-A1JP-01A-11R-A13Q-07	55410325	155	56	99556890	50	4977256416	LumA	Positive	Positive	Negative
2c86c3ea-d926-4d39-a5ae-39ece4774287	9ef8142a-8627-4dcf-8c87-15b1bc2bfea2	f77e9ef0-0a62-426b-98d9-6813edeb63a5	polya_transcriptome	fr-unstranded	paired	cancer	breast_carcinoma	BRCA	TCGA-B6-A0IJ-01A-11R-A034-07	101876803	170	59	183758667	50	9187066845	Basal	Positive	Positive	Negative
0fe1419e-a005-407c-8ae7-15c4c1579539	e70a8d1b-f29d-412f-8c90-85862a2b75ad	f7a5cfcb-623c-4858-ba32-e6ca63c75d2a	polya_transcriptome	fr-unstranded	paired	cancer	breast_carcinoma	BRCA	TCGA-E2-A1II-01A-11R-A144-07	46532907	180	68	84530436	50	4226078398	Basal	Negative	Positive	Negative
56203436-8634-4fd0-96b5-ba6be9d87857	eae4c66c-03a5-4663-a484-a01612602409	f7dd2e6b-a87e-467b-890a-3c422ae3dea7	polya_transcriptome	fr-unstranded	paired	cancer	breast_carcinoma	BRCA	TCGA-D8-A1JK-01A-11R-A13Q-07	59142841	163	58	105181007	50	5258493793	Basal	Negative	Positive	Negative
aeb6a3a6-b57a-4c53-90e6-e833777dd2a1	b2921c9d-c655-46f3-86e5-2fc2bed1ed33	f7e26041-2b2f-45ea-8da9-5a0d5bf25781	polya_transcriptome	fr-unstranded	paired	cancer	breast_carcinoma	BRCA	TCGA-BH-A0H6-01A-21R-A056-07	65684458	159	57	113395954	50	5669184733	LumA	Positive	Positive	Negative
eadb0562-2165-4adb-ad58-018e73f82780	b4c869f2-6910-4d41-ae52-b08b378bf681	f898f44d-a728-41cf-b1ac-20b1995a86b9	polya_transcriptome	fr-unstranded	paired	cancer	breast_carcinoma	BRCA	TCGA-E2-A14W-01A-11R-A12D-07	56164166	183	64	97761179	50	4887363157	LumB	Positive	Positive	Positive
7875018b-91dc-4ab1-83b0-ee3883e2816e	c1898b32-a9c5-410b-a197-572b2a6a2d7a	f8ac9655-03ed-4e14-a4d3-88f63ef6bf7c	polya_transcriptome	fr-unstranded	paired	cancer	breast_carcinoma	BRCA	TCGA-BH-A0C0-01A-21R-A056-07	57770755	153	42	102952177	50	5147241828	LumB	Positive	Positive	Positive
f947d67f-4aa2-4eb9-977e-21a5ae563613	3de1ba17-00fc-462f-92a4-096e8112fd89	f8dbf3ce-7c30-4e62-a25f-d98843794672	polya_transcriptome	fr-unstranded	paired	cancer	breast_carcinoma	BRCA	TCGA-A8-A08P-01A-11R-A00Z-07	73383111	164	83	109482869	50	5473504492	LumB	Positive	Positive	Positive
8da3d6cf-381b-4d1b-93fa-41fd9d2b2e66	45319218-5bae-486a-a4aa-580ff5f0e931	f8fd0762-44b8-41ff-9c1a-ff688497e312	polya_transcriptome	fr-unstranded	paired	cancer	breast_carcinoma	BRCA	TCGA-AR-A0TW-01A-11R-A084-07	78263268	214	82	139359929	50	6967302029	LumA	Positive	Positive	Negative
dbcad60f-86c7-41e3-b0ae-baa39c9f83dd	7a3cd962-7512-4797-864a-cf374b5cb385	f9521be2-aaaf-414c-a906-3ba53a060614	polya_transcriptome	fr-unstranded	paired	cancer	breast_carcinoma	BRCA	TCGA-C8-A274-01A-11R-A16F-07	95750156	160	56	164698465	50	8233979755	LumB	Positive	Positive	Negative
ab89bb2e-da84-4116-a8cd-49aad7bbfd4d	2399b5a8-f089-4a62-b75a-e6c0bd909846	f9739b94-ac64-40d5-bfdd-041a412976c4	polya_transcriptome	fr-unstranded	paired	cancer	breast_carcinoma	BRCA	TCGA-AR-A0TP-01A-11R-A084-07	78061700	187	71	140289062	50	7013710171	Basal	Positive	Negative	Negative
27b05b15-a44b-45ed-a6e3-e7d1ca488ea9	5a9087b1-d001-4fcc-b061-f59e7026e711	f97f68be-6838-455c-91bf-7549543a82c3	polya_transcriptome	fr-unstranded	paired	cancer	breast_carcinoma	BRCA	TCGA-A8-A09X-01A-11R-A00Z-07	75175704	157	70	122468190	50	6122947224	Her2	Negative	Negative	Negative
3ca67cd0-81da-4f68-a9fa-f1a8c013c28d	62d4d442-98a0-4540-b22a-4acf1fbfc40b	f99cbdbb-ae9c-4dc2-9b69-eeaa7798c2b8	polya_transcriptome	fr-unstranded	paired	cancer	breast_carcinoma	BRCA	TCGA-AC-A2FF-01A-11R-A17B-07	87004929	164	58	156376357	50	7817921735	LumA
0e1d0d46-7a7b-4538-95dd-b9fc20a15aec	1ddc4c86-029f-49b5-893c-a218240d3fa4	fa1917b0-c3e1-412d-b063-e74b5cafb8dc	polya_transcriptome	fr-unstranded	paired	cancer	breast_carcinoma	BRCA	TCGA-E2-A1BD-01A-11R-A12P-07	106020191	185	63	190283532	48	9132583907	LumA	Positive	Positive	Negative
89128dba-403f-4a96-bb3b-23ed0d5e2147	758fc615-957e-4bd0-a0c6-bcd23eb7d167	fa462e79-c5a4-4ddc-b3e6-32e8adcdd80c	polya_transcriptome	fr-unstranded	paired	cancer	breast_carcinoma	BRCA	TCGA-E2-A1AZ-01A-11R-A12P-07	34152579	199	85	60876620	50	3043461308	Basal	Negative	Negative	Negative
3558dec7-eae3-4a41-a217-266c6a4535fb	55a21e0c-e8a7-43bf-8b28-0e06211114d7	fa643dcc-4f4c-44d0-9f4d-199de04f8d2b	polya_transcriptome	fr-unstranded	paired	cancer	breast_carcinoma	BRCA	TCGA-E2-A1LI-01A-12R-A157-07	94875559	178	59	164973479	50	8247568518	Basal	Negative	Negative	Negative
848773a3-2f4a-4186-ab3f-de667129accf	b8e11365-4360-4db7-bfe8-a8da3ca4819b	faa3383f-6f9f-43d8-b61d-4a1522a71444	polya_transcriptome	fr-unstranded	paired	cancer	breast_carcinoma	BRCA	TCGA-EW-A1PF-01A-11R-A144-07	75848653	180	65	135474633	50	6773097201	LumA	Positive	Positive	Negative
20e8106b-1290-4735-abe4-7621e08e3dc8	662cc11c-da31-4e31-8e77-46011b38ea96	fac9101c-a974-4415-9eac-d2d433d02b13	polya_transcriptome	fr-unstranded	paired	cancer	breast_carcinoma	BRCA	TCGA-BH-A0E0-01A-11R-A056-07	50781706	155	57	82832598	50	4141203850	Basal	Negative	Negative	Negative
f0d8a1fe-e313-44f1-99cc-b965cbeeff0e	67d804d7-b6a5-4a70-92cd-f93195d928a4	fb03a31f-6611-4343-816d-37a332147eac	polya_transcriptome	fr-unstranded	paired	cancer	breast_carcinoma	BRCA	TCGA-C8-A27B-01A-11R-A169-07	98701096	175	62	175264327	50	8762343178	Basal	Negative	Negative	Negative
e17c565c-9857-4df3-a352-903b53093c85	630613d2-682f-4a1a-b1fa-95320fb9a9b7	fb0cd718-5300-4447-9740-a63308f65d92	polya_transcriptome	fr-unstranded	paired	cancer	breast_carcinoma	BRCA	TCGA-AO-A0JI-01A-21R-A056-07	67245213	157	60	119896998	50	5994286245	LumA	Positive	Negative	Negative
2cf68894-168b-458b-af4f-53cad72989a8	b36c8878-bab6-4f61-9a4e-4dcfca21391e	fc4f35dd-9924-4e5d-ba71-0d7a79752b6a	polya_transcriptome	fr-unstranded	paired	cancer	breast_carcinoma	BRCA	TCGA-A7-A13F-01A-11R-A12P-07	65528407	186	64	116188906	50	5808886367	LumB	Positive	Positive	Negative
02bbb632-0f7f-439d-b8f0-c86a06237424	7e2ed541-38ee-473f-ac5d-3cae6f5d9a56	fce0d59e-78a5-4d7b-8136-b8421f5116b0	polya_transcriptome	fr-unstranded	paired	cancer	breast_carcinoma	BRCA	TCGA-AC-A2FB-01A-11R-A17B-07	84838100	165	60	150854847	50	7541865806	LumA
1502c7d7-1535-4e56-9f34-30623acd50d5	018b2eaa-216b-4726-a26e-ac726f4b47d3	fe5e5b08-d5c0-4165-ae92-bec6a1d98e60	polya_transcriptome	fr-unstranded	paired	cancer	breast_carcinoma	BRCA	TCGA-B6-A1KC-01B-11R-A157-07	96150068	181	69	153099215	50	7653990188	LumB	Positive	Negative
a32cb96a-78bf-456e-a6ab-2d47b2c67ad4	7f7d8229-3daf-48be-bd16-ffe4314528b1	fe8764cf-04ee-480d-96ce-09d0d388f4f6	polya_transcriptome	fr-unstranded	paired	cancer	breast_carcinoma	BRCA	TCGA-BH-A0BT-01A-11R-A12P-07	70691310	179	61	124830711	50	6240779931	LumA	Positive	Positive	Negative
f2bbfa9d-9a9d-4f46-9fde-378e4c44e2ad	1acae6e0-3100-4de8-a436-e15cdbe1322b	fef221ff-634b-4188-92cf-5723b9a3c04d	polya_transcriptome	fr-unstranded	paired	cancer	breast_carcinoma	BRCA	TCGA-BH-A0DK-01A-21R-A056-07	66377861	195	80	111017585	50	5550530173	LumA	Positive	Positive	Negative
a6e11b30-3ae8-4dd1-b04c-a730c6a79746	65ce036f-a8ed-4e83-818c-b54c95529a2e	ff0d7627-cec2-42e7-891b-cba5f42e3272	polya_transcriptome	fr-unstranded	paired	cancer	breast_carcinoma	BRCA	TCGA-AR-A1AH-01A-11R-A12D-07	74622951	182	58	135743461	50	6786277973	Basal	Positive	Negative	Negative
b3264748-947a-43aa-b227-b294fbcc8447	002997ef-3b93-443a-80a3-bae63e129d99	ff6fb75e-aefc-44e3-accd-c4f690a51cca	polya_transcriptome	fr-unstranded	paired	cancer	breast_carcinoma	BRCA	TCGA-BH-A203-01A-12R-A169-07	80994534	176	60	145627118	50	7280444291	Her2
d5e9a403-88ce-40fc-bb85-80cf3f8ff6bc	ed00a16b-6b8e-44e4-998a-ae4dcca5a93c	ff7159e7-e9f2-4cc8-ab89-f4167d19672c	polya_transcriptome	fr-unstranded	paired	cancer	breast_carcinoma	BRCA	TCGA-D8-A1J9-01A-11R-A13Q-07	106310318	162	61	194752512	50	9736721808	LumB	Positive	Negative	Positive
5fe3c51f-65e2-4da6-8924-a6fae17c022d	5f6e9271-967d-4f56-ac38-1d32f9aebd12	000d877f-8d03-44bc-8607-27b5ba84b5fe	polya_transcriptome	fr-unstranded	paired	normal	breast_carcinoma	BRCA	TCGA-E9-A1RD-11A-33R-A157-07	97624759	181	62	165803542	50	8289191655	Normal
24334ac1-28a3-4b61-b590-3f51e375b247	aaeda2ea-cf26-445f-a367-85735fe80a27	01163f75-8956-40a6-97a5-3c0478d904f8	polya_transcriptome	fr-unstranded	paired	normal	breast_carcinoma	BRCA	TCGA-BH-A0HK-11A-11R-A089-07	74922570	143	58	128909507	50	6444832706	Normal
233b02f3-c4f0-4a67-9db5-e68d5cdaccb6	0b290880-d67c-42b4-aa57-afd3c3d09518	02222fea-f3da-4328-8188-8ef24d1f55e4	polya_transcriptome	fr-unstranded	paired	normal	breast_carcinoma	BRCA	TCGA-BH-A18U-11A-23R-A12D-07	54053049	190	65	99190543	50	4958981150	Normal
557cb0a3-6f1b-4faf-8296-0a15c24158f9	9563ff43-853c-4d6a-910c-de6fbc638d57	08236177-a046-4cfe-a11c-a24292a1f777	polya_transcriptome	fr-unstranded	paired	normal	breast_carcinoma	BRCA	TCGA-BH-A18P-11A-43R-A12D-07	70966837	179	61	115191984	50	5758971538	Normal
96b9c7db-1be1-4b60-b47c-26b654c3d64c	95792e53-593b-40ea-80e2-2fbb4e572513	09f570eb-a751-41db-9511-300be228f24e	polya_transcriptome	fr-unstranded	paired	normal	breast_carcinoma	BRCA	TCGA-BH-A0DV-11A-22R-A12P-07	79125911	181	65	144162660	50	7207262932	Normal
9ddc3e7b-8b54-4a83-8335-8053940f56c1	67f32715-fea8-4b4e-9815-aa0c67253ad3	0b937a20-66d4-4d05-bf50-4828cead9c92	polya_transcriptome	fr-unstranded	paired	normal	breast_carcinoma	BRCA	TCGA-BH-A18L-11A-42R-A12D-07	61953509	186	66	111310431	50	5564902445	Normal
955d4263-61f7-42e8-8a6e-772a0d6c209d	a82b9ff4-83b1-451d-be31-4e0626b03339	0f263a65-a664-4e23-bd9c-91e955f3bf21	polya_transcriptome	fr-unstranded	paired	normal	breast_carcinoma	BRCA	TCGA-E9-A1N6-11A-32R-A144-07	59913695	196	75	103861958	50	5192601786	Normal
2b22db1d-54a1-4b9e-a86e-a174cf51d95c	a6ab4a8e-82f5-49a1-8264-36d415366424	10d54893-647f-40a9-8aa7-602e04d55faf	polya_transcriptome	fr-unstranded	paired	normal	breast_carcinoma	BRCA	TCGA-BH-A0BS-11A-11R-A12P-07	75036426	178	61	136494414	50	6824016716	Normal
db4bc6aa-2e7d-4bcb-8519-a455f624d33b	93eb97b3-918f-42b8-8d3d-34715d09e491	120bc298-f016-4c80-aa5f-a9006444942c	polya_transcriptome	fr-unstranded	paired	normal	breast_carcinoma	BRCA	TCGA-BH-A18Q-11A-34R-A12D-07	82531555	160	58	151195181	50	7558909965	Normal
2680da86-c977-4611-b75f-df015283c023	d8015844-0615-42f1-a81c-ae707dbe1693	1457ae2c-4b9b-448a-b455-432a7121beb4	polya_transcriptome	fr-unstranded	paired	normal	breast_carcinoma	BRCA	TCGA-E9-A1R7-11A-42R-A14M-07	76207496	185	64	126748351	50	6336698116	Normal
1783cac1-253a-40af-a9ac-48dfb20e1ab8	c75bc2c7-cf1f-482c-b615-f60b56983124	1b831e2d-c265-4eac-aee0-248493a14218	polya_transcriptome	fr-unstranded	paired	normal	breast_carcinoma	BRCA	TCGA-BH-A1FH-11B-42R-A13Q-07	51749218	181	64	92985617	50	4648692444	Normal
bc0bc70f-c6cf-4dbc-9dc3-8b7bc5f381a4	86e64e26-2be4-463d-8129-c0374cd4d5aa	1e55cf08-da43-471d-813c-9d37c7abc730	polya_transcriptome	fr-unstranded	paired	normal	breast_carcinoma	BRCA	TCGA-E2-A1IG-11A-22R-A144-07	53298893	177	69	92196017	50	4609331951	Normal
f63722c1-a0bb-4bf9-8a10-1d76a8e1a0ba	9a793dbd-24a5-4e0c-aa00-efee41902a5d	2147e537-16f0-4bc3-a87f-572f8dcb9191	polya_transcriptome	fr-unstranded	paired	normal	breast_carcinoma	BRCA	TCGA-BH-A18M-11A-33R-A12D-07	58507389	184	65	106182738	50	5308549778	Normal
6b960b58-28e1-41c6-bd6e-7e669c6aa4ef	e85b2b0f-993f-4c37-8ed5-53d384ac18e1	288c81eb-4c43-406b-a5e5-fee452a95afb	polya_transcriptome	fr-unstranded	paired	normal	breast_carcinoma	BRCA	TCGA-BH-A18V-11A-52R-A12D-07	60888992	186	61	109875409	50	5493128170	Normal
a851ca14-7bbf-455b-a054-ec03979a4247	907ca5f2-0442-403f-9ac6-e158e371091e	2b11e565-01a8-4054-a200-03e06765bd5e	polya_transcriptome	fr-unstranded	paired	normal	breast_carcinoma	BRCA	TCGA-BH-A0DQ-11A-12R-A089-07	92730689	152	59	168336632	50	8415976633	LumA
f6581eee-61b9-43d4-ab0d-ce5ce3ba1c74	6921f528-54eb-429f-a9e9-ceb7e6b33ba9	3078c384-b624-4f5a-ae36-fc896212e616	polya_transcriptome	fr-unstranded	paired	normal	breast_carcinoma	BRCA	TCGA-BH-A1FJ-11B-42R-A13Q-07	103302047	174	60	185019448	50	9249740093	Normal
214a4507-d974-4b3e-8525-7408fccc6a0f	ab96b212-ab38-4e27-8c61-5eef673a0798	30cee921-7fb5-4543-aeb6-ab3eaf669f84	polya_transcriptome	fr-unstranded	paired	normal	breast_carcinoma	BRCA	TCGA-BH-A0B7-11A-34R-A115-07	61727952	200	81	110130949	50	5505892166	Normal
327a2395-85c8-42e1-9638-8e037a1723ed	09733af3-d6fc-44a4-907e-16581fc48611	32336250-dc07-4e96-9a6c-3c7094fd5342	polya_transcriptome	fr-unstranded	paired	normal	breast_carcinoma	BRCA	TCGA-BH-A0BC-11A-22R-A089-07	62316647	157	63	107431020	50	5371046196	Normal
9da462b0-93c2-4305-89f6-7199a30399a7	499a5bbb-9c48-4a4a-8472-d6fa35b6a308	35429f42-252a-4a9d-8e99-125f26019418	polya_transcriptome	fr-unstranded	paired	normal	breast_carcinoma	BRCA	TCGA-BH-A0B5-11A-23R-A12P-07	77757325	185	67	123050058	50	6151749207	LumA
3ca67cd0-81da-4f68-a9fa-f1a8c013c28d	25bb566a-15fd-4725-90dc-1c5f464796ac	3610639e-d947-446f-8483-86be65c80ed3	polya_transcriptome	fr-unstranded	paired	normal	breast_carcinoma	BRCA	TCGA-AC-A2FF-11A-13R-A17B-07	97235115	162	58	175592897	50	8778704325	Normal
7eb18190-5a41-4637-9783-f81bbde499e4	6e6a7a6c-4630-4506-8b57-a0df12ffff4c	39ec3623-c15f-4af6-b2df-5413eec21bec	polya_transcriptome	fr-unstranded	paired	normal	breast_carcinoma	BRCA	TCGA-BH-A1FM-11B-23R-A13Q-07	88831723	190	71	155260572	50	7762121826	Normal
a8b1f6e7-2bcf-460d-b1c6-1792a9801119	5b799218-c5f2-4213-86a3-d67ed776bb28	39f6a4d4-650f-4caf-a778-4a24af4f11ba	polya_transcriptome	fr-unstranded	paired	normal	breast_carcinoma	BRCA	TCGA-E9-A1NF-11A-73R-A14D-07	63084066	176	65	111199597	50	5559469147	LumA
49dc3e68-6206-4f16-969f-a758cc7be8ed	866a5298-c51c-44a6-b2c0-511e63629829	3bfd1811-bd2a-439d-8dde-237abcf855af	polya_transcriptome	fr-unstranded	paired	normal	breast_carcinoma	BRCA	TCGA-BH-A0BA-11A-22R-A19E-07	57536066	188	67	104167883	48	4999504069	Normal
f130f376-5801-40f9-975d-a7e2f7b5670d	e2566ada-c2bf-4c25-bcd0-9f49f2d0b4a2	3f3bdfbb-3490-42e4-9511-9df4b8a126a3	polya_transcriptome	fr-unstranded	paired	normal	breast_carcinoma	BRCA	TCGA-A7-A0DB-11A-33R-A089-07	59210722	150	61	98717382	50	4935398336	Normal
b3bb8fd6-ee54-4813-b042-2bbe70115382	ced0af4b-e977-4399-b3bc-0a98b1c9817f	4096c8a6-5ead-4410-8da1-a20b0f37cce8	polya_transcriptome	fr-unstranded	paired	normal	breast_carcinoma	BRCA	TCGA-BH-A0BQ-11A-33R-A115-07	62286844	172	60	110504044	50	5524570688	Normal
d6f911b5-e895-43f8-8f86-0ac2f1bc6fae	c585bd29-35d3-4b6e-8142-f16479f89ab9	4317b197-dc43-44f2-8854-557832570098	polya_transcriptome	fr-unstranded	paired	normal	breast_carcinoma	BRCA	TCGA-BH-A0BJ-11A-23R-A089-07	63392900	160	68	114391963	50	5719106712	Normal
87f03d04-e651-4a6e-aea6-1c946aa46202	21b88cba-4c07-4a15-9794-a981d2875415	452bf9da-c065-4d95-8272-adce3684a9e9	polya_transcriptome	fr-unstranded	paired	normal	breast_carcinoma	BRCA	TCGA-BH-A0BV-11A-31R-A089-07	87070280	155	62	158260418	50	7912182628	Normal
6dd0dd7b-62ff-4fd1-a99a-b265f1a91dca	408b3378-5f8e-49df-8bd2-1e0a55288252	48353101-484c-4d47-ae60-239d710ec00a	polya_transcriptome	fr-unstranded	paired	normal	breast_carcinoma	BRCA	TCGA-BH-A1FN-11A-34R-A13Q-07	97428387	185	64	173976743	50	8697670766	Normal
491b6364-1223-474f-816f-e248c8c841e2	6d8a829d-2f0f-4cb7-ab88-9e99b98c4556	4a8c96d9-b08d-4812-93ec-c8c9db8139aa	polya_transcriptome	fr-unstranded	paired	normal	breast_carcinoma	BRCA	TCGA-BH-A0DH-11A-31R-A089-07	74138786	160	72	125930990	50	6296042974	Normal
f2bbfa9d-9a9d-4f46-9fde-378e4c44e2ad	834ee4b2-bd0c-47ab-9158-c10534e272ea	4c1d73ba-31f8-4652-a83d-cc367dde9f43	polya_transcriptome	fr-unstranded	paired	normal	breast_carcinoma	BRCA	TCGA-BH-A0DK-11A-13R-A089-07	88505408	157	65	160595877	50	8028953566	LumA
791c5768-f0f5-4ab6-86eb-998e5c4b49e3	3b56098e-35ec-4fd3-b14d-c3cc777a94c9	53e9749e-5554-443b-b41e-5efade6fce7a	polya_transcriptome	fr-unstranded	paired	normal	breast_carcinoma	BRCA	TCGA-E2-A1L7-11A-33R-A144-07	64035529	163	60	116293577	50	5814096379	Normal
f6e1ec78-5ad9-4879-9b7e-262d17b166ad	3196c5f3-9227-4a9d-b87a-3e1f680a768c	5462aaff-d060-4ba7-9ab5-0e6977accb91	polya_transcriptome	fr-unstranded	paired	normal	breast_carcinoma	BRCA	TCGA-BH-A18R-11A-42R-A12D-07	86151312	177	65	151415379	50	7569947735	Normal
4a032bad-e726-48f2-8f39-e3acc109cc91	e995932f-9ba3-459d-ae09-1f2f0b04aad4	561e0da7-0e2c-430c-8a54-c9a3535a1679	polya_transcriptome	fr-unstranded	paired	normal	breast_carcinoma	BRCA	TCGA-BH-A0BZ-11A-61R-A12P-07	77424496	179	60	132843860	50	6641521887	Normal
b97bf89a-7a85-4eef-ae7e-f787aead1f0a	a6916373-70f1-434c-910a-407609815556	58e94be5-2da2-4a96-944a-060f20216572	polya_transcriptome	fr-unstranded	paired	normal	breast_carcinoma	BRCA	TCGA-BH-A1FC-11A-32R-A13Q-07	44777761	179	63	78843202	50	3941623052	Normal
a6edb6ca-ae9f-4da7-8ebe-92d83d2987fb	e94c165f-210d-47d7-b7e7-c5747ee7f451	5ba99650-56d2-4951-aa24-3d2fea3d1921	polya_transcriptome	fr-unstranded	paired	normal	breast_carcinoma	BRCA	TCGA-E2-A158-11A-22R-A12D-07	47782593	183	67	81597395	50	4079487098	Normal
20e8106b-1290-4735-abe4-7621e08e3dc8	90fb06a9-35be-44b0-9f5b-eb270898aabe	5cc82d2c-f960-40c3-9b37-59e087563dc1	polya_transcriptome	fr-unstranded	paired	normal	breast_carcinoma	BRCA	TCGA-BH-A0E0-11A-13R-A089-07	65981932	161	68	111746665	50	5586909084	Normal
2021ed1f-dc75-4701-b8b8-1386466e4802	876a2145-5b7b-466b-b13f-81fcf028c9fd	6136a15e-6c8f-44bc-85c2-c7cbf675cab0	polya_transcriptome	fr-unstranded	paired	normal	breast_carcinoma	BRCA	TCGA-BH-A0H7-11A-13R-A089-07	70349639	165	72	123473373	50	6173143703	Normal
0bc5744c-5fa3-45bb-87d0-70a02068b392	a3d00f8e-39c2-4e35-bc2f-df9184b35670	61c8278b-4c06-4563-b1ac-97cceec76ca4	polya_transcriptome	fr-unstranded	paired	normal	breast_carcinoma	BRCA	TCGA-BH-A0DG-11A-43R-A12P-07	80845232	182	66	148006201	50	7399447978	Normal
d3a75976-67d3-40fa-9f6f-cf2a3d7b773c	f62006a0-500c-46dc-ab01-27550680494e	61e357f3-e4e1-49b8-9e37-7e0ef5a29e23	polya_transcriptome	fr-unstranded	paired	normal	breast_carcinoma	BRCA	TCGA-BH-A0B8-11A-41R-A089-07	70863949	152	60	113871828	50	5693045355	Normal
4aa68586-6331-4795-b40c-859386640df6	f6813172-e95b-4654-a1c7-06e1181fcd93	64f3f52d-a484-49c6-9048-6eadedd2c2c5	polya_transcriptome	fr-unstranded	paired	normal	breast_carcinoma	BRCA	TCGA-BH-A1FE-11B-14R-A13Q-07	82034134	181	68	145758170	50	7286945866	Normal
408cb583-6dc3-4698-8bd2-e284042bd5ef	a081f522-7603-4134-90c0-89e70fa43688	6574e15e-7e1f-4dca-899e-56e911f27848	polya_transcriptome	fr-unstranded	paired	normal	breast_carcinoma	BRCA	TCGA-E9-A1RH-11A-34R-A169-07	80895948	171	61	125070393	50	6252792426	Normal
7bcf6d42-eb8f-4aa2-825b-38671d4f9e3a	82e6dc7b-fe63-4fc6-af9f-68dc76c2cb88	65923c68-2c86-4b4d-abe2-5320c08bb68f	polya_transcriptome	fr-unstranded	paired	normal	breast_carcinoma	BRCA	TCGA-BH-A0C3-11A-23R-A12P-07	70116058	171	55	126325909	50	6315646328	Normal
9f6be944-83de-42ab-8738-f0022f475e61	93b78420-ed0e-45d3-93f5-f60ce671a812	69A8B5FD-7CA6-49D7-B16A-2BEBA16E40B1	polya_transcriptome	fr-unstranded	paired	normal	breast_carcinoma	BRCA	TCGA-GI-A2C9-11A-22R-A21T-07	83800332	186	71	156690464	48	7520245163	Normal
05135396-df5c-49db-b34e-f4add5b65a2b	8511971e-372e-4dc1-96a9-3fea2298393b	6b52803e-274b-4a1b-910f-2d307932bbb2	polya_transcriptome	fr-unstranded	paired	normal	breast_carcinoma	BRCA	TCGA-BH-A204-11A-53R-A157-07	88906083	175	60	136413545	50	6819864770	Normal
b3264748-947a-43aa-b227-b294fbcc8447	a16194b7-162f-4282-a552-1fa1915ea589	6e5015d8-55e8-448a-9663-7b8625f170ae	polya_transcriptome	fr-unstranded	paired	normal	breast_carcinoma	BRCA	TCGA-BH-A203-11A-42R-A169-07	79230018	173	57	135155739	50	6756928210	Normal
14267783-5624-4fe5-ba81-9d67f1017474	e3afa9dd-7494-4ced-adcc-267e91b971df	6ff2976a-2570-409b-afde-b7d2e7f2e4ea	polya_transcriptome	fr-unstranded	paired	normal	breast_carcinoma	BRCA	TCGA-BH-A0DP-11A-12R-A089-07	77989474	158	73	139073689	50	6953108807	Normal
ecab16bc-28d5-4c3a-8735-3c785bd047c4	97ae0904-411d-4406-9389-5a49bd939667	71899388-d223-4774-a1ce-3be260240b2c	polya_transcriptome	fr-unstranded	paired	normal	breast_carcinoma	BRCA	TCGA-BH-A1FB-11A-33R-A13Q-07	54150013	157	59	97202344	50	4859533495	Normal
4510295e-8aa7-4ef1-b2b7-91cc902f8200	fff3e5a3-4b84-4afa-bdb5-1c6b2a6626bc	71cc9cf0-2992-4ac6-8642-6fdb66958fca	polya_transcriptome	fr-unstranded	paired	normal	breast_carcinoma	BRCA	TCGA-BH-A1EO-11A-31R-A137-07	122313048	171	54	214099093	50	10703718656	LumA
dd3bfb26-b534-4917-9c4d-9fe7b6477762	10fcee9d-db94-4fb9-a585-893c9d1bdc3d	7391b882-0be5-45b0-aa01-43c3381a476d	polya_transcriptome	fr-unstranded	paired	normal	breast_carcinoma	BRCA	TCGA-E9-A1RI-11A-41R-A169-07	89805288	169	52	144655447	50	7231858112	LumA
74f31744-0aed-4633-beec-4e203315f0b7	a9ce148b-ad26-4257-8f5c-295fd2dcb1d7	75ba5803-449e-4770-8105-b675af8e6907	polya_transcriptome	fr-unstranded	paired	normal	breast_carcinoma	BRCA	TCGA-BH-A0DT-11A-12R-A12D-07	69895149	186	67	126757810	50	6337167306	Normal
6cd9baf5-bbe0-4c1e-a87f-c53b3af22890	2086f4ed-61fd-450c-b9de-aa7e049d154d	76f30f56-7b80-4938-b514-1e1c2d24ff66	polya_transcriptome	fr-unstranded	paired	normal	breast_carcinoma	BRCA	TCGA-A7-A13G-11A-51R-A13Q-07	91228216	175	62	139139738	50	6956227081	LumA
5258294f-ef5b-4091-9183-6bcc545d54b2	cd390244-133c-4f09-a076-9dddd986df04	7a4e994d-ed10-45e7-9107-51dc02068963	polya_transcriptome	fr-unstranded	paired	normal	breast_carcinoma	BRCA	TCGA-BH-A209-11A-42R-A157-07	88091485	178	56	155037436	50	7750829166	Normal
417dea5f-f68e-4dab-940e-43ae8c67e5e6	1b3867a3-80db-417d-8e5c-f6f602c14760	7b234c36-729b-422d-8e2a-ebd42af74bce	polya_transcriptome	fr-unstranded	paired	normal	breast_carcinoma	BRCA	TCGA-BH-A1EV-11A-24R-A137-07	111833330	177	57	195786038	50	9788022745	Normal
af577366-0258-49e7-b6af-e70056c081a4	73c4bc21-7732-4562-af5a-1b229fbd5ea7	7b9569bc-f513-4b64-9a7c-7bb53b9be79b	polya_transcriptome	fr-unstranded	paired	normal	breast_carcinoma	BRCA	TCGA-E9-A1NA-11A-33R-A144-07	70465712	182	65	124427238	50	6220760904	Normal
8c7e74e0-71ef-49b8-9217-94b8ef740ef9	238e4064-4aac-4c75-a506-b19bc7f3fc3c	80efdbaa-067b-4018-89b2-b8869bfb9163	polya_transcriptome	fr-unstranded	paired	normal	breast_carcinoma	BRCA	TCGA-A7-A13E-11A-61R-A12P-07	60224988	177	60	102027926	50	5100904019	Normal
5cdae21d-eee5-478f-932a-0f51fcf5f031	5174c897-271a-4306-b0b6-48715cffc278	81769714-1765-4b76-8a3a-18f79e314852	polya_transcriptome	fr-unstranded	paired	normal	breast_carcinoma	BRCA	TCGA-E9-A1RC-11A-33R-A157-07	95780752	168	60	154399705	50	7719140191	LumA
2cf68894-168b-458b-af4f-53cad72989a8	f4aaedfd-36df-4173-ae28-0a1065c39b6f	82f3157c-09cc-40d7-872e-59f82f5f31f4	polya_transcriptome	fr-unstranded	paired	normal	breast_carcinoma	BRCA	TCGA-A7-A13F-11A-42R-A12P-07	63776504	176	61	111536975	50	5576294794	Normal
6a2972e3-cca9-47e5-aac0-b770f2399eeb	159c3664-3ab2-4f87-91a0-b6e25833fb27	85e9922a-0ede-4fea-8338-ead05addef79	polya_transcriptome	fr-unstranded	paired	normal	breast_carcinoma	BRCA	TCGA-BH-A1F2-11A-32R-A13Q-07	105697138	186	71	175375325	50	8767791952	Normal
7875018b-91dc-4ab1-83b0-ee3883e2816e	d84a5349-7473-4f6f-afae-5d0062328491	86c4b2fd-d034-469d-adfa-712055f30dc3	polya_transcriptome	fr-unstranded	paired	normal	breast_carcinoma	BRCA	TCGA-BH-A0C0-11A-21R-A089-07	85824503	150	60	154788032	50	7738597182	Normal
21ef1730-e5a7-47ce-b419-d000bb59ae15	6c6c1c35-5e1b-4e9f-ab19-550d1ba4cc43	889f6f61-9b3a-406c-9af8-ddee74a8a19e	polya_transcriptome	fr-unstranded	paired	normal	breast_carcinoma	BRCA	TCGA-BH-A1F0-11B-23R-A137-07	87722319	174	60	155121883	50	7755127253	Normal
a32cb96a-78bf-456e-a6ab-2d47b2c67ad4	ac1e8a8e-b6e8-48f3-ba5b-1baa4272a6c7	8e31c471-6f4b-4d2d-8594-5c2c91f6e5ef	polya_transcriptome	fr-unstranded	paired	normal	breast_carcinoma	BRCA	TCGA-BH-A0BT-11A-21R-A12P-07	64054854	183	60	118842317	50	5941458675	Normal
f954de05-1b44-4087-8933-6cc72d81028d	ef5eaeb4-c3eb-43d2-b5a8-79f498e9e24a	8e7ab480-e75d-49a4-98a6-fcdd2ccefaa7	polya_transcriptome	fr-unstranded	paired	normal	breast_carcinoma	BRCA	TCGA-E9-A1N5-11A-41R-A14D-07	37453124	175	62	68741510	50	3436764216	Normal
69a68fbc-e43d-4652-85ee-693211bded47	d49b5007-2fc8-46e0-ae99-d65cd446e436	922b7051-1447-4e8d-9343-c5521ee45346	polya_transcriptome	fr-unstranded	paired	normal	breast_carcinoma	BRCA	TCGA-E9-A1N4-11A-33R-A14M-07	91695238	176	59	162997078	50	8148823746	Normal
7dcf550c-90ce-4f63-aecd-0e46897e2a3e	7df59ca8-7e51-4581-9d7f-8bba0395ce17	93108690-ccc2-4ae4-89e0-042a654a0228	polya_transcriptome	fr-unstranded	paired	normal	breast_carcinoma	BRCA	TCGA-AC-A23H-11A-12R-A157-07	89154211	178	58	149573609	50	7477694814	Normal
a1093598-d3a8-4ffe-83fc-bc7d1faff7e5	dadbd2f7-ea44-428c-bfcf-e27f2b978ff1	9e12314d-d1f0-44be-93f7-e50a56f86b46	polya_transcriptome	fr-unstranded	paired	normal	breast_carcinoma	BRCA	TCGA-BH-A1EU-11A-23R-A137-07	44437972	174	57	77706588	50	3884812714	Normal
cc074b7f-d3b2-4880-902e-bf10e667b665	531e4ba7-04b1-4ec0-84e8-4b8de97ad3d7	9fa440b0-6e8d-4c48-a425-50abc2682f6e	polya_transcriptome	fr-unstranded	paired	normal	breast_carcinoma	BRCA	TCGA-BH-A18J-11A-31R-A12D-07	57233533	157	61	101732340	50	5086102604	Normal
ddcbdac6-9e43-4146-a611-d033125eba14	0b755cf4-785f-466e-a235-ea697b9a6423	a0ac3d9f-7700-4319-929a-fb51d85c9d49	polya_transcriptome	fr-unstranded	paired	normal	breast_carcinoma	BRCA	TCGA-BH-A208-11A-51R-A157-07	87320071	176	58	156689867	50	7833611573	Normal
ad18820b-a804-49c0-ba8a-86c09fa6bce2	84f25e50-b0bb-4f2a-bb94-14019bc7fa95	a248476b-7c40-42c6-905b-b9c3ba6b2aed	polya_transcriptome	fr-unstranded	paired	normal	breast_carcinoma	BRCA	TCGA-BH-A1F6-11B-94R-A13Q-07	101055237	180	63	171579359	50	8577799984	Normal
91a2f2af-e4b1-4a0b-ab20-6a36ce63c533	072ae9bc-16a5-4c63-8ec6-7b0a4d3835a7	a2c2973d-0af5-4065-a5b0-1dd73abdc581	polya_transcriptome	fr-unstranded	paired	normal	breast_carcinoma	BRCA	TCGA-E2-A1LS-11A-32R-A157-07	95620916	176	60	140570675	50	7027695674	Normal
659b0170-e914-45ff-aa55-fcb8d3dc7b8a	ec92d7b1-ad80-4f3d-a8e8-3160941c24ac	a4172e12-2a82-436e-8cb9-a532dc0e9ec4	polya_transcriptome	fr-unstranded	paired	normal	breast_carcinoma	BRCA	TCGA-E9-A1NG-11A-52R-A14M-07	63193217	175	60	109680329	50	5483383381	Normal
e666081b-caaf-4e8b-9446-807be71201a5	0cf5f314-5cc8-4c4c-853a-e4bcbc749acc	a521a6fa-da2b-48ef-94e8-3307030427b6	polya_transcriptome	fr-unstranded	paired	normal	breast_carcinoma	BRCA	TCGA-BH-A0HA-11A-31R-A12P-07	67283877	176	66	123474373	50	6172957895	Normal
fa176764-a76f-44c7-b97a-cd6d21e052be	4a429750-5cdd-44bc-8b2f-9921c3d1102e	b34ad5ac-c581-4747-88db-e2d52fa7e463	polya_transcriptome	fr-unstranded	paired	normal	breast_carcinoma	BRCA	TCGA-E2-A1LB-11A-22R-A144-07	65523897	165	61	117539920	50	5876415917	Normal
be9bf36a-12e1-4386-addf-1686dc8b49de	f6ad04eb-19cf-461c-b274-8cf0b640ad34	b5ab3b76-36f6-45a7-acad-77288da0d13c	polya_transcriptome	fr-unstranded	paired	normal	breast_carcinoma	BRCA	TCGA-E2-A153-11A-31R-A12D-07	57968994	183	65	104264504	50	5212654520	Normal
606fbc6a-b41b-441d-9401-51e54912bf5e	e4ee648d-3a2a-4ec7-a888-d6888ddf0171	b6302c6b-2bab-40b1-b835-7f285719fff5	polya_transcriptome	fr-unstranded	paired	normal	breast_carcinoma	BRCA	TCGA-BH-A0E1-11A-13R-A089-07	57207672	153	60	103273200	50	5163176003	Normal
94b95984-b2fb-4e42-8887-45e7086c3179	8813ace1-aacf-4a54-b9e1-5379d52778da	b8499b28-1746-4ffd-a183-a765e6d290e3	polya_transcriptome	fr-unstranded	paired	normal	breast_carcinoma	BRCA	TCGA-E9-A1RB-11A-33R-A157-07	96556978	176	61	163649934	50	8181525232	Normal
18eb4dfc-556f-4bf3-a411-4780209ed1e0	9a81af95-30f8-45b1-bbda-ca5c7a91c5c5	bc387ac9-46c2-49b5-9dbb-2d2b5ea2d437	polya_transcriptome	fr-unstranded	paired	normal	breast_carcinoma	BRCA	TCGA-BH-A0B3-11B-21R-A089-07	75084993	147	54	134224882	50	6710540091	Normal
858652b8-c4c2-41d8-be32-fdc88e1a7bb0	ae5214a0-7fbe-410d-aedf-0a119c8b7f5a	c03683bd-2fe1-4ab2-9a16-796553be5467	polya_transcriptome	fr-unstranded	paired	normal	breast_carcinoma	BRCA	TCGA-BH-A1EN-11A-23R-A13Q-07	99053483	190	71	166467324	50	8322445795	Normal
d8ecba6a-9fff-4993-a799-9a8d2aea524e	d78f95cd-3823-42ba-9c08-b5a70e41fd63	c0c2059a-2931-4834-84a7-bfacf137c182	polya_transcriptome	fr-unstranded	paired	normal	breast_carcinoma	BRCA	TCGA-E2-A1LH-11A-22R-A14D-07	51556372	186	64	94491008	50	4724024082	Normal
bf3b1481-ae31-4406-b084-b6cc1d7163e3	0729326e-9b85-44f5-8134-28cb10805bf4	c2db17b1-c288-4f73-8e22-22929d846678	polya_transcriptome	fr-unstranded	paired	normal	breast_carcinoma	BRCA	TCGA-BH-A1FR-11B-42R-A13Q-07	55212596	152	57	95393131	50	4769091898	Normal
dba9beec-5e51-48c0-9229-0ee286a02a1a	bd6038ff-9634-45d5-80d8-97a3f1ea2d04	c38c7c6d-7c7c-45ea-9fae-a889e6ce0df5	polya_transcriptome	fr-unstranded	paired	normal	breast_carcinoma	BRCA	TCGA-BH-A0DD-11A-23R-A12P-07	71912795	188	67	121932576	50	6096027883	LumA
ee554215-bea2-4268-aaf9-784e68cdb969	f9e5d9cc-d80e-409d-9b6a-c4de9dc55611	c6cc7496-98d2-4181-8517-fbd875fd5623	polya_transcriptome	fr-unstranded	paired	normal	breast_carcinoma	BRCA	TCGA-BH-A1F8-11B-21R-A13Q-07	46396257	154	58	81376185	50	4068308561	Normal
5d1d00c6-fcae-479e-ae1e-de76efd41d98	d03b3d7b-3629-4fde-a47a-3184f67236eb	ca5076dc-0fb2-444f-b34f-305c8479cba3	polya_transcriptome	fr-unstranded	paired	normal	breast_carcinoma	BRCA	TCGA-BH-A0BW-11A-12R-A115-07	66075383	190	74	116492641	50	5823979780	Normal
9d166970-07c8-4ca3-9cfa-ed0049df9ecc	b35ce058-b4ac-45b2-9103-a14b7d8a30f7	cf1027dc-9ba9-4e3c-80d9-4bb13021cc31	polya_transcriptome	fr-unstranded	paired	normal	breast_carcinoma	BRCA	TCGA-BH-A1EW-11B-33R-A137-07	120456537	159	56	220954449	50	11046357720	LumA
665dd3d3-779c-4abd-b5d7-13342340451d	2ed1ed4a-12e1-4306-b290-6c31933d054e	d40f0f2c-4acf-4ea6-b344-1eca23f50fa6	polya_transcriptome	fr-unstranded	paired	normal	breast_carcinoma	BRCA	TCGA-BH-A18N-11A-43R-A12D-07	78586578	181	64	141492890	50	7073830297	Normal
93ed6066-b567-4e1c-ab81-23370f9d3452	7242979b-b467-47f4-b351-cdebbfff32e0	d9c8ecc3-0e92-49e9-99e4-9976785c73a6	polya_transcriptome	fr-unstranded	paired	normal	breast_carcinoma	BRCA	TCGA-BH-A0AY-11A-23R-A089-07	63632270	149	67	109575405	50	5478189721	Normal
c694615c-b1c6-499c-8058-995633ebf948	9b8be955-8c21-449d-a951-c715a6dd1cab	da13db3f-cde6-4e25-9596-009147aa3fa9	polya_transcriptome	fr-unstranded	paired	normal	breast_carcinoma	BRCA	TCGA-E9-A1RF-11A-32R-A157-07	82330222	171	55	131442398	50	6571264454	LumA
50619f8c-10aa-464a-a227-90a7aa6ffd43	a456d499-cba4-49a6-a296-998ed018947a	dc55c016-0e33-46b0-ac5e-f854c667a378	polya_transcriptome	fr-unstranded	paired	normal	breast_carcinoma	BRCA	TCGA-BH-A18K-11A-13R-A12D-07	56848947	188	66	100081005	50	5003504328	Normal
c348a9b3-c901-4384-a222-144387bac0c5	08693317-d839-477c-b145-477a3521e03a	df661ba2-098b-49e0-884c-27cf2ecd87f2	polya_transcriptome	fr-unstranded	paired	normal	breast_carcinoma	BRCA	TCGA-BH-A1FU-11A-23R-A14D-07	48352389	158	55	87643931	50	4381753911	Normal
3c8b5af9-c34d-43c2-b8c9-39ea11e44fa6	d6e315fd-c662-494c-98de-02c87b833473	e0ed3e93-0ead-4fc0-a82d-79807c7d5162	polya_transcriptome	fr-unstranded	paired	normal	breast_carcinoma	BRCA	TCGA-BH-A1FD-11B-21R-A13Q-07	82915309	179	64	141770041	50	7087664725	Normal
d4e7426c-9739-4585-9114-e564b13c7c02	86fa46b0-7118-49e9-a693-c44f46b86e55	ea037776-3759-425c-a7f4-35e8a5571025	polya_transcriptome	fr-unstranded	paired	normal	breast_carcinoma	BRCA	TCGA-BH-A1FG-11B-12R-A13Q-07	77503280	173	54	120215309	50	6009727490	Normal
360d1d6d-cf3e-4c78-b36f-ef5e3160aa6b	86c64ef3-451c-471e-8ad3-58985d943190	eb7e6bfc-79ad-4674-9d58-2cbad8c65658	polya_transcriptome	fr-unstranded	paired	normal	breast_carcinoma	BRCA	TCGA-BH-A0AU-11A-11R-A12P-07	65066314	183	63	119249644	50	5961860128	Normal
d3d4d709-ab34-4617-aa8c-51a3d0a3efe6	9db89883-6f94-48f8-aefb-b0aaf6344924	eb9e415f-0545-4e97-ad35-b56b0f3db79b	polya_transcriptome	fr-unstranded	paired	normal	breast_carcinoma	BRCA	TCGA-BH-A0DO-11A-22R-A12D-07	71459967	161	56	129866023	50	6492613915	Normal
518f231c-f5f9-4a39-a97b-7fd5666d3e50	6731ddd7-054f-4faa-9cfb-d8ec938c5f7d	ec31d946-74b0-4984-b3d8-cb1bf58e4d20	polya_transcriptome	fr-unstranded	paired	normal	breast_carcinoma	BRCA	TCGA-BH-A0AZ-11A-22R-A12P-07	84558599	184	70	157119359	50	7855017893	Normal
8986a141-eae7-4157-b695-02cc6fc3b071	6ca1ada8-2473-4d1a-ae02-b57aae168243	ef7f2a68-bbfc-4458-9c3e-18c5d81ef7be	polya_transcriptome	fr-unstranded	paired	normal	breast_carcinoma	BRCA	TCGA-BH-A1ET-11B-23R-A137-07	102394933	177	61	185378126	50	9267744267	Normal
f06f09f3-8133-4a92-ac86-fbe64295e0d8	41615c91-a592-40ed-8bc1-3dda5f2c8625	ef84a69f-37bc-46fa-98ac-b3976212e11d	polya_transcriptome	fr-unstranded	paired	normal	breast_carcinoma	BRCA	TCGA-E9-A1ND-11A-43R-A144-07	61643959	194	68	108974411	50	5448167996	Normal
02bbb632-0f7f-439d-b8f0-c86a06237424	2c9b563c-6f22-4a54-a232-ce7974b30458	f18b2ff7-eddb-40b5-9bbe-7ef09787ddef	polya_transcriptome	fr-unstranded	paired	normal	breast_carcinoma	BRCA	TCGA-AC-A2FB-11A-13R-A17B-07	95095346	156	55	166695174	50	8333816930	Normal
ba39bfbc-5cac-4f6c-b55c-4eee3466ee93	471df7ad-c811-4411-9ade-277233a1053f	f6745ef4-b601-4d5f-bb7a-0bf7e1f1671d	polya_transcriptome	fr-unstranded	paired	normal	breast_carcinoma	BRCA	TCGA-BH-A0DL-11A-13R-A115-07	87565490	163	69	154683664	50	7733303317	Normal
994ca1f5-ad10-44ec-aa21-71fc2940653b	2e532402-4279-4441-a7e5-0ed2b793a134	f6e8424b-338c-4f9a-bdc7-f7d8de0c5634	polya_transcriptome	fr-unstranded	paired	normal	breast_carcinoma	BRCA	TCGA-E9-A1N9-11A-71R-A14D-07	72494779	160	56	127394619	50	6369145343	Normal
59be60a3-e0f6-4d63-b98c-574ef92428c4	97269c0f-b638-473d-9d44-8ccc770a0039	f75e5efb-056f-40bf-afed-33d971478ca4	polya_transcriptome	fr-unstranded	paired	normal	breast_carcinoma	BRCA	TCGA-E2-A15M-11A-22R-A12D-07	58076217	178	63	101395878	50	5069233718	Normal
64089c20-939f-48b4-ae8b-904ad0597145	e3368a46-4101-4dd5-a447-255f59bfa9da	f9df2254-ab08-4ab2-9b86-ed40e6c8a4b9	polya_transcriptome	fr-unstranded	paired	normal	breast_carcinoma	BRCA	TCGA-E2-A15I-11A-32R-A137-07	63433732	174	57	98770812	50	4937902531	Normal
433427a1-bacf-4381-91ba-5fec8a0953f9	4e786a4a-cf47-41ea-a0b0-4349dcd500f5	fa7bcdff-10e1-44f1-86ed-90fab26bc61f	polya_transcriptome	fr-unstranded	paired	normal	breast_carcinoma	BRCA	TCGA-BH-A18S-11A-43R-A12D-07	54380037	156	56	96897364	50	4844399316	Normal
17baef7c-d97d-4b98-ab53-503ef856523d	caca6c83-8d5f-4d85-a6a9-4ded98b71214	fc5bb351-c5f7-4d8c-850c-13e69e13e04d	polya_transcriptome	fr-unstranded	paired	normal	breast_carcinoma	BRCA	TCGA-A7-A0D9-11A-53R-A089-07	65968997	164	70	106580615	50	5328597664	Normal
cab38ea8-4555-413c-b81e-4621aac4ef85	dec6391b-6fe8-487e-a80e-aff0bc7bc136	fe1a74fd-c9b4-405b-86a7-61bcb75f825d	polya_transcriptome	fr-unstranded	paired	normal	breast_carcinoma	BRCA	TCGA-BH-A0H5-11A-62R-A115-07	65529573	158	68	116408227	50	5819750683	Normal
c2aeee6c-ba10-4cf9-b560-c739580f7bf3	bca287af-e08b-4c8f-8076-e7e641b9d2fb	fe538d53-c7ce-455f-afe6-cb4fc3a63dbd	polya_transcriptome	fr-unstranded	paired	normal	breast_carcinoma	BRCA	TCGA-BH-A0BM-11A-12R-A089-07	67378682	155	59	114077293	50	5703222439	Normal
