# Supplementary material for: The lncRNA landscape of breast cancer reveals a role for DSCAM-AS1 in breast cancer progression
Source: Nat Commun. 2016 Sep 26;7:12791. doi: 10.1038/ncomms12791 (PMC5052669; doi:10.1038/ncomms12791)
Supplement: Supplementary Data 2 — Breast Cancer and ER Associated lncRNAs. [file ncomms12791-s3.xlsx]

## Sheet: Supp Data 2
Supplementary Data 2: Breast Cancer and ER Associated lncRNAs
MiTranscriptome Name	MiTranscriptome Gene ID	Location	MCF7 3hr log2(fc)	Cancer vs Normal SSEA %ile	ER Pos vs Neg SSEA %ile	Breast 95%ile Expression (FPKM)	ER Promoter Binding	SSEA Association
CAT2277.3	G090914	chrY:21152039-21154390[+]	0.208644	0.97894	-0.953516	598.784	none	CN_UP
CAT1508	G018087	chr12:49521563-49668583[-]	1.13179	0.998263	-0.992182	488.383	BOTH	mismatch
LINC00657	G050209	chr20:34633496-34638972[-]	1.37108	-0.870837	0.975697	279.792	none	ER_UP
DYNLL1-AS1	G020380	chr12:120899317-120933832[-]	0.91968	0.990288	0.998905	231.529	T47D	BOTH_UP
NA	G063529	chr4:159045665-159326084[-]	0.379417	-0.664261	0.998417	209.413	BOTH	ER_UP
CAT1841.4	G030453	chr16:29819616-29824344[-]	0.832635	0.999818	0.768309	181.786	MCF7	CN_UP
CAT2164.2	G050224	chr20:35174290-35232960[-]	0.144493	-0.995616	-0.958768	119.89	MCF7	CN_DN
CAT1348	G013158	chr11:33730719-33731840[+]	0.563532	-0.995064	-0.929163	117.457	MCF7	CN_DN
CERS6-AS1	G046760	chr2:169627826-169678566[-]	0.607346	0.997076	0.999352	115.615	none	BOTH_UP
CAT1784	G028796	chr15:90617712-90648186[-]	0.862119	-0.980797	-0.0278802	106.796	none	CN_DN
CVAT16	G014601	chr11:71725159-71726105[+]	0.63476	-0.479755	0.983043	92.914	none	ER_UP
CAT2051	G038822	chr19:6413492-6416706[+]	0.878026	0.977688	-0.958131	85.255	none	CN_UP
CAT1816	G029697	chr16:10623170-10626026[+]	0.954083	0.98842	0.970484	74.897	none	CN_UP
VCAN-AS1	G066531	chr5:82837300-82877866[-]	0	0.985981	0.872594	73.975	MCF7	CN_UP
CAT2130	G041604	chr19:54377048-54379442[-]	0.245727	-0.984262	0.868092	73.817	none	CN_DN
CAT1518	G018248	chr12:52450913-52453364[-]	-0.0705171	-0.975298	0.651116	65.792	none	CN_DN
CAT2062	G039084	chr19:10396180-10397686[-]	0.245009	0.856871	-0.989538	63.922	none	ER_DN
CAT2067	G039276	chr19:13054678-13056169[-]	1.10808	0.987869	-0.989091	55.892	none	mismatch
CVAT11	G063530	chr4:159091886-159176499[+]	0.567232	-0.785118	0.993067	53.932	T47D	ER_UP
CAT179	G007296	chr1:228644045-228651892[+]	0.126114	0.993657	0.765018	53.572	MCF7	CN_UP
CAT2152.1	G049876	chr20:24911140-24913800[+]	0.135086	0.899808	0.996456	49.541	BOTH	ER_UP
CAT270	G044540	chr2:86830915-86844364[+]	0.238022	0.957785	0.992178	48.526	MCF7	ER_UP
CAT1235.1	G008598	chr10:17273001-17277481[-]	0.125065	-0.989706	-0.905574	47.978	MCF7	CN_DN
NA	G053424	chr22:31364192-31375446[+]	0.687419	-0.946448	-0.981786	47.808	MCF7	ER_DN
DSCAM-AS1.1	G052296	chr21:41754824-41757280[+]	1.46769	0.988778	0.975106	45.293	BOTH	BOTH_UP
CAT22	G000755	chr1:16332515-16333225[-]	0	0.954962	0.989855	44.305	none	ER_UP
BRCAT1.2	G008385	chr10:8768317-9084377[+]	-0.00378018	0.997303	0.996347	42.645	BOTH	BOTH_UP
SNRK-AS1	G055492	chr3:43389704-43665500[-]	0.676587	-0.98597	0.886013	41.708	none	CN_DN
CAT1399	G014757	chr11:75280413-75286668[-]	0.72874	0.959714	-0.977721	39.955	MCF7	ER_DN
CAT232.2	G043153	chr2:38521091-38763356[-]	1.05542	-0.95463	-0.988937	39.525	MCF7	ER_DN
NA	G060170	chr4:14475711-15004344[-]	0.107093	0.93069	0.997941	39.492	BOTH	ER_UP
NA	G048725	chr2:238420193-238426963[-]	1.57105	0.956472	0.998222	38.76	BOTH	ER_UP
CAT1406.2	G015055	chr11:86599250-86667193[-]	-0.295139	-0.999194	0.949094	38.455	none	CN_DN
CAT2064	G039140	chr19:11431055-11435134[+]	0.233849	0.994399	0.857213	38.217	MCF7	CN_UP
MIR4435-1HG.3	G045365	chr2:111953638-112437709[-]	0.554361	0.986824	-0.974194	35.579	none	CN_UP
CAT1222.4	G008254	chr10:5500354-5543763[-]	0.595356	0.987112	0.990555	35.095	MCF7	BOTH_UP
CAT1964.1	G035338	chr17:62363405-62407468[+]	-0.036922	-0.991379	0.885915	35.06	MCF7	CN_DN
CAT2068	G039288	chr19:13249955-13252121[-]	0.592023	0.999838	-0.791415	35.018	none	CN_UP
FAM83H-AS1.4	G083462	chr8:144812699-144829026[+]	0.379619	0.999192	0.953521	32.339	BOTH	CN_UP
MPAT2	G029654	chr16:9201008-9207037[+]	1.34607	0.92365	0.985365	32.012	MCF7	ER_UP
KCCAT4	G068695	chr5:172744946-172750071[+]	1.87048	-0.795863	0.999685	31.298	T47D	ER_UP
MEAT20.1	G010713	chr10:93066721-93392966[-]	-0.198984	-0.960096	0.977704	30.325	BOTH	ER_UP
CAT2168.1	G050425	chr20:41202751-41308572[+]	0	0.97437	0.991966	30.286	MCF7	ER_UP
EPB41L4A-AS1.2	G067083	chr5:111496146-111499694[+]	0.916791	-0.993847	0.972296	30.192	none	CN_DN
CAT1944	G034663	chr17:45759300-45760049[-]	0.588196	0.97642	-0.797226	30.159	none	CN_UP
BRCAT54.1	G065605	chr5:44742417-44809099[-]	0.109986	0.979683	0.998303	30.055	MCF7	BOTH_UP
CAT1485	G017432	chr12:26385874-26387499[-]	0.235013	-0.99942	0.666628	29.718	MCF7	CN_DN
CAT1473.2	G017004	chr12:12027949-12113287[-]	0.511552	-0.901619	-0.989784	29.492	none	ER_DN
BRCAT32	G073548	chr6:151913411-151937977[-]	0.340558	0.982748	0.998595	29.334	none	BOTH_UP
ADIPOQ-AS1	G059137	chr3:186562139-186574198[-]	0	-0.99001	0.833329	28.018	none	CN_DN
CAT1984	G036124	chr17:79667265-79670436[-]	1.01647	0.984213	-0.969486	27.852	none	CN_UP
CAT1546	G018943	chr12:69235067-69327773[-]	0.392773	0.957335	0.992224	27.593	MCF7	ER_UP
CAT1385.2	G014513	chr11:70049662-70058765[-]	0.941351	0.992011	0.706123	27.358	BOTH	CN_UP
CAT366.3	G047970	chr2:216410917-216585794[+]	0	0.999667	0.930944	27.092	BOTH	CN_UP
CAT146	G006111	chr1:197122504-197127797[+]	0.717594	0.981592	0.979069	26.798	none	BOTH_UP
CAT793.1	G070552	chr6:34215603-34256202[+]	1.11158	-0.979642	0.944798	26.793	MCF7	CN_DN
CAT120	G004858	chr1:156041291-156046724[+]	0.652992	0.982728	-0.998306	26.373	BOTH	mismatch
LIMD1-AS1.1	G055566	chr3:45719155-45730689[-]	0.0770571	0.97584	0.841208	26.342	none	CN_UP
CAT1577.1	G020459	chr12:122627591-122632748[-]	1.20416	-0.875204	-0.986812	26.193	none	ER_DN
CAT159.1	G006604	chr1:209684350-209741404[-]	0	0.970173	0.99442	25.821	BOTH	ER_UP
CAT659	G065609	chr5:44826244-44828803[-]	0.115271	0.976769	0.988726	25.546	none	BOTH_UP
CAT2052	G038824	chr19:6460449-6470181[+]	0.410705	0.99292	0.90465	24.694	BOTH	CN_UP
BRCAT98	G009201	chr10:37413125-37742663[+]	0.458469	0.96729	0.989397	24.686	MCF7	ER_UP
KHCAT448	G033956	chr17:33895104-33901392[+]	0.463877	-0.949435	-0.992782	23.14	none	ER_DN
TP53TG1	G076839	chr7:86953914-86974868[-]	0.579594	0.942589	0.992201	21.886	none	ER_UP
CAT1212	G087287	chr9:139957414-139959033[+]	0.941787	0.994647	-0.960616	21.865	MCF7	CN_UP
CAT1683.2	G025197	chr14:70833105-70839965[+]	-0.0892426	-0.948483	0.994495	21.712	none	ER_UP
NA	G034549	chr17:43227766-43239080[-]	-0.0936427	-0.947525	0.991318	21.329	T47D	ER_UP
CAT1519	G018251	chr12:52469133-52476425[-]	1.55828	0.987021	-0.808094	21.138	none	CN_UP
CAT1223	G008255	chr10:5526972-5527728[+]	0.0604653	0.983748	0.919308	20.766	MCF7	CN_UP
CAT1796	G029106	chr15:101421614-101459494[-]	0.605991	-0.995611	-0.970611	20.573	T47D	CN_DN
NA	G085683	chr9:96193568-96215881[-]	0.41993	0.894611	0.988164	19.43	MCF7	ER_UP
BRCAT328	G014771	chr11:75511921-75525959[-]	0.56793	-0.986178	-0.986509	19.392	BOTH	BOTH_DN
CAT2275.2	G087666	chrX:16165313-16188810[-]	0.139255	0.926433	0.99723	19.254	T47D	ER_UP
MAFG-AS1.1	G036152	chr17:79885589-79891175[+]	0.918402	0.999545	-0.845142	19.079	none	CN_UP
TINCR.1	G038761	chr19:5481997-5578329[-]	2.04443	0.992177	-0.966278	18.936	T47D	CN_UP
CAT1089.3	G082657	chr8:120224528-120266560[-]	-0.0191685	0.9945	0.702659	18.633	BOTH	CN_UP
BRCAT95	G021137	chr13:24275983-24309945[+]	-0.374657	0.983173	0.983903	18.552	MCF7	BOTH_UP
LGAT115	G024544	chr14:50456232-50698687[-]	0.864662	0.839978	-0.991027	18.463	BOTH	ER_DN
CAT1439	G016152	chr11:125827776-125828546[+]	0.0560409	-0.92182	0.981196	18.254	none	ER_UP
MIR205HG.10	G006597	chr1:209599099-209606783[+]	-0.252789	-0.979203	0.906061	17.013	MCF7	CN_DN
CAT2248	G053786	chr22:39414830-39472505[-]	-0.00931946	-0.986702	-0.934317	16.679	none	CN_DN
NAV2-AS1	G012886	chr11:20141229-20142281[-]	0.0560409	-0.978803	-0.753031	16.508	T47D	CN_DN
ZNF667-AS1.2	G041813	chr19:56988452-57015229[+]	0	-0.95645	-0.975128	16.271	none	ER_DN
CAT1728	G027103	chr15:40615616-40618918[+]	1.6463	-0.992438	-0.891883	16.104	none	CN_DN
CAT821.2	G071578	chr6:72011899-72021075[-]	0.0959231	-0.998828	-0.891411	15.904	none	CN_DN
CAT1150	G084937	chr9:72009380-72010807[+]	0	-0.991988	0.728046	15.862	MCF7	CN_DN
CAT505.1	G059652	chr4:780400-792957[+]	0.541538	0.975446	0.998027	15.713	BOTH	BOTH_UP
LINC00957	G075558	chr7:44078570-44111943[+]	0.837545	-0.788048	0.980101	15.383	MCF7	ER_UP
BRCAT77.1	G065606	chr5:44744270-44772339[+]	0	0.970198	0.999604	14.994	none	ER_UP
UGDH-AS1.2	G060763	chr4:39529377-39552635[+]	0.761413	0.937539	0.998434	14.949	MCF7	ER_UP
CAT54.2	G002438	chr1:55352463-55429520[+]	0.212802	0.996086	0.908997	14.881	BOTH	CN_UP
CAT329	G046886	chr2:173461092-173462435[-]	0.27864	-0.818971	-0.996191	14.745	BOTH	ER_DN
NA	G028103	chr15:71145693-71387280[+]	0.433707	0.825771	0.996364	14.695	BOTH	ER_UP
CAT130.1	G005180	chr1:162750113-162757175[-]	0	-0.988652	0.748003	14.391	none	CN_DN
CAT147.2	G006224	chr1:200373932-200375894[+]	0.0895643	0.992187	0.957495	14.167	BOTH	CN_UP
CAT1383.3	G014466	chr11:69283111-69297980[-]	0.161987	0.989107	0.991129	13.949	BOTH	BOTH_UP
LINC00094	G087081	chr9:136890528-136896985[+]	0.898459	0.907389	0.980955	13.9	BOTH	ER_UP
CAT1411	G015235	chr11:94607084-94658676[-]	0.199299	-0.998603	-0.893772	13.838	none	CN_DN
ST8SIA6-AS1.1	G008604	chr10:17426024-17495224[+]	0.754859	0.976471	-0.982253	13.523	BOTH	mismatch
BRCAT71	G046492	chr2:155528614-155535537[-]	0	0.9769	0.989305	13.354	none	BOTH_UP
LBX2-AS1.1	G044234	chr2:74725234-74731763[+]	0.30514	0.979188	0.944523	13.307	MCF7	CN_UP
BRCAT27.1	G024403	chr14:43339034-43942369[-]	0.0730642	0.986592	0.998148	13.291	T47D	BOTH_UP
CAT519	G060169	chr4:14471442-14472965[+]	-0.0168816	0.978824	0.999535	13.253	none	BOTH_UP
CAT162.1	G006789	chr1:214521098-214530902[+]	0.201723	-0.99973	-0.980754	13.162	MCF7	BOTH_DN
CAT1957.1	G035158	chr17:57279860-57281186[-]	0.335417	0.99745	-0.997182	12.953	MCF7	mismatch
RUSC1-AS1.1	G004822	chr1:155282675-155293947[-]	0.426042	0.968931	-0.988552	12.917	BOTH	ER_DN
NA	G089162	chrX:86978925-86983878[-]	0	0.960391	-0.977053	12.865	none	ER_DN
CAT1559.2	G019477	chr12:92538127-92584436[+]	-0.0277858	-0.975608	-0.956545	12.859	T47D	CN_DN
THCAT520	G048330	chr2:227657032-227660188[+]	0.322078	-0.807268	0.991834	12.695	none	ER_UP
BRCAT72	G083452	chr8:144734060-144737829[-]	0.251986	0.985455	0.395065	12.647	MCF7	CN_UP
CAT1202.3	G086826	chr9:131939010-131977741[+]	0.83493	0.98941	-0.695485	12.612	MCF7	CN_UP
CAT1367	G014057	chr11:63527363-63580810[-]	0.288866	-0.99245	-0.885692	12.493	MCF7	CN_DN
CAT1382.1	G014467	chr11:69290372-69292102[+]	0.187759	0.982678	0.989609	12.417	BOTH	BOTH_UP
MBAT82	G054460	chr3:5021992-5026005[-]	0.0560409	0.720504	0.995705	12.359	BOTH	ER_UP
NA	G052077	chr21:34636177-34640288[-]	0.382435	-0.758691	-0.994985	12.263	MCF7	ER_DN
NA	G031151	chr16:54970039-54973660[-]	-0.036922	0.901444	0.998022	12.152	none	ER_UP
PRC1-AS1	G028847	chr15:91498079-91509908[+]	0.846754	0.997647	-0.971504	12.145	none	CN_UP
CAT1285.2	G010573	chr10:88683538-88692753[-]	0.418725	-0.994106	0.74111	12.024	none	CN_DN
THCAT486	G054175	chr22:47157788-47158487[-]	0.604233	-0.592154	-0.976422	12.023	none	ER_DN
CAT1855.2	G031149	chr16:54885553-54964563[-]	0.265475	0.989571	0.974699	12.007	none	CN_UP
CAT186.2	G007433	chr1:231597574-231664361[-]	0.44957	0.994021	-0.922705	11.833	none	CN_UP
CAT745.3	G068660	chr5:172191462-172197912[+]	-0.0224894	-0.992162	0.971866	11.833	MCF7	CN_DN
CAT2126	G041484	chr19:52827288-52829166[-]	-0.373818	0.986319	-0.84008	11.791	none	CN_UP
CAT1397	G014742	chr11:74970572-74976213[+]	0.678393	-0.976267	0.883466	11.593	MCF7	CN_DN
NA	G028024	chr15:69222825-69392330[+]	0.753606	0.912373	0.991685	11.545	BOTH	ER_UP
NA	G051527	chr21:15033710-15090729[-]	0	0.868148	0.984516	11.48	none	ER_UP
BRCAT393	G039316	chr19:13942380-13955823[-]	0.904191	-0.990083	-0.886446	11.384	MCF7	CN_DN
CAT2023	G037651	chr18:56065894-56067458[-]	0.00361592	-0.971252	0.986908	11.376	T47D	ER_UP
GATA3-AS1.6	G008364	chr10:8058531-8097260[-]	-0.396602	0.994369	0.99953	11.325	BOTH	BOTH_UP
CAT1687	G025282	chr14:74034744-74036033[-]	0.315327	0.986748	-0.876985	11.28	none	CN_UP
CAT682.2	G066465	chr5:79775070-79783877[-]	0.0432691	0.988692	0.99852	11.271	none	BOTH_UP
HCG25.2	G070488	chr6:33215272-33231329[+]	0.243378	0.985349	0.815259	11.27	MCF7	CN_UP
MIR22HG.1	G032559	chr17:1605988-1620830[-]	0.831188	-0.989751	0.500404	11.221	none	CN_DN
CAT703.1	G067174	chr5:115292221-115398842[+]	0	-0.984071	0.828483	10.96	MCF7	CN_DN
LINC01087	G046012	chr2:132301050-132524971[+]	0.809883	0.969067	0.999444	10.952	BOTH	ER_UP
BRCAT24.1	G025906	chr14:94914922-94933504[+]	0	0.98443	0.997924	10.698	BOTH	BOTH_UP
HNCAT13	G050590	chr20:44642085-44650902[-]	0.193464	0.977789	-0.863135	10.663	MCF7	CN_UP
CAT1889	G032462	chr16:89986234-89989602[-]	0.249737	0.995096	0.0909398	10.516	MCF7	CN_UP
CAT985	G078377	chr7:139122375-139137507[+]	0.218945	0.979678	-0.974728	10.485	none	CN_UP
CAT264.2	G044201	chr2:74329521-74335385[-]	-0.0552717	0.983415	-0.99731	10.41	none	mismatch
TRIM52-AS1.1	G069076	chr5:180688063-180703420[+]	0.386999	-0.981456	0.857838	10.315	MCF7	CN_DN
CAT1149.2	G084936	chr9:71993683-72014234[-]	-0.0403573	-0.992281	0.731132	10.241	MCF7	CN_DN
HCG11	G069965	chr6:26521716-26527627[+]	0.346497	-0.997521	-0.956991	10.179	BOTH	CN_DN
CAT1663	G024619	chr14:52433720-52436704[-]	0	-0.98966	-0.0026335	10.084	none	CN_DN
BRCAT103	G034854	chr17:48474583-48476077[+]	1.0336	0.982587	-0.879876	10.037	T47D	CN_UP
NA	G068703	chr5:172837903-173014196[+]	0.0539401	0.907	0.997144	10.031	BOTH	ER_UP
CAT2118.1	G041118	chr19:47845855-47848552[-]	1.70745	0.989995	0.999937	9.89	none	BOTH_UP
THCAT204	G020241	chr12:116398991-116399411[+]	0.7881	0.849154	0.99563	9.812	MCF7	ER_UP
KHCAT96	G009202	chr10:37508744-37600143[-]	-0.248668	0.833322	0.993354	9.787	none	ER_UP
CAT885.3	G073755	chr6:159393028-159397596[+]	0	0.922605	0.980003	9.772	none	ER_UP
NA	G044809	chr2:96472866-96487100[-]	0.10733	-0.934047	-0.977741	9.716	none	ER_DN
LINC00665.8	G040435	chr19:36803499-36822932[-]	0.964565	0.998505	-0.966191	9.64	MCF7	CN_UP
THCAT49.6	G075154	chr7:29549790-29790808[-]	0.968998	0.963184	0.985325	9.57	MCF7	ER_UP
CAT2074	G039503	chr19:16510606-16513228[+]	1.26573	0.986082	-0.956037	9.557	MCF7	CN_UP
NA	G039343	chr19:14258540-14260824[+]	0	0.976153	-0.706609	9.516	none	CN_UP
NA	G068596	chr5:170231095-170239056[-]	0	-0.96107	-0.997834	9.488	MCF7	ER_DN
CAT1523.2	G018320	chr12:53433036-53448367[-]	0.781258	0.995919	0.994776	9.449	none	BOTH_UP
BAIAP2-AS1.2	G036063	chr17:78988879-79008646[-]	0.458322	0.937438	0.977882	9.278	MCF7	ER_UP
CAT1807	G029343	chr16:2034877-2036882[-]	0.699296	0.995758	0.963476	9.1	T47D	CN_UP
NA	G014797	chr11:76152379-76156587[-]	0.521912	0.947351	-0.989718	8.836	T47D	ER_DN
CAT1828	G030118	chr16:22297982-22300275[-]	0.134847	-0.992562	0.916928	8.613	none	CN_DN
CAT944	G076482	chr7:73150727-73151280[+]	0.280133	0.982531	-0.71932	8.407	BOTH	CN_UP
NA	G034550	chr17:43246164-43257586[-]	0.104126	-0.96657	0.994816	8.35	BOTH	ER_UP
CAT1456	G016543	chr12:2912691-2921851[-]	0.950351	0.983183	0.767776	8.176	MCF7	CN_UP
NA	G036186	chr17:80251349-80252814[+]	0.302612	-0.97656	-0.702754	8.023	MCF7	CN_DN
CAT1655	G024299	chr14:38061328-38063125[+]	-0.147057	0.969754	0.990245	7.955	BOTH	ER_UP
CAT878.2	G073383	chr6:146136011-146205940[+]	0.125233	-0.926767	0.976184	7.723	T47D	ER_UP
NA	G032276	chr16:86743406-86808510[+]	0	-0.916957	-0.998208	7.338	MCF7	ER_DN
CAT160.2	G006612	chr1:209834698-209930968[-]	0	-0.988026	-0.958506	7.273	none	CN_DN
CAT1762.2	G027825	chr15:63674132-63730530[+]	0.77255	0.971794	0.996215	7.201	BOTH	ER_UP
CAT1323	G012144	chr11:376725-380758[-]	0.555674	0.987794	0.898365	7.152	none	CN_UP
RNF139-AS1.2	G082825	chr8:125465196-125487025[-]	0.618024	0.98186	0.788197	7.06	BOTH	CN_UP
THCAT63	G086306	chr9:115734359-115794031[-]	0	-0.876844	-0.988953	7.003	MCF7	ER_DN
CAT734	G068213	chr5:153835817-153840682[-]	0	-0.979631	0.888008	6.964	none	CN_DN
CAT1656	G024301	chr14:38094184-38096578[-]	0.00361592	0.979451	0.998847	6.947	MCF7	BOTH_UP
CAT1726	G027080	chr15:40325177-40327324[-]	0.00263371	-0.965437	0.975232	6.849	T47D	ER_UP
UTAT40	G008279	chr10:5975333-6021707[-]	0.847819	0.909585	-0.990811	6.843	MCF7	ER_DN
CAT1370	G014086	chr11:64014351-64045747[+]	0.776154	0.992743	-0.958608	6.813	MCF7	CN_UP
CAT122	G004900	chr1:156607491-156631358[-]	-0.249297	0.969057	0.985056	6.796	MCF7	ER_UP
BRCAT106	G040703	chr19:41452703-41454475[.]	0	0.98245	0.997741	6.769	MCF7	BOTH_UP
CAT837	G071978	chr6:88407892-88411243[+]	0.562483	-0.994123	-0.962161	6.702	MCF7	CN_DN
CAT2220	G052628	chr21:48079240-48080841[-]	0.134072	-0.993447	-0.84026	6.635	none	CN_DN
BRCAT107.1	G065601	chr5:44494678-44740598[-]	0.0730642	0.967158	0.996014	6.628	MCF7	ER_UP
BRCAT343	G076638	chr7:76852035-77046458[-]	-0.0117699	-0.986832	0.823952	6.625	BOTH	CN_DN
CAT275	G044793	chr2:96191433-96192077[-]	0.390591	0.983147	0.682926	6.598	none	CN_UP
NA	G044056	chr2:70186952-70330832[-]	0.157887	-0.932001	0.982848	6.573	BOTH	ER_UP
CAT1735	G027325	chr15:45365265-45366246[-]	0.264039	0.988369	0.975932	6.465	none	BOTH_UP
CAT434	G057118	chr3:114034977-114108032[+]	-0.0148063	-0.995104	0.901869	6.316	BOTH	CN_DN
CAT1943	G034660	chr17:45697487-45726923[-]	0.44241	0.88342	0.987579	6.299	MCF7	ER_UP
CAT367	G047973	chr2:216584114-216586680[-]	0	0.998793	0.616663	6.244	none	CN_UP
NA	G070536	chr6:33855120-33865157[-]	0.867499	0.847917	0.9975	6.242	BOTH	ER_UP
CAT1381	G014454	chr11:69059810-69204397[+]	0.636841	-0.849279	-0.991971	6.239	MCF7	ER_DN
MME-AS1.2	G058255	chr3:154900542-154913438[-]	0	-0.999363	-0.560052	6.172	none	CN_DN
NA	G053861	chr22:41117225-41140259[+]	0.602091	0.844508	0.978707	6.066	BOTH	ER_UP
ESAT115	G066328	chr5:74894306-74895205[-]	0.019119	-0.879695	0.987837	6.021	T47D	ER_UP
LINC00883.1	G056935	chr3:106959504-107046293[+]	-0.374606	-0.936751	0.995246	6.02	MCF7	ER_UP
KPCAT6	G002298	chr1:51751459-51752117[+]	0.0370636	0.967148	0.996743	5.984	none	ER_UP
CAT1688.2	G025292	chr14:74164397-74170111[-]	0.643391	-0.789017	0.999461	5.947	none	ER_UP
MBAT94	G040387	chr19:36237693-36239227[-]	0.125065	0.977016	0.698473	5.904	none	CN_UP
MEG3.2	G026143	chr14:101292318-101327365[+]	0	-0.994867	0.913436	5.863	MCF7	CN_DN
NA	G035582	chr17:70017917-70055348[-]	0	-0.91934	-0.997064	5.819	T47D	ER_DN
BRCAT349	G089822	chrX:119170147-119280768[+]	0.109986	-0.987018	-0.944291	5.808	none	CN_DN
NA	G036793	chr18:19094694-19108281[-]	0	0.966961	0.992189	5.719	MCF7	ER_UP
BRCAT6.1	G008389	chr10:9094710-9101720[+]	0.00228658	0.994061	0.99321	5.713	T47D	BOTH_UP
CAT1731	G027237	chr15:43032945-43035399[+]	0.289068	-0.995706	0.953349	5.573	MCF7	CN_DN
CAT1809	G029423	chr16:2885334-2888455[-]	0.464254	0.997091	0.967651	5.538	BOTH	CN_UP
CAT219.2	G042860	chr2:27576547-27583982[+]	0.79356	0.920393	-0.998552	5.521	MCF7	ER_DN
NA	G030162	chr16:23463806-23469072[+]	0.740472	0.946109	0.987866	5.515	MCF7	ER_UP
CAT961	G077310	chr7:100802407-100803908[-]	0.602713	0.996626	-0.998614	5.512	MCF7	mismatch
CAT276.2	G044801	chr2:96331004-96352251[+]	-0.0862949	0.803222	0.992075	5.468	MCF7	ER_UP
CAT1981	G035763	chr17:73517234-73517882[-]	0.025899	0.978461	0.965346	5.439	BOTH	CN_UP
BRCAT74	G011192	chr10:106234685-106240124[-]	0	0.981976	0.884831	5.35	BOTH	CN_UP
CAT152.2	G006316	chr1:202780013-202797620[+]	0.333578	0.991864	-0.985919	5.329	BOTH	mismatch
CAT1142	G084524	chr9:37771331-37777687[-]	0.760146	-0.805741	0.99024	5.325	none	ER_UP
BRCAT425	G009246	chr10:38639672-38640142[-]	0	-0.995149	-0.190926	5.218	none	CN_DN
CAT1768.5	G028045	chr15:69751595-70079698[+]	0.444879	0.955048	0.996553	5.192	BOTH	ER_UP
CAT1298	G011124	chr10:104402550-104403751[-]	0.357101	0.91962	0.993015	5.175	none	ER_UP
BRCAT14.1	G035434	chr17:65028356-65033027[-]	0.695553	0.99295	0.958493	5.154	MCF7	CN_UP
CAT988	G078521	chr7:142982453-142984617[-]	0.0560409	-0.851291	-0.982212	5.15	none	ER_DN
MIR143HG.2	G068066	chr5:148786425-148812512[+]	-0.036922	-0.994382	0.822697	5.149	BOTH	CN_DN
BRCAT79.1	G067779	chr5:138724862-138737176[+]	0.790052	0.984476	0.996158	5.109	MCF7	BOTH_UP
CAT800.1	G070842	chr6:41491629-41516408[-]	0.161987	0.920878	-0.996181	5.001	MCF7	ER_DN
BRCAT128.1	G073551	chr6:152132347-152237008[-]	-0.294995	0.978511	0.999415	5	BOTH	BOTH_UP
CAT182.1	G007333	chr1:229396646-229405186[+]	0.841236	0.976193	-0.858772	4.994	none	CN_UP
MIAT.2	G053238	chr22:27068264-27187979[+]	0.0990552	0.982036	0.938932	4.96	MCF7	CN_UP
CAT238	G043446	chr2:47707919-47710011[-]	0.231306	0.99443	0.526944	4.938	none	CN_UP
CAT338	G047037	chr2:177475747-177505108[-]	0.49789	0.975855	0.999071	4.907	BOTH	BOTH_UP
CAT1259.1	G009565	chr10:50221892-50226559[+]	0	-0.975563	0.935485	4.82	none	CN_DN
CAT81.5	G003443	chr1:95763435-96280566[+]	0.125065	-0.985361	0.874738	4.804	none	CN_DN
CAT781	G069937	chr6:26129741-26139041[-]	0.0370636	0.988081	0.937538	4.778	MCF7	CN_UP
MIR497HG.1	G032806	chr17:6919124-6923331[-]	0.199561	-0.999679	0.903371	4.762	T47D	CN_DN
MFI2-AS1.1	G059539	chr3:196730006-196732057[+]	-0.081096	0.915287	-0.99885	4.76	MCF7	ER_DN
CAT1104.1	G083069	chr8:134237646-134243936[-]	0	0.994601	0.85106	4.755	none	CN_UP
CAT1940	G034533	chr17:42980528-42982199[-]	0	0.921979	0.998721	4.748	none	ER_UP
NA	G001404	chr1:28905006-28909495[-]	1.24822	0.926675	-0.990359	4.679	none	ER_DN
CAT896	G074214	chr7:137302-165522[+]	0.339751	-0.831722	-0.985575	4.668	MCF7	ER_DN
KHCAT243	G040686	chr19:41307252-41314092[-]	0.542823	0.834084	0.994558	4.652	none	ER_UP
LACAT122	G052157	chr21:37374882-37403751[+]	0	0.79999	-0.996468	4.643	T47D	ER_DN
CAT1427	G015777	chr11:117070467-117072005[-]	0.234223	-0.979214	0.915408	4.619	none	CN_DN
CAT207	G042341	chr2:10172083-10183584[-]	0.0670386	-0.990094	-0.976791	4.612	MCF7	BOTH_DN
BRCAT22	G004312	chr1:145589671-145593663[+]	0.212178	0.992026	-0.995457	4.602	MCF7	mismatch
BRCAT162	G046015	chr2:132407123-132443952[-]	0.115473	0.958724	0.998555	4.583	MCF7	ER_UP
NA	G050126	chr20:32714861-32724239[-]	0	0.891137	-0.98884	4.544	none	ER_DN
BRCAT114	G029788	chr16:12991222-13657292[+]	0.280693	0.981824	0.908986	4.541	none	CN_UP
CAT1708	G026345	chr14:105055346-105056184[-]	0	-0.983609	0.818505	4.514	MCF7	CN_DN
CAT230	G043092	chr2:36579864-36582748[-]	0.0962011	-0.991289	-0.921611	4.499	MCF7	CN_DN
CAT2283.2	G088554	chrX:54587093-54598486[-]	0.132811	0.986945	-0.928926	4.499	none	CN_UP
CAT1469	G016888	chr12:10102552-10105921[-]	0.289188	0.924398	-0.994861	4.474	none	ER_DN
CAT2133.2	G041745	chr19:56146238-56152312[-]	0.360072	-0.780644	0.978725	4.458	MCF7	ER_UP
BRCAT137	G043229	chr2:41385288-41962193[-]	0	0.977001	0.987671	4.43	MCF7	BOTH_UP
NA	G067451	chr5:127245112-127419399[-]	0.73507	-0.950759	0.998102	4.416	BOTH	ER_UP
NA	G048726	chr2:238447289-238460096[-]	0.37317	0.955477	0.997029	4.396	MCF7	ER_UP
LACAT67	G006635	chr1:210534161-210551616[-]	1.53856	0.932564	0.991989	4.352	none	ER_UP
FBXL19-AS1	G030577	chr16:30927230-30934879[-]	0.684783	0.992561	0.90972	4.336	MCF7	CN_UP
NA	G073855	chr6:161411198-161412853[-]	0	0.975769	0.883604	4.324	none	CN_UP
CAT1129	G083637	chr9:2039821-2047233[-]	0.576034	-0.986804	-0.891036	4.324	none	CN_DN
CAT757.1	G069054	chr5:180467565-180474926[-]	0	-0.988973	0.90527	4.302	BOTH	CN_DN
NA	G027305	chr15:44819376-44829250[-]	0.624002	-0.96622	0.988869	4.298	none	ER_UP
CAT2267	G054354	chr22:50977324-50987274[-]	0	0.992536	-0.988265	4.293	none	mismatch
KCCAT700	G005416	chr1:169457673-169460125[-]	0.266085	0.910964	0.97978	4.258	BOTH	ER_UP
CAT1842.1	G030454	chr16:29828282-29834894[-]	0.704193	0.992803	0.986231	4.251	BOTH	BOTH_UP
CAT1410	G015230	chr11:94277708-94473652[-]	0.456902	-0.909711	-0.97887	4.218	BOTH	ER_DN
NA	G034372	chr17:40903306-40913415[-]	-0.0718561	-0.787991	0.9847	4.216	none	ER_UP
CAT791	G070500	chr6:33374236-33378357[-]	0.22875	0.998939	-0.98845	4.205	MCF7	mismatch
CAT1134.1	G083897	chr9:13404748-13488225[-]	0	-0.97723	-0.991437	4.203	MCF7	BOTH_DN
NA	G002815	chr1:70687409-70694194[-]	0.234301	-0.978042	0.771257	4.191	none	CN_DN
BRCAT378	G059179	chr3:187455607-187463250[+]	0.139875	-0.989165	0.834877	4.183	BOTH	CN_DN
CAT62.3	G002631	chr1:63786434-63789217[-]	0.0704329	0.993662	-0.827817	4.167	MCF7	CN_UP
CAT1015	G079887	chr8:23426409-23429590[-]	0.795265	-0.960338	-0.982171	4.166	BOTH	ER_DN
BRCAT68	G004495	chr1:149749613-149783350[+]	0.161987	0.98647	-0.875995	4.125	MCF7	CN_UP
CAT2180.2	G050799	chr20:48864023-48929933[+]	0.156428	0.915262	-0.993814	4.119	BOTH	ER_DN
NA	G063063	chr4:139845286-139917766[+]	0	0.866552	0.99387	4.083	BOTH	ER_UP
NA	G009308	chr10:42970908-42996164[+]	1.17773	-0.93505	-0.995898	4.017	none	ER_DN
CAT639	G064505	chr5:3599977-3601160[-]	0	-0.955126	-0.982623	3.985	none	ER_DN
CAT808	G071026	chr6:45747977-45879574[+]	0.0560409	-0.997245	-0.839968	3.957	T47D	CN_DN
AFAP1-AS1	G059961	chr4:7755812-7780585[+]	0	0.899854	-0.986704	3.944	MCF7	ER_DN
CAT354	G047670	chr2:204084499-204090928[-]	-0.00573113	-0.978763	0.78108	3.936	none	CN_DN
CAT1658	G024444	chr14:45722698-45858931[+]	0.260682	0.900313	-0.992962	3.896	BOTH	ER_DN
NA	G018216	chr12:51903033-51909549[-]	0	0.966163	0.994627	3.888	none	ER_UP
NA	G027551	chr15:52877104-52885741[+]	0.0724829	-0.841943	0.996875	3.853	BOTH	ER_UP
LSCAT3.1	G069370	chr6:7540390-7545136[-]	0.00654337	0.963815	-0.985472	3.81	BOTH	ER_DN
CAT2217.2	G052508	chr21:45821793-45845521[-]	0	0.984299	0.730157	3.801	none	CN_UP
NA	G009203	chr10:37648024-37758071[-]	0.109986	0.863926	0.994025	3.774	none	ER_UP
BRCAT235	G077868	chr7:121713273-121715785[+]	0.0102494	-0.980792	-0.735808	3.772	none	CN_DN
CAT1373	G014216	chr11:65562836-65571676[-]	0.159817	0.979249	0.678516	3.755	MCF7	CN_UP
CAT136.2	G005452	chr1:170637892-171221539[-]	0.0560409	-0.996991	-0.985051	3.748	BOTH	BOTH_DN
BRCAT2.1	G008386	chr10:8891927-9316655[-]	0.353171	0.99602	0.997838	3.742	BOTH	BOTH_UP
NA	G083638	chr9:2107859-2116316[-]	0	-0.964474	-0.979158	3.726	MCF7	ER_DN
BRCAT33	G048959	chr2:242743549-242752182[-]	0	0.989703	0.763991	3.721	none	CN_UP
WWTR1-AS1.2	G058106	chr3:149367927-149388303[+]	0.240822	-0.949925	-0.983393	3.695	BOTH	ER_DN
BRCAT214.2	G005007	chr1:159163639-159172582[-]	0	-0.980769	0.8004	3.685	MCF7	CN_DN
CAT196	G007916	chr1:247494957-247558268[+]	1.45714	0.933983	-0.980534	3.673	none	ER_DN
LACAT43.1	G079408	chr8:8998888-9060513[+]	0.464569	0.91956	-0.996576	3.671	BOTH	ER_DN
CAT1245.2	G008951	chr10:29767405-29783557[+]	0.360193	-0.998529	0.85621	3.64	MCF7	CN_DN
THCAT621	G000991	chr1:21080187-21083789[+]	0.540868	-0.75344	-0.991725	3.61	none	ER_DN
NA	G003572	chr1:101491415-101552848[+]	0.271147	-0.766078	-0.981725	3.598	MCF7	ER_DN
CAT1250	G009245	chr10:38637739-38639525[-]	0	-0.994918	-0.637353	3.577	none	CN_DN
KCCAT130	G032278	chr16:86771319-86781708[-]	0	-0.826127	-0.998003	3.552	none	ER_DN
BRCAT88	G039442	chr19:15694746-15696149[-]	-0.14533	0.976739	0.86058	3.552	MCF7	CN_UP
BRCAT8.1	G014468	chr11:69296445-69313804[+]	0	0.991334	0.998526	3.533	BOTH	BOTH_UP
NA	G018143	chr12:50344904-50356940[-]	0.0357263	-0.826183	-0.978331	3.529	MCF7	ER_DN
CAT51.1	G002301	chr1:51795270-51820014[+]	0.0321014	0.890026	0.993268	3.527	BOTH	ER_UP
BOLA3-AS1	G044207	chr2:74375160-74383715[+]	-0.147072	-0.975388	-0.83602	3.508	MCF7	CN_DN
BRCAT158	G009205	chr10:37725501-37729039[+]	0	0.954967	0.989368	3.504	none	ER_UP
LINC00511.10	G035593	chr17:70215254-70639093[-]	1.97291	0.983799	-0.998265	3.497	BOTH	mismatch
LINC00086	G090147	chrX:134555861-134562328[+]	-0.12036	-0.995723	-0.802585	3.495	MCF7	CN_DN
CAT903	G074575	chr7:8153579-8167566[+]	0.161453	0.742957	0.990567	3.462	none	ER_UP
CAT586.2	G063157	chr4:141775951-141794305[+]	0.0322096	-0.988962	-0.981776	3.459	none	BOTH_DN
CAT1908	G033203	chr17:15688101-15693759[-]	0.421089	-0.987114	0.988829	3.443	MCF7	mismatch
BRCAT29.1	G051377	chr20:62160044-62178551[+]	0.328606	0.990677	0.935921	3.405	BOTH	CN_UP
CAT1065.2	G082018	chr8:95639194-95653373[-]	0.0910219	0.988253	-0.918408	3.387	BOTH	CN_UP
CAT2106.2	G040735	chr19:41959783-42007262[-]	0.0730642	-0.987919	-0.945461	3.357	MCF7	CN_DN
NA	G046580	chr2:159533821-159639606[-]	0.0811738	0.901227	-0.990051	3.334	BOTH	ER_DN
BRCAT97	G041930	chr19:58895366-58895919[-]	-0.21809	0.982981	0.984924	3.332	T47D	BOTH_UP
PRCAT121.1	G028046	chr15:69856559-69863177[-]	0	0.876562	0.985623	3.328	T47D	ER_UP
NA	G034483	chr17:42298772-42301125[+]	0.116821	0.973431	0.992212	3.32	BOTH	ER_UP
CAT2203.2	G052096	chr21:34871316-34876335[+]	0.0890642	0.976668	-0.959291	3.319	none	CN_UP
BRCAT366.2	G067406	chr5:125803302-125828780[-]	-0.334706	-0.993413	-0.72684	3.313	none	CN_DN
BRCAT160	G065610	chr5:44831976-44833022[-]	0	0.970466	0.99106	3.294	none	ER_UP
CAT2091	G039975	chr19:28129349-28137391[-]	0.109986	-0.797661	-0.995375	3.279	MCF7	ER_DN
BRCAT102	G036747	chr18:14457128-14660736[-]	-0.00256442	0.970204	0.988187	3.275	MCF7	ER_UP
BRCAT115.1	G020255	chr12:116922195-116946726[-]	1.14896	0.967623	0.99629	3.265	BOTH	ER_UP
CAT1625.2	G023034	chr13:97417769-97500736[-]	-0.821979	0.988526	0.917863	3.261	BOTH	CN_UP
NA	G041956	chr19:59070308-59082448[+]	0.646912	-0.840117	0.977813	3.26	MCF7	ER_UP
BRCAT430	G083363	chr8:143810870-143814114[-]	0.019119	-0.998535	-0.309089	3.232	none	CN_DN
CAT304	G045707	chr2:122407201-122409328[+]	0.0701706	-0.997076	0.811187	3.222	none	CN_DN
CAT1804.2	G029283	chr16:1309251-1350899[-]	2.35125	0.988627	0.997356	3.216	BOTH	BOTH_UP
CAT50	G002297	chr1:51749624-51750610[.]	0	0.911373	0.996422	3.199	none	ER_UP
CAT2244	G053657	chr22:37457389-37458961[-]	0.396173	0.975552	-0.572978	3.199	none	CN_UP
BRCAT48	G083265	chr8:142134714-142140892[-]	-0.239878	0.987985	-0.8864	3.195	BOTH	CN_UP
KCCAT23	G029118	chr15:101835467-101844279[+]	0.00634084	0.951043	0.985589	3.128	none	ER_UP
NA	G078464	chr7:141920618-141923734[-]	0	-0.946381	-0.988521	3.128	none	ER_DN
CAT877	G073349	chr6:144509946-144511678[-]	0	-0.983113	-0.844393	3.112	none	CN_DN
CAT1935	G034377	chr17:40942204-40943338[-]	-0.0729225	0.797722	0.98673	3.096	MCF7	ER_UP
NA	G015396	chr11:102473793-102558386[+]	0	-0.91361	-0.9852	3.09	MCF7	ER_DN
CAT1464	G016686	chr12:6465464-6472704[+]	0.0848528	0.704156	0.988554	3.084	MCF7	ER_UP
ACTA2-AS1	G010641	chr10:90689597-90700857[+]	0	-0.994371	0.831052	3.078	none	CN_DN
BRCAT230.2	G068723	chr5:173213793-173236382[-]	0	-0.984956	-0.841579	3.016	none	CN_DN
NA	G080628	chr8:47064811-47159987[-]	0	-0.93692	-0.99598	3.008	MCF7	ER_DN
CAT599	G063478	chr4:156842730-156845256[+]	0	-0.998817	0.960173	3.005	none	CN_DN
CAT2176.2	G050667	chr20:46580289-46619953[-]	0.319709	0.994263	0.985354	3.001	MCF7	BOTH_UP
CAT493	G059214	chr3:188703438-188818482[-]	0	0.967941	0.998354	2.996	BOTH	ER_UP
CAT600.2	G063514	chr4:158325546-159015936[-]	0	0.978819	0.992648	2.994	BOTH	BOTH_UP
CAT2094.2	G040269	chr19:34381192-34404539[-]	0.496898	0.982082	0.680518	2.978	MCF7	CN_UP
NA	G048570	chr2:234259608-234263008[-]	0.0196509	0.606565	0.998693	2.972	BOTH	ER_UP
BRCAT43	G005155	chr1:161723125-161736028[-]	0.317434	0.988389	0.852282	2.958	T47D	CN_UP
NA	G050434	chr20:41818568-41831635[+]	0	0.942422	0.979671	2.955	none	ER_UP
KCCAT315	G035699	chr17:72759552-72764703[-]	1.22115	0.962674	0.993078	2.949	BOTH	ER_UP
CAT1031	G080503	chr8:41399565-41409400[-]	0.275932	0.996384	-0.987654	2.904	T47D	mismatch
CAT1852.2	G031083	chr16:53005430-53087160[-]	0.048361	-0.996783	-0.92195	2.892	BOTH	CN_DN
CAT1753	G027654	chr15:57938826-57942766[-]	0.360193	-0.988173	-0.808545	2.891	none	CN_DN
PXN-AS1	G020360	chr12:120639011-120651689[+]	0.293811	0.97134	0.98466	2.883	MCF7	ER_UP
CAT654	G065530	chr5:42153318-42175519[-]	0	-0.981062	0.874566	2.881	none	CN_DN
BRCAT16	G029514	chr16:4188639-4202449[-]	0.175256	0.985546	0.999702	2.869	BOTH	BOTH_UP
SERTAD4-AS1.2	G006624	chr1:210404799-210408038[-]	-0.0754225	-0.951384	-0.978619	2.865	MCF7	ER_DN
BRCAT39	G079843	chr8:22623284-22625236[-]	0.321393	0.983683	0.992746	2.864	none	BOTH_UP
NA	G051522	chr21:14947504-14995874[-]	0	0.935478	0.994994	2.855	MCF7	ER_UP
CAT862.2	G073012	chr6:132222128-132300293[+]	0.019119	-0.989508	-0.616249	2.855	none	CN_DN
CAT296.2	G045371	chr2:112167867-112268575[+]	0	0.995253	-0.949969	2.849	MCF7	CN_UP
MEAT111	G010317	chr10:79552301-79553358[+]	0.109986	-0.683402	0.988393	2.816	none	ER_UP
NA	G018055	chr12:49172134-49176687[+]	0.208491	-0.799227	0.997431	2.797	MCF7	ER_UP
CAT171.1	G006998	chr1:221942904-222447487[-]	0	0.998758	0.868407	2.793	MCF7	CN_UP
LINC00987	G016850	chr12:9392216-9414612[+]	-0.111386	-0.996405	-0.878541	2.792	none	CN_DN
NA	G028107	chr15:71371964-71387237[-]	0.464925	0.885273	0.999553	2.79	BOTH	ER_UP
KCCAT74	G067793	chr5:139004284-139006340[.]	0.0698422	0.976552	0.975003	2.772	MCF7	BOTH_UP
BRCAT147	G037450	chr18:46520993-46548056[-]	0.346778	0.978991	-0.842755	2.76	BOTH	CN_UP
CAT2019	G037582	chr18:52772888-52791376[-]	0	0.992834	0.793977	2.757	MCF7	CN_UP
NA	G014638	chr11:72466704-72491810[+]	1.67703	0.945573	0.999776	2.741	MCF7	ER_UP
LINC00526	G036413	chr18:5236247-5238436[-]	0.0363491	-0.988066	-0.799223	2.734	BOTH	CN_DN
BRCAT55	G046000	chr2:132176499-132179679[-]	0	0.9789	0.974108	2.716	none	CN_UP
CAT249.1	G043853	chr2:64303072-64490432[+]	-0.036922	-0.994557	-0.969897	2.699	BOTH	CN_DN
CAT1122	G083486	chr8:145132046-145134398[-]	0.357499	0.981562	-0.985221	2.697	MCF7	mismatch
MBNL1-AS1.2	G058183	chr3:151932880-151986450[-]	0.240822	-0.996597	-0.962869	2.688	MCF7	CN_DN
NA	G029188	chr16:544536-552839[-]	0.910619	0.8467	0.987011	2.671	none	ER_UP
NA	G017150	chr12:15265170-15266003[.]	0	-0.689177	0.994437	2.667	T47D	ER_UP
CAT172	G007019	chr1:222763169-222773298[+]	0.464211	0.936054	0.982676	2.663	none	ER_UP
CAT1151	G084938	chr9:72042442-72091057[+]	0.143482	-0.959983	-0.981365	2.64	none	ER_DN
NA	G051521	chr21:14947502-14948703[+]	0	0.93218	0.99157	2.636	MCF7	ER_UP
LOXL1-AS1.1	G028205	chr15:74200235-74239657[-]	0.510088	0.940195	0.989896	2.634	MCF7	ER_UP
CAT1845.2	G030508	chr16:30366209-30368558[+]	0.00574574	0.989809	0.992837	2.63	none	BOTH_UP
BRCAT126	G030576	chr16:30925587-30929448[+]	0	0.980698	0.802539	2.629	MCF7	CN_UP
NA	G033217	chr17:16253249-16255039[+]	0	-0.975056	0.940452	2.627	MCF7	CN_DN
NA	G060824	chr4:40937539-40946979[+]	0.162594	-0.79264	0.997316	2.622	none	ER_UP
CAT2206.1	G052135	chr21:36096444-36159604[+]	0.14555	0.965173	0.987493	2.592	BOTH	ER_UP
CAT1534.2	G018744	chr12:63536249-63541048[+]	0	-0.982037	0.612838	2.588	none	CN_DN
NA	G073011	chr6:132165577-132168956[-]	0.0330382	0.786188	0.981299	2.588	BOTH	ER_UP
NA	G000776	chr1:16555515-16558266[+]	0	0.836094	0.990721	2.578	none	ER_UP
NA	G052391	chr21:43770109-43785220[+]	0.993218	0.905409	0.993761	2.574	BOTH	ER_UP
THCAT260	G084556	chr9:38406529-38409369[+]	0.0450056	0.975037	-0.881883	2.573	none	CN_UP
NA	G081868	chr8:90591147-90770006[-]	0.114132	0.92509	-0.990539	2.57	BOTH	ER_DN
CAT1169	G085810	chr9:99265151-99265812[+]	0.0560409	-0.997188	-0.834336	2.558	none	CN_DN
NA	G082227	chr8:102471552-102509938[-]	-0.501861	0.901788	-0.975852	2.55	BOTH	ER_DN
NA	G088901	chrX:73163748-73239923[+]	0.564549	0.947639	0.982033	2.547	none	ER_UP
GBAT2	G004576	chr1:151319378-151320487[+]	0.0505268	0.950164	-0.988634	2.544	MCF7	ER_DN
BRCAT141	G008256	chr10:5535344-5538331[+]	0.246733	0.969082	0.991977	2.544	MCF7	ER_UP
CAT53.2	G002373	chr1:53704246-53711564[+]	0.293803	0.969562	-0.992038	2.532	none	ER_DN
PRCAT124	G065304	chr5:34585715-34591382[+]	0	0.556447	0.992975	2.515	BOTH	ER_UP
KCCAT72	G013863	chr11:60159322-60466849[-]	0.0560409	-0.734108	0.977968	2.513	BOTH	ER_UP
NA	G009825	chr10:63203243-63256597[+]	0	-0.731893	0.996794	2.505	MCF7	ER_UP
CAT364	G047957	chr2:216227564-216232415[+]	0	0.980733	0.785244	2.502	none	CN_UP
NA	G002057	chr1:44451818-44456318[-]	0.603333	0.844765	-0.992464	2.494	none	ER_DN
BRCAT155.1	G036762	chr18:14867366-14944614[+]	-0.119788	0.960411	0.98162	2.476	MCF7	ER_UP
BRCAT42	G050915	chr20:52185707-52192356[+]	0.387808	0.988617	0.927291	2.465	MCF7	CN_UP
CAT452	G057744	chr3:136049776-136050711[-]	0.0206054	-0.676251	0.981804	2.462	BOTH	ER_UP
BRCAT19	G029299	chr16:1476315-1489984[+]	0.110037	0.992268	0.995349	2.45	MCF7	BOTH_UP
LINC00478.3	G051610	chr21:17442467-18018743[+]	0.242181	-0.999758	-0.896092	2.44	BOTH	CN_DN
CAT1011	G079835	chr8:22470522-22475740[-]	0.628033	-0.995002	0.878231	2.432	none	CN_DN
CAT2205	G052131	chr21:35890171-35893456[+]	-0.036922	-0.990568	-0.920071	2.428	none	CN_DN
CAT962	G077323	chr7:100951196-100957008[+]	0.710775	0.97181	-0.98424	2.427	none	ER_DN
NA	G016185	chr11:126291984-126552005[+]	0.0780387	0.905995	-0.997633	2.408	BOTH	ER_DN
PNAT123.1	G047902	chr2:213148847-213155835[+]	0	0.746073	0.986633	2.408	MCF7	ER_UP
MNX1-AS1.2	G079018	chr7:156803473-156846466[+]	0.366749	0.989859	-0.944681	2.395	none	CN_UP
NA	G073554	chr6:152172934-152174941[-]	0	0.964305	0.998956	2.387	BOTH	ER_UP
CAT76.2	G003278	chr1:91248398-91317219[-]	0.019119	-0.951886	-0.982464	2.38	none	ER_DN
NA	G001982	chr1:43231019-43232230[+]	0.345924	0.842043	-0.988691	2.374	MCF7	ER_DN
FGF14-IT1	G023189	chr13:102795135-103055122[-]	0	-0.997667	-0.644267	2.372	MCF7	CN_DN
CAT2039.1	G038388	chr19:562051-572458[-]	-0.0106065	0.99499	0.812093	2.369	BOTH	CN_UP
THCAT355	G054162	chr22:46743322-46747560[-]	0.118346	0.897066	0.993222	2.363	none	ER_UP
CAT385.3	G054633	chr3:11233916-11297252[-]	0.212178	0.989016	-0.966401	2.358	MCF7	CN_UP
CAT1824	G029988	chr16:19091342-19098210[-]	0	-0.940459	0.984258	2.357	T47D	ER_UP
CAT2294.2	G089269	chrX:93799713-93964967[-]	-0.036922	0.9342	0.995051	2.343	MCF7	ER_UP
CVAT27	G009621	chr10:52391424-52419975[-]	0.0133615	-0.955205	0.992465	2.339	none	ER_UP
CAT1200	G086745	chr9:130700066-130703018[+]	3.35729	0.979956	0.899133	2.337	BOTH	CN_UP
NA	G048331	chr2:227663884-227686318[+]	0.253077	-0.849054	0.991564	2.336	none	ER_UP
NA	G072941	chr6:128841776-128842234[+]	-0.140542	0.882001	-0.994492	2.332	none	ER_DN
BRCAT3.1	G014469	chr11:69305739-69334880[-]	0.206246	0.994419	0.999111	2.326	MCF7	BOTH_UP
NA	G077382	chr7:102613596-102629758[+]	0	0.870431	-0.98769	2.318	none	ER_DN
HOTAIRM1	G075076	chr7:27135229-27139815[+]	0.485333	-0.987705	-0.965667	2.312	MCF7	CN_DN
CAT411	G055998	chr3:58140590-58154377[-]	1.05301	-0.569836	0.983364	2.305	MCF7	ER_UP
NA	G009999	chr10:71255091-71265824[-]	1.11305	0.83217	0.994747	2.297	MCF7	ER_UP
BRCAT11	G085464	chr9:90679756-90692504[+]	0.334014	0.993207	0.932475	2.297	MCF7	CN_UP
NA	G066264	chr5:72850932-72853346[+]	0.019119	-0.796381	0.989024	2.292	none	ER_UP
NA	G017016	chr12:12184456-12188014[+]	0	-0.909598	-0.999276	2.29	none	ER_DN
BRCAT109	G011058	chr10:103070198-103073813[+]	0	0.96834	0.999168	2.282	none	ER_UP
NA	G040702	chr19:41452061-41452581[.]	0	0.969926	0.991094	2.271	MCF7	ER_UP
CAT1034	G080516	chr8:41687002-41690640[+]	0.700465	0.984289	0.899208	2.271	MCF7	CN_UP
CAT56	G002488	chr1:56956576-56960502[+]	-0.0168816	-0.999932	-0.0127414	2.27	MCF7	CN_DN
BRCAT93	G069950	chr6:26281547-26285327[+]	-0.0520057	0.9834	0.654649	2.268	MCF7	CN_UP
BRCAT4	G037429	chr18:45986448-45988819[+]	0	0.99697	0.793347	2.263	none	CN_UP
CAT2132.2	G041703	chr19:55670170-55690084[+]	0.019119	0.988602	0.978891	2.263	none	BOTH_UP
BRCAT105	G041270	chr19:49999728-50000226[-]	0.210719	0.982455	0.786975	2.262	MCF7	CN_UP
NA	G045594	chr2:119515937-119594345[-]	0	0.930408	-0.998475	2.26	T47D	ER_DN
CAT984.1	G078362	chr7:138720635-138721851[+]	0.234499	0.952886	-0.978172	2.258	none	ER_DN
CAT2194	G051664	chr21:18966559-18970998[+]	0	-0.810158	-0.998491	2.257	MCF7	ER_DN
CAT1533	G018665	chr12:60179926-60184503[-]	0	-0.986156	-0.680428	2.252	none	CN_DN
CAT1071	G082204	chr8:102116009-102139306[-]	0.114802	0.987142	-0.869378	2.249	BOTH	CN_UP
CAT57.4	G002539	chr1:59249811-59367127[+]	-0.123412	-0.795784	-0.977382	2.232	MCF7	ER_DN
BRCAT5.1	G068902	chr5:177480556-177536494[-]	-0.121858	0.99546	0.982716	2.224	BOTH	BOTH_UP
NA	G065602	chr5:44525033-44634351[+]	-0.036922	0.928231	0.994598	2.221	MCF7	ER_UP
NA	G033230	chr17:16374237-16375793[-]	0.102611	-0.975732	-0.908931	2.212	MCF7	CN_DN
BRCAT58	G024406	chr14:43433496-43436513[+]	0	0.984592	0.996812	2.191	none	BOTH_UP
CAT1107	G083084	chr8:134584339-134586955[+]	-0.000549153	0.983248	-0.0240916	2.187	MCF7	CN_UP
CAT562	G061712	chr4:77251527-77253356[+]	0	-0.950753	0.987154	2.178	none	ER_UP
LSCAT107	G008537	chr10:14950632-14955417[+]	0.572396	0.955194	-0.996314	2.172	MCF7	ER_DN
HOTAIR.3	G018377	chr12:54355971-54369537[-]	0.348145	0.983925	0.903578	2.164	none	CN_UP
NA	G045595	chr2:119567136-119568304[.]	0	0.920257	-0.998537	2.163	MCF7	ER_DN
BRCAT30.1	G080450	chr8:40233522-40274953[-]	0	0.983733	0.924177	2.158	BOTH	CN_UP
PRKAR2A-AS1	G055690	chr3:48885004-48889838[+]	0.228478	0.909601	0.985704	2.136	none	ER_UP
CAT217	G042768	chr2:25797240-25799457[+]	-0.036922	0.661714	-0.998024	2.127	none	ER_DN
NA	G009998	chr10:71243754-71254802[-]	1.04877	0.698162	0.993841	2.126	none	ER_UP
TMPO-AS1	G019668	chr12:98904264-98909360[-]	0.337977	0.996642	-0.927956	2.088	MCF7	CN_UP
CAT2279.2	G088207	chrX:45604474-45712063[-]	0.212178	-0.982386	-0.984291	2.083	T47D	BOTH_DN
NA	G012567	chr11:8986216-8999449[+]	0.0187899	-0.862594	0.992166	2.082	none	ER_UP
NA	G046866	chr2:172849410-172851722[+]	0.161987	-0.743957	0.983375	2.065	none	ER_UP
NA	G009413	chr10:45487386-45489615[-]	0	-0.946246	-0.987638	2.063	T47D	ER_DN
BRCAT167	G000300	chr1:5452817-5496399[-]	0	0.956765	0.979321	2.059	none	ER_UP
NA	G050636	chr20:45839447-45851102[+]	0.13959	0.884279	0.984987	2.052	MCF7	ER_UP
CAT365	G047960	chr2:216232661-216238101[+]	-0.0729225	0.983804	0.839694	2.051	none	CN_UP
CAT2154.2	G050015	chr20:30614663-30619378[-]	0.21038	-0.981039	0.769812	2.049	MCF7	CN_DN
CAT575.4	G062118	chr4:95664729-95682523[-]	-0.00888073	0.98288	0.992459	2.049	MCF7	BOTH_UP
NA	G009206	chr10:37733866-37735289[+]	0	0.938235	0.986501	2.046	none	ER_UP
CAT1684.4	G025218	chr14:71275188-71282916[+]	-0.108102	0.989415	0.875059	2.024	MCF7	CN_UP
BRCAT363	G018720	chr12:63007766-63015849[-]	0.190309	-0.987829	0.0512676	2.02	MCF7	CN_DN
CAT1724.3	G027053	chr15:39156311-39728087[-]	-0.0862949	0.995036	0.99504	2.007	MCF7	BOTH_UP
NA	G001095	chr1:23745798-23755106[+]	-0.280906	0.857032	0.992545	1.999	MCF7	ER_UP
CRAT45	G089585	chrX:107917940-107920747[-]	-0.036922	0.635685	0.990303	1.998	none	ER_UP
NA	G085300	chr9:85627170-85654569[+]	0.125065	0.708141	0.992889	1.992	MCF7	ER_UP
BRCAT185.2	G027799	chr15:63119588-63314794[-]	0.565845	-0.993379	-0.980518	1.981	BOTH	BOTH_DN
TPRG1-AS2	G059215	chr3:188852623-188959369[-]	0	0.896197	0.99949	1.98	T47D	ER_UP
NA	G063716	chr4:169911384-169922392[+]	-0.101254	-0.787969	0.978782	1.979	none	ER_UP
ASB16-AS1.3	G034477	chr17:42258846-42262776[.]	0.210719	0.985425	0.997368	1.973	T47D	BOTH_UP
CAT2082.1	G039710	chr19:20063467-20432245[-]	0.520506	0.991788	-0.934989	1.973	MCF7	CN_UP
CAT556	G061598	chr4:73968423-73979901[+]	0.279636	0.90902	-0.990755	1.969	none	ER_DN
NA	G085950	chr9:103115294-103158888[+]	0.0848528	-0.819269	-0.98999	1.965	MCF7	ER_DN
NA	G075201	chr7:30911522-30915092[-]	0.0370636	0.900394	-0.998696	1.964	none	ER_DN
PART1.1	G065940	chr5:59756508-59847678[+]	0.00361592	-0.893939	-0.983362	1.958	T47D	ER_DN
CAT1803.1	G029285	chr16:1340910-1354560[+]	0.73005	0.978521	0.993136	1.957	BOTH	BOTH_UP
NA	G036013	chr17:78015336-78019442[-]	0.826285	0.968704	0.995693	1.956	BOTH	ER_UP
CAT1405	G015048	chr11:86354663-86357254[+]	0	-0.9877	0.963878	1.946	none	CN_DN
CAT1009.1	G079621	chr8:15615730-15744816[-]	0.148853	-0.988545	-0.844927	1.927	none	CN_DN
BRCAT66	G036689	chr18:13163605-13170273[-]	0.00193954	0.991925	-0.775927	1.924	none	CN_UP
BRCAT13	G082569	chr8:116588606-116599280[+]	-0.036922	0.986329	0.903377	1.898	MCF7	CN_UP
BRCAT161	G029513	chr16:4179972-4193592[+]	0	0.953714	0.998687	1.897	T47D	ER_UP
NA	G069289	chr6:5046567-5048488[+]	0.128543	0.847745	-0.976283	1.889	MCF7	ER_DN
CAT213	G042386	chr2:10907883-10912770[-]	0	0.977239	0.821945	1.879	none	CN_UP
TPT1-AS1	G021842	chr13:45915541-45967465[+]	0.261483	-0.99276	-0.98789	1.869	MCF7	BOTH_DN
NA	G034715	chr17:46604166-46628760[+]	0	-0.977084	0.969285	1.868	BOTH	CN_DN
CAT252.2	G043903	chr2:65257332-65292664[-]	0.542485	0.982031	0.963023	1.866	T47D	CN_UP
NA	G065806	chr5:55231867-55236947[+]	0	-0.75011	0.996926	1.861	BOTH	ER_UP
CAT2259.1	G054166	chr22:46933585-46949762[+]	0.543862	0.986551	0.972829	1.844	BOTH	CN_UP
BRCAT23	G004559	chr1:150965187-150967822[-]	0	0.99193	0.982951	1.837	MCF7	BOTH_UP
BRCAT81	G007280	chr1:228459832-228461038[-]	0	0.984334	0.94735	1.835	none	CN_UP
CAT1617.1	G022068	chr13:52377795-52416174[+]	0.234301	-0.990641	0.897849	1.828	MCF7	CN_DN
NA	G073498	chr6:150319658-150384067[+]	0.163507	-0.863552	-0.998588	1.828	MCF7	ER_DN
KCCAT519	G067537	chr5:131680407-131681088[-]	0	0.754028	0.987177	1.823	none	ER_UP
LACAT11	G056015	chr3:58457307-58470542[+]	-0.036922	0.977592	0.970788	1.822	BOTH	CN_UP
NA	G012571	chr11:9025528-9089231[+]	0.019119	0.917156	0.996399	1.821	BOTH	ER_UP
OR2A1-AS1.2	G078570	chr7:144004279-144052734[-]	0.139255	-0.989328	0.729537	1.821	MCF7	CN_DN
CAT40.1	G001984	chr1:43241468-43266489[-]	0.194295	-0.991385	-0.84353	1.816	none	CN_DN
CAT1718	G026883	chr15:32896118-32907040[-]	-0.036922	-0.987091	0.799271	1.816	MCF7	CN_DN
CAT231.1	G043155	chr2:38627945-38639767[+]	0	-0.984448	-0.993342	1.815	none	BOTH_DN
NA	G064263	chr4:190470114-190510859[+]	0	0.872229	-0.996345	1.813	none	ER_DN
NA	G054454	chr3:4746939-4754165[-]	0	0.93117	0.975358	1.809	none	ER_UP
CAT74	G003153	chr1:87168798-87170352[-]	0	-0.991706	-0.852596	1.802	BOTH	CN_DN
CAT572.3	G061983	chr4:88463921-88785625[-]	0.019119	0.992329	0.814989	1.801	BOTH	CN_UP
CAT870.1	G073210	chr6:139012610-139021277[+]	0.051796	0.871931	-0.997444	1.801	MCF7	ER_DN
CAT141.1	G005828	chr1:184325171-184333635[-]	0	0.977809	0.848393	1.796	T47D	CN_UP
CAT1640	G023708	chr14:20942947-20950586[-]	0.509177	0.958997	-0.989733	1.796	none	ER_DN
NA	G040963	chr19:45384345-45394179[-]	0.260682	0.948447	0.990526	1.795	MCF7	ER_UP
BRCAT132	G029445	chr16:3055855-3070306[-]	-0.23136	0.980147	-0.824803	1.785	BOTH	CN_UP
THCAT3	G039624	chr19:18497208-18499354[-]	0.019119	0.945846	0.976282	1.779	none	ER_UP
CAT175.2	G007158	chr1:226270725-226278101[+]	0.352841	0.983067	-0.786353	1.777	MCF7	CN_UP
NA	G039441	chr19:15685590-15687939[-]	0.619093	0.94623	0.981884	1.776	T47D	ER_UP
NA	G069717	chr6:18740310-18778825[-]	0	-0.976149	0.754747	1.772	none	CN_DN
BRCAT36	G051379	chr20:62180791-62181724[+]	0	0.989278	0.97506	1.764	BOTH	BOTH_UP
CAT1833.1	G030335	chr16:28293572-28304465[-]	0.0811738	0.990273	-0.96404	1.761	none	CN_UP
CAT392	G054929	chr3:21452962-21457511[-]	0	-0.989007	0.945699	1.755	none	CN_DN
NA	G000342	chr1:6504720-6507284[-]	0.0476147	0.948341	0.975152	1.754	none	ER_UP
NA	G018510	chr12:56514473-56524145[-]	0.362774	-0.912827	0.983857	1.751	MCF7	ER_UP
CAT623.1	G064111	chr4:186404846-186422980[+]	0	-0.997194	0.551821	1.75	none	CN_DN
CAT1425.1	G015696	chr11:114168984-114183071[-]	0	-0.987322	0.0589979	1.747	none	CN_DN
NA	G069105	chr6:708463-712028[-]	0	-0.797187	0.979218	1.746	MCF7	ER_UP
BRCAT44	G083423	chr8:144372382-144373178[-]	0	0.988319	0.704494	1.745	none	CN_UP
NA	G068693	chr5:172719900-172739804[-]	0.0560409	0.902156	0.993944	1.742	BOTH	ER_UP
NA	G016292	chr11:130319166-130338438[-]	0	-0.853105	0.998601	1.74	MCF7	ER_UP
CAT2163	G050134	chr20:32860665-32862490[-]	-0.0630135	0.977042	-0.979861	1.735	MCF7	mismatch
CAT378	G048607	chr2:235346706-235373241[+]	0	-0.986274	-0.68802	1.725	MCF7	CN_DN
NA	G055758	chr3:50302114-50310601[-]	1.08884	0.951573	0.998067	1.723	BOTH	ER_UP
KCCAT423	G019758	chr12:102406885-102419725[+]	-0.00251576	-0.965494	0.979418	1.721	none	ER_UP
CAT1840.1	G030410	chr16:29223844-29235153[-]	-0.036922	0.998818	0.743455	1.714	none	CN_UP
NA	G029043	chr15:99496258-99500347[-]	0.20951	0.805914	0.990142	1.707	MCF7	ER_UP
NA	G080365	chr8:38398448-38418728[-]	-0.343431	0.916873	0.978845	1.7	MCF7	ER_UP
CAT2017	G037469	chr18:47308346-47309942[+]	0	-0.995633	-0.647958	1.698	none	CN_DN
CAT1329.2	G012368	chr11:3488732-3567512[+]	-0.0338928	-0.804574	0.992402	1.682	T47D	ER_UP
NA	G090434	chrX:149179535-149200391[-]	0	-0.812699	0.976436	1.678	none	ER_UP
BRCAT56	G026423	chr14:106075739-106088288[+]	0	0.987309	0.996439	1.677	none	BOTH_UP
CVAT15	G069153	chr6:2480296-2483881[-]	-0.0862949	-0.942549	0.982228	1.664	none	ER_UP
NA	G066265	chr5:72854129-72856997[+]	0.0890642	-0.674713	0.998629	1.662	none	ER_UP
BRCAT276	G028163	chr15:72879650-72929260[-]	0.109986	-0.98344	0.893192	1.66	MCF7	CN_DN
BRCAT121	G061196	chr4:57193890-57197517[-]	0	0.981087	0.0664128	1.658	MCF7	CN_UP
BRCAT357	G022516	chr13:73325326-73329250[-]	0.032251	-0.987553	-0.665833	1.637	none	CN_DN
AMAT29	G018844	chr12:66531743-66551866[+]	0.0346934	-0.872635	0.991885	1.634	MCF7	ER_UP
MBAT111	G027275	chr15:44032184-44035172[+]	0.083805	-0.809144	0.981856	1.632	none	ER_UP
NA	G050937	chr20:52554049-52579510[+]	-0.463205	0.965386	0.989861	1.631	MCF7	ER_UP
CAT1417	G015371	chr11:102076788-102101948[-]	0.24964	-0.992309	-0.621726	1.629	none	CN_DN
CAT954	G076957	chr7:92123646-92125458[+]	-0.036922	-0.983293	0.618234	1.628	none	CN_DN
NA	G058147	chr3:150481199-150610497[+]	0.303482	0.972643	0.996777	1.62	BOTH	ER_UP
BRCAT322	G050574	chr20:44472969-44477142[+]	-0.119788	-0.98575	-0.82718	1.617	none	CN_DN
PNAT117	G089264	chrX:93665735-93671434[.]	0	0.943745	0.99637	1.617	none	ER_UP
CAT2254.1	G053956	chr22:42758314-42765278[-]	-0.0903503	-0.880292	-0.999784	1.614	none	ER_DN
LINC01023	G067012	chr5:108059605-108064436[-]	-0.111989	-0.988105	0.961194	1.614	T47D	CN_DN
NA	G065604	chr5:44698518-44701214[-]	0	0.91707	0.979493	1.606	MCF7	ER_UP
CAT1839	G030411	chr16:29226185-29228515[+]	0	0.990612	0.843863	1.598	none	CN_UP
NA	G043679	chr2:58267381-58273827[-]	-0.13111	-0.915385	0.980651	1.593	MCF7	ER_UP
BRCAT35	G026426	chr14:106111030-106145065[+]	0.0560409	0.989435	0.988898	1.592	BOTH	BOTH_UP
BRCAT41.1	G067781	chr5:138751488-138754408[+]	0.00193954	0.986233	0.993463	1.587	none	BOTH_UP
LVCAT33	G011317	chr10:112257740-112269875[-]	0.019119	0.791379	0.985474	1.581	none	ER_UP
NA	G076234	chr7:64959172-64963591[+]	0	-0.635586	0.992379	1.573	BOTH	ER_UP
CAT46	G002192	chr1:47846340-47903045[-]	0.39441	0.986132	-0.926483	1.57	MCF7	CN_UP
NA	G068711	chr5:173036669-173043687[+]	0.126085	0.847331	0.991369	1.558	MCF7	ER_UP
NA	G051303	chr20:61190364-61201324[-]	0.161987	0.976072	0.826986	1.557	MCF7	CN_UP
CAT1491	G017491	chr12:28315893-28344012[-]	0.0357263	-0.993362	0.878374	1.552	T47D	CN_DN
NA	G051528	chr21:15039642-15091115[+]	0	0.91304	0.983129	1.552	none	ER_UP
NA	G040316	chr19:35224193-35225190[-]	0.234624	0.80055	-0.980077	1.544	MCF7	ER_DN
BRCAT59.1	G044564	chr2:87769742-87783052[-]	0	0.987177	-0.590863	1.542	BOTH	CN_UP
TRAF3IP2-AS1.1	G072545	chr6:111804397-111924133[+]	0.129576	-0.994737	-0.957207	1.542	MCF7	CN_DN
NA	G053314	chr22:29196600-29244787[+]	0.331822	-0.88338	-0.985631	1.54	BOTH	ER_DN
CAT1203	G086832	chr9:132043803-132054376[+]	0	-0.996332	0.744195	1.539	none	CN_DN
NA	G053740	chr22:38746967-38755501[+]	0.0889248	-0.880856	-0.992849	1.535	none	ER_DN
NA	G076230	chr7:64940951-64951530[+]	0	0.929817	0.997804	1.535	none	ER_UP
CAT2209	G052217	chr21:38931775-38937065[+]	0.516172	0.997727	0.908894	1.534	BOTH	CN_UP
NA	G070482	chr6:33176585-33179599[-]	0.316133	-0.975067	-0.0208421	1.531	BOTH	CN_DN
CAT1454	G016513	chr12:2036631-2046207[-]	0.0560409	0.985566	0.988118	1.53	BOTH	BOTH_UP
BRCAT85	G014879	chr11:78007882-78030513[+]	0	0.984117	0.989695	1.525	BOTH	BOTH_UP
CAT1791.1	G029055	chr15:99678263-99687442[+]	-0.0658428	-0.996805	-0.967931	1.521	MCF7	CN_DN
NA	G044955	chr2:99927912-99935515[+]	0.306198	0.876057	-0.988342	1.516	none	ER_DN
NA	G073555	chr6:152185161-152185463[-]	-0.036922	0.953376	0.995235	1.516	none	ER_UP
THCAT424	G071262	chr6:53140642-53151536[+]	0.125065	-0.886169	0.988858	1.51	BOTH	ER_UP
CAT826	G071716	chr6:77570547-77594876[-]	-0.0843004	0.984688	0.877067	1.506	MCF7	CN_UP
PNAT120	G073552	chr6:152145368-152151908[-]	-0.108047	0.976228	0.999753	1.502	none	BOTH_UP
NA	G076878	chr7:89040658-89047858[+]	0	0.915908	0.978472	1.498	none	ER_UP
NA	G086686	chr9:129346898-129376324[-]	0.648677	0.896243	0.995022	1.481	none	ER_UP
CAT780	G069935	chr6:26111479-26123627[+]	0.0746095	0.992642	0.830192	1.479	none	CN_UP
CAT1885.2	G032340	chr16:88218150-88228876[+]	0	0.996697	-0.977515	1.473	BOTH	mismatch
NA	G047913	chr2:213403320-213403909[+]	-0.0729225	0.636831	0.984058	1.47	MCF7	ER_UP
CASC2.1	G011545	chr10:119805789-119975608[+]	0.282075	0.981299	0.971659	1.468	none	CN_UP
CAT719	G067630	chr5:133842149-133848795[+]	-0.0785823	0.93064	0.995212	1.461	MCF7	ER_UP
PRCAT251	G076004	chr7:56244039-56247140[-]	0	0.978284	0.90816	1.459	T47D	CN_UP
CAT2226	G052845	chr22:20131237-20132793[-]	0.178408	-0.986567	-0.836944	1.443	none	CN_DN
CAT1679	G024997	chr14:64908398-64911498[-]	0.199561	-0.987266	0.988473	1.442	none	mismatch
NA	G032722	chr17:5095288-5151546[+]	0.100821	-0.830882	0.981231	1.429	MCF7	ER_UP
BRCAT271.2	G050879	chr20:50956861-51072261[-]	0	-0.98415	0.799569	1.428	none	CN_DN
CAT222.2	G042911	chr2:28930641-28974726[-]	-0.0806139	-0.985187	-0.940446	1.427	T47D	CN_DN
NA	G082564	chr8:116417762-116420410[+]	0.0560409	0.939049	0.979745	1.424	none	ER_UP
NA	G000912	chr1:19581241-19584302[-]	0.324192	0.947922	0.989202	1.423	none	ER_UP
CAT865	G073101	chr6:135514713-135558273[-]	0.161987	0.952063	0.997786	1.418	BOTH	ER_UP
NA	G043627	chr2:55843133-55844818[+]	0.104131	0.694823	-0.980349	1.416	MCF7	ER_DN
CAT1023.1	G080301	chr8:37260995-37457495[-]	0.73957	0.982269	0.995596	1.412	MCF7	BOTH_UP
CAT2293	G089265	chrX:93672923-93682252[-]	0	0.954482	0.995619	1.408	none	ER_UP
HNCAT19	G056817	chr3:101520771-101526839[-]	0.132772	0.953997	0.990842	1.405	MCF7	ER_UP
CAT1459	G016622	chr12:4662347-4668114[-]	0.314959	0.988329	-0.879968	1.4	MCF7	CN_UP
NA	G022544	chr13:73986677-74236465[-]	0	0.863022	-0.995349	1.397	none	ER_DN
NA	G032329	chr16:87985100-87986899[-]	0.112039	0.844826	-0.981935	1.395	MCF7	ER_DN
BRCAT94	G009208	chr10:37763599-37764698[.]	0	0.96987	0.985675	1.394	none	ER_UP
CAT1472.2	G016915	chr12:10514284-10560056[+]	0	-0.910612	-0.989779	1.383	T47D	ER_DN
BRCAT389.2	G074723	chr7:15607135-15736574[+]	0	-0.991402	0.786459	1.383	MCF7	CN_DN
KHCAT267	G060148	chr4:13370038-13378225[+]	0.0124678	-0.885211	0.975364	1.382	none	ER_UP
FRMD6-AS2.2	G024602	chr14:51903215-52118501[-]	-0.0337933	-0.717153	0.991914	1.381	MCF7	ER_UP
NA	G085728	chr9:97367022-97381669[+]	0.00361592	0.938639	0.997718	1.379	MCF7	ER_UP
NA	G053447	chr22:31678055-31685085[+]	0.0363491	-0.97798	0.665487	1.376	none	CN_DN
NA	G007035	chr1:223316641-223322651[+]	0.0539401	0.97136	-0.979522	1.375	MCF7	ER_DN
NA	G036734	chr18:14178950-14342525[+]	-0.083403	0.859472	0.985044	1.375	BOTH	ER_UP
NA	G001137	chr1:24484179-24486997[+]	0	-0.976797	-0.972741	1.372	none	CN_DN
CAT1100.1	G082943	chr8:128996355-129132780[-]	1.47057	0.980521	0.967536	1.37	MCF7	CN_UP
NA	G032270	chr16:86598520-86603334[-]	0	-0.748572	-0.983013	1.365	none	ER_DN
CAT1715	G026812	chr15:30900483-30917654[-]	0	-0.979766	0.747521	1.362	T47D	CN_DN
NA	G015652	chr11:112632792-112700657[+]	0	-0.769527	-0.989913	1.357	BOTH	ER_DN
NA	G080363	chr8:38368021-38379370[+]	0	0.944432	0.99688	1.356	BOTH	ER_UP
PRCAT308	G023897	chr14:23822086-23826159[+]	0	-0.906758	-0.984959	1.354	MCF7	ER_DN
CAT1884.5	G032339	chr16:88210358-88220798[-]	0.234685	0.999389	0.823597	1.344	BOTH	CN_UP
KCCAT691	G069140	chr6:1603821-1609991[-]	0	0.927898	-0.999261	1.335	MCF7	ER_DN
NA	G088512	chrX:53205215-53211672[+]	0	-0.976847	0.847476	1.335	none	CN_DN
CAT967	G077720	chr7:116144010-116146111[-]	0	-0.99862	-0.894178	1.328	none	CN_DN
BRCAT428	G086722	chr9:130448196-130453087[-]	0.366946	-0.99676	0.864336	1.323	none	CN_DN
CAT2122	G041285	chr19:50173085-50177024[-]	0.739043	0.816565	-0.984399	1.322	none	ER_DN
BRCAT61	G002136	chr1:46598662-46604807[+]	0.0890642	0.986859	-0.291112	1.321	MCF7	CN_UP
NA	G046493	chr2:155544701-155555133[-]	0.0371448	0.96533	0.993927	1.32	none	ER_UP
CAT804	G070945	chr6:43555618-43560100[-]	0.366946	0.981309	-0.959414	1.318	none	CN_UP
NA	G027801	chr15:63180395-63198602[+]	-0.0168816	0.865365	-0.991612	1.317	MCF7	ER_DN
CAT1567	G019896	chr12:107347102-107349505[-]	0.0560409	-0.993588	0.786832	1.307	MCF7	CN_DN
BRCAT270	G039317	chr19:13946684-13953720[+]	1.11401	-0.982786	0.681642	1.306	MCF7	CN_DN
KHCAT133	G076236	chr7:64973436-65112449[+]	0	0.786662	0.982269	1.303	none	ER_UP
BRCAT96.1	G056049	chr3:60761075-60852804[+]	0	0.975112	-0.976622	1.302	none	mismatch
CAT8.3	G000301	chr1:5482150-5512067[+]	0	0.963547	0.983639	1.301	none	ER_UP
CAT176	G007164	chr1:226299652-226302124[-]	0	0.978319	-0.959707	1.293	MCF7	CN_UP
NA	G055722	chr3:49450808-49453372[-]	0.104131	0.768143	0.982831	1.29	MCF7	ER_UP
NA	G065553	chr5:42982595-43088719[-]	0.450442	-0.871807	-0.978742	1.29	BOTH	ER_DN
BRCAT201	G001249	chr1:26490100-26490455[+]	0	-0.979507	0.650692	1.284	MCF7	CN_DN
CAT377	G048574	chr2:234372863-234378228[-]	0.397115	-0.580575	0.985996	1.283	none	ER_UP
CAT163	G006802	chr1:214837917-214842616[-]	0.00631003	0.995455	-0.668308	1.282	BOTH	CN_UP
PNAT106	G089261	chrX:93553003-93555504[.]	0	0.944543	0.994265	1.277	none	ER_UP
CAT594.1	G063348	chr4:152088554-152095263[+]	0.245009	-0.995515	0.889975	1.274	MCF7	CN_DN
CAT2070.1	G039342	chr19:14247861-14282273[+]	0.621805	-0.983908	0.963424	1.273	BOTH	CN_DN
NA	G012021	chr10:134224067-134230949[-]	0.725645	0.978218	0.771509	1.27	none	CN_UP
CAT761	G069227	chr6:3723791-3739079[+]	0.22376	-0.994653	-0.912443	1.268	T47D	CN_DN
BRCAT380	G011395	chr10:114921266-114925625[-]	-0.140542	-0.989193	-0.882458	1.265	BOTH	CN_DN
NA	G036138	chr17:79830576-79831374[+]	-0.0132785	0.978047	0.89989	1.264	MCF7	CN_UP
CAT1823	G029899	chr16:15834413-15835711[+]	0.109986	-0.990799	0.893026	1.263	none	CN_DN
CAT1211	G087237	chr9:139565115-139566775[-]	0.0576266	-0.980031	0.642101	1.263	BOTH	CN_DN
THCAT193	G012006	chr10:133761292-133765714[-]	0.302612	-0.857021	0.978306	1.26	none	ER_UP
CAT1721	G027006	chr15:37391510-37402179[+]	0.0779916	-0.980155	-0.909132	1.253	BOTH	CN_DN
CAT323	G046630	chr2:162080324-162087575[-]	0.144493	-0.990066	-0.883972	1.253	none	CN_DN
CAT579	G062340	chr4:106834277-106886692[-]	0.13734	0.95925	0.994925	1.253	none	ER_UP
BRCAT80	G027054	chr15:39163373-39198433[+]	0	0.98438	0.995057	1.252	BOTH	BOTH_UP
CAT941.2	G075953	chr7:55086988-55184470[-]	0.019119	-0.986139	-0.998439	1.245	BOTH	BOTH_DN
GNG12-AS1.4	G002762	chr1:68296941-68610331[+]	0.150678	-0.998546	0.865655	1.242	none	CN_DN
CAT155.1	G006458	chr1:205501789-205538477[-]	0.0788769	-0.979913	-0.992716	1.242	MCF7	BOTH_DN
CASC16.2	G031065	chr16:52585818-52702174[-]	0.0560409	0.966264	0.979063	1.242	none	ER_UP
CAT1016	G079948	chr8:25365400-25372344[-]	0	0.991379	-0.970292	1.239	none	CN_UP
TPRG1-AS1	G059212	chr3:188651106-188667032[-]	0	-0.993898	0.734354	1.237	none	CN_DN
KHCAT15	G027181	chr15:41679746-41686329[+]	0.0201127	-0.9489	0.982802	1.231	T47D	ER_UP
PNAT116	G089267	chrX:93725216-93757271[+]	0	0.91411	0.996336	1.231	MCF7	ER_UP
CAT1888	G032418	chr16:89268379-89304913[+]	1.67492	0.98798	-0.958003	1.229	MCF7	CN_UP
LINC00092	G085785	chr9:98781665-98791318[-]	0.00361592	-0.972886	-0.996843	1.228	none	ER_DN
CAT2292.1	G089259	chrX:93435719-93784734[-]	0	0.975072	0.995842	1.228	none	BOTH_UP
BRCAT7	G003405	chr1:94712419-94801219[+]	0	0.992263	0.995647	1.224	BOTH	BOTH_UP
CAT322	G046607	chr2:160652627-160656205[+]	0.0560409	-0.977174	-0.822247	1.223	MCF7	CN_DN
NA	G054122	chr22:46271538-46288816[-]	0.185349	0.975865	0.960787	1.223	MCF7	CN_UP
NA	G085668	chr9:95821508-95847400[-]	0.0730642	0.952598	0.999346	1.222	none	ER_UP
CAT1764.3	G027860	chr15:64650531-64657516[+]	-0.0311286	0.992728	-0.70375	1.221	none	CN_UP
BRCAT340	G079819	chr8:22109399-22132693[-]	0.300201	-0.98677	-0.152584	1.219	none	CN_DN
BRCAT10	G024414	chr14:44057696-44457283[-]	-0.0520057	0.987733	0.997402	1.216	BOTH	BOTH_UP
CAT561	G061709	chr4:77211319-77220177[-]	0.0539401	-0.945479	0.996032	1.207	none	ER_UP
NA	G057582	chr3:129664901-129721952[-]	1.03982	0.962083	0.989012	1.204	BOTH	ER_UP
BRCAT28	G011494	chr10:118425281-118438717[+]	0	0.98497	0.994202	1.202	MCF7	BOTH_UP
BRCAT283	G027636	chr15:57148078-57148724[+]	0	-0.983868	-0.53709	1.201	none	CN_DN
NA	G029056	chr15:99708175-99758763[+]	0.0560409	-0.874996	-0.978465	1.201	T47D	ER_DN
THCAT523	G068209	chr5:153806284-153808355[+]	-0.036922	0.775289	0.981047	1.2	T47D	ER_UP
CAT1932	G034179	chr17:38499031-38514305[-]	1.7346	0.895758	0.999341	1.199	MCF7	ER_UP
CAT1369	G014085	chr11:64013233-64013887[+]	0.0730642	0.975042	-0.980154	1.197	MCF7	mismatch
PRCAT301	G050746	chr20:48158791-48190225[+]	0	-0.900121	-0.975816	1.196	MCF7	ER_DN
BRCAT422	G073319	chr6:143515294-143555869[-]	0	-0.99427	0.972548	1.194	none	CN_DN
BRCAT262	G071345	chr6:56329557-56332768[+]	0.109986	-0.982448	0.685943	1.193	MCF7	CN_DN
BRCAT26.1	G082573	chr8:116837632-117006190[+]	0.199299	0.984243	-0.992767	1.192	BOTH	mismatch
NA	G035433	chr17:65013822-65026676[-]	2.38617	0.977486	0.981678	1.19	none	BOTH_UP
CAT1132	G083876	chr9:12824845-12829070[-]	0.019119	-0.899997	0.98095	1.187	T47D	ER_UP
NA	G052541	chr21:46419480-46491706[+]	-0.0406095	-0.783675	-0.99788	1.186	MCF7	ER_DN
CAT438	G057305	chr3:122134853-122156106[+]	0.0986781	-0.981209	0.943932	1.185	T47D	CN_DN
PRKCQ-AS1.4	G008321	chr10:6622301-6671560[+]	0	-0.924755	-0.990765	1.184	BOTH	ER_DN
LINC00087	G090134	chrX:134226278-134232774[-]	0.125065	-0.993323	-0.989605	1.181	MCF7	BOTH_DN
CAT1835	G030352	chr16:28623893-28631821[+]	0	0.763123	0.985273	1.18	MCF7	ER_UP
BRCAT264	G001200	chr1:25575953-25577321[+]	0	-0.982488	0.595462	1.177	MCF7	CN_DN
A2M-AS1.2	G016839	chr12:9217609-9220330[+]	0.0539401	-0.981783	0.786482	1.177	none	CN_DN
BRCAT321	G015934	chr11:120088152-120099639[-]	0.574663	-0.985705	0.823769	1.176	none	CN_DN
BRCAT51	G024295	chr14:37990162-37992819[-]	-0.036922	0.987541	0.993342	1.174	MCF7	BOTH_UP
NA	G060178	chr4:15006467-15547318[-]	0.22376	-0.917115	0.999243	1.173	MCF7	ER_UP
NA	G073545	chr6:151773653-151789892[-]	0.458022	0.945876	0.999295	1.17	BOTH	ER_UP
EMX2OS	G011518	chr10:119230311-119304435[-]	0	-0.976154	0.68631	1.169	MCF7	CN_DN
CAT2221	G052736	chr22:18274371-18281445[+]	0.305562	-0.984065	-0.910903	1.168	none	CN_DN
CAT532	G060458	chr4:26758373-26763293[-]	0.0355586	-0.97585	0.986535	1.167	none	mismatch
NA	G039146	chr19:11477170-11485434[-]	0.345924	0.791748	0.986902	1.159	none	ER_UP
NA	G076889	chr7:89746914-89753445[-]	0.104131	-0.852046	0.97818	1.158	none	ER_UP
BRCAT117	G004289	chr1:145199584-145209022[-]	0.11388	0.981486	0.730552	1.15	MCF7	CN_UP
NA	G000681	chr1:14215335-14859061[+]	-0.0729225	0.947619	0.997683	1.148	MCF7	ER_UP
NA	G069475	chr6:11036884-11080037[+]	0.109986	0.885198	0.99407	1.144	BOTH	ER_UP
BRCAT427	G016402	chr11:134124029-134126534[-]	0	-0.99569	0.681779	1.141	MCF7	CN_DN
CAT1021	G080192	chr8:32622747-32627851[-]	0	-0.985209	-0.678539	1.14	none	CN_DN
CAT2081	G039701	chr19:19869011-19871873[+]	-0.108047	-0.988319	0.98423	1.133	none	mismatch
NA	G010230	chr10:76785858-76788344[-]	0	0.716297	0.991954	1.131	none	ER_UP
NA	G072942	chr6:128892036-128901357[+]	0	-0.814925	-0.999235	1.13	MCF7	ER_DN
NA	G073550	chr6:152064028-152127423[-]	-0.418257	0.940175	0.998486	1.129	MCF7	ER_UP
CAT711	G067470	chr5:128370889-128371662[.]	-0.108047	-0.982014	-0.821543	1.125	none	CN_DN
BRCAT408	G071045	chr6:46638073-46644163[-]	0	-0.992297	-0.851338	1.125	none	CN_DN
CAT1078	G082276	chr8:103817110-103826421[+]	0.159578	0.983627	0.829091	1.121	MCF7	CN_UP
BRCAT265	G038697	chr19:4502811-4509067[+]	0.199561	-0.982544	0.909123	1.116	none	CN_DN
CAT1734	G027301	chr15:44701969-44719492[-]	0.125065	-0.811843	0.982314	1.115	MCF7	ER_UP
CAT704	G067183	chr5:115805193-115808762[+]	0.0560409	-0.992354	0.826028	1.114	none	CN_DN
CAT111.1	G004598	chr1:151763190-151778180[+]	0.238891	0.986849	-0.945975	1.113	MCF7	CN_UP
CAT2202.1	G051999	chr21:32931243-32933765[+]	0.34672	0.992829	-0.980031	1.112	MCF7	mismatch
CAT824.2	G071696	chr6:76435656-76458878[-]	-0.108047	0.905161	0.99785	1.112	MCF7	ER_UP
CAT1484.3	G017431	chr12:26354785-26446623[-]	0.00228658	-0.997622	-0.990611	1.1	BOTH	BOTH_DN
NA	G041296	chr19:50312170-50314394[+]	0.0730642	-0.639136	0.98392	1.099	BOTH	ER_UP
CAT1873	G031959	chr16:77771731-77889566[-]	-0.0352354	-0.982566	-0.847175	1.094	MCF7	CN_DN
CAT908.1	G074767	chr7:17004886-17097637[-]	0	0.978713	0.853836	1.094	MCF7	CN_UP
NA	G066330	chr5:74902585-74905843[-]	0.0730642	-0.969545	0.977566	1.092	BOTH	ER_UP
NA	G029187	chr16:539826-544408[-]	0.268861	0.854896	0.992293	1.089	none	ER_UP
BRCAT353	G050897	chr20:51571101-51589673[-]	0	-0.987226	0.705349	1.088	none	CN_DN
CAT706	G067245	chr5:118470051-118471684[-]	-0.036922	-0.984533	0.914812	1.085	none	CN_DN
NA	G044773	chr2:95881214-95906967[-]	0.37897	0.934695	-0.996268	1.084	T47D	ER_DN
CAT1817	G029721	chr16:11411334-11416843[-]	0.0607176	0.978052	-0.693796	1.083	none	CN_UP
KHCAT423	G063187	chr4:144097442-144106020[-]	-0.0729225	-0.97638	0.488511	1.081	MCF7	CN_DN
NA	G053865	chr22:41147098-41154729[-]	0.22376	0.719994	0.985285	1.079	none	ER_UP
CAT1357	G013748	chr11:57385886-57386668[-]	0	-0.995639	-0.673919	1.077	none	CN_DN
LINC00886.1	G058298	chr3:156431636-156535411[-]	0.210936	-0.871953	0.979114	1.075	none	ER_UP
NA	G080313	chr8:37557335-37575163[-]	0.187536	0.952144	0.986105	1.075	MCF7	ER_UP
KHCAT32	G056207	chr3:71015407-71026453[+]	-0.0307305	-0.859923	0.985033	1.074	none	ER_UP
CAT253.3	G043925	chr2:65815834-65867756[-]	0.346245	-0.881909	-0.98558	1.073	none	ER_DN
CAT89.1	G003894	chr1:112713491-112910864[-]	0	-0.986342	0.870466	1.068	MCF7	CN_DN
NA	G004424	chr1:148360470-148361360[-]	0.019119	0.976941	-0.54479	1.068	none	CN_UP
CAT1945	G034684	chr17:46006294-46011119[-]	0.392111	-0.996721	0.886712	1.067	none	CN_DN
CAT382	G054531	chr3:8609731-8613515[-]	0.0409064	-0.977022	0.881236	1.064	none	CN_DN
BRCAT401	G061786	chr4:79526924-79531394[-]	-0.0168816	-0.991261	-0.911652	1.064	none	CN_DN
CAT747.2	G068717	chr5:173096375-173137272[+]	0	-0.981727	0.866813	1.063	MCF7	CN_DN
CAT1049.1	G081039	chr8:60029856-60034430[+]	0	-0.701139	-0.991104	1.056	none	ER_DN
CAT1119	G083464	chr8:144831775-144833591[+]	0	0.985036	0.648467	1.056	MCF7	CN_UP
BRCAT259.2	G029454	chr16:3123510-3137447[-]	0.187759	-0.98371	-0.772965	1.051	BOTH	CN_DN
BRCAT291	G015580	chr11:110792640-110889382[-]	0	-0.98442	0.823924	1.05	none	CN_DN
NA	G068594	chr5:170171558-170215780[-]	0	-0.933754	-0.998578	1.049	MCF7	ER_DN
BRCAT354	G000543	chr1:11128166-11128763[+]	0	-0.987435	0.110157	1.048	MCF7	CN_DN
CAT1077	G082263	chr8:103657735-103660894[-]	0	-0.994039	-0.570078	1.046	MCF7	CN_DN
BRCAT197.2	G039947	chr19:24091355-24160903[-]	0	-0.991695	0.890233	1.038	MCF7	CN_DN
CAT1543.6	G018868	chr12:67720195-67962675[+]	0.161987	0.996778	0.767707	1.037	MCF7	CN_UP
CAT1143.3	G084557	chr9:38424437-38504528[+]	0.453356	0.983698	0.985308	1.036	none	BOTH_UP
NA	G043406	chr2:46752655-46754471[+]	0.0990455	0.868673	-0.990888	1.035	none	ER_DN
NA	G046368	chr2:150332792-150338332[-]	0.0560409	-0.826172	0.988961	1.035	none	ER_UP
CAT1387	G014549	chr11:70911708-70928312[+]	0.00193954	0.928342	0.975737	1.033	MCF7	ER_UP
BRCAT15.1	G052143	chr21:36429836-36538464[+]	0	0.992788	0.723453	1.032	T47D	CN_UP
NA	G001323	chr1:27357912-27400220[+]	0	-0.933556	-0.996129	1.031	BOTH	ER_DN
NA	G026206	chr14:102517051-102523286[-]	0.0890642	-0.862256	-0.984646	1.027	MCF7	ER_DN
NA	G039121	chr19:11121207-11122359[-]	0.280133	-0.890807	-0.990559	1.024	MCF7	ER_DN
CAT684	G066533	chr5:82877995-82884632[-]	0	0.991819	0.86702	1.023	MCF7	CN_UP
NA	G018336	chr12:53552401-53562271[+]	0.0539401	0.883309	0.99871	1.02	BOTH	ER_UP
BRCAT256.2	G011085	chr10:103611534-103670100[+]	0	-0.990427	0.838197	1.019	MCF7	CN_DN
CAT2096	G040297	chr19:34986903-34991750[-]	0.00507929	-0.990145	0.725873	1.019	none	CN_DN
CAT834	G071887	chr6:84743079-84856003[+]	0	-0.992991	-0.714941	1.012	none	CN_DN
CAT330	G046911	chr2:174388513-174392182[-]	0	0.981051	0.702567	1.011	none	CN_UP
CAT1905	G033020	chr17:10671675-10672382[+]	0	-0.997571	-0.666121	1.01	none	CN_DN
CAT2001	G036639	chr18:12030802-12059850[-]	-0.0211419	-0.958901	-0.994677	1.01	MCF7	ER_DN
SMAT31	G004542	chr1:150695714-150700457[-]	0	0.661699	-0.982094	1.009	MCF7	ER_DN
NA	G005506	chr1:172581329-172582821[-]	0	0.977744	0.733351	1.009	none	CN_UP
HNCAT198	G061710	chr4:77215360-77225995[-]	0.0730642	-0.943445	0.99005	1.008	none	ER_UP
BRCAT413	G081934	chr8:93115697-93120557[+]	0	-0.99272	0.904937	1.007	none	CN_DN
NA	G025395	chr14:76544758-76548700[-]	-0.0520057	-0.821146	0.990022	1.001	none	ER_UP
LINC00884.2	G059376	chr3:194206765-194247373[+]	0.037593	0.98488	0.825604	1	none	CN_UP
NA	G082926	chr8:128265254-128748163[-]	0.305562	-0.945648	-0.997356	1	MCF7	ER_DN
CAT1120.2	G083466	chr8:144833751-144871984[-]	0.646679	0.983041	0.866721	1	MCF7	CN_UP
CAT36	G001831	chr1:39987289-40042789[-]	1.00419	0.999929	0.831591	NA	none	CN_UP
NEAT1	G014172	chr11:65154070-65235962[+]	0.666537	-0.608658	0.983742	NA	BOTH	ER_UP
CAT1525	G018378	chr12:54357846-54562566[+]	0.614603	-0.941208	0.995579	NA	BOTH	ER_UP
NA	G043285	chr2:43186099-43267992[-]	0	-0.937636	-0.994959	NA	MCF7	ER_DN
CAT277.1	G044895	chr2:98081510-98207266[-]	0.18771	0.99048	-0.856934	NA	none	CN_UP
CAT1007.1	G079544	chr8:12051848-12510522[+]	0.399372	-0.975585	0.94282	NA	MCF7	CN_DN
