# Supplementary material for: The lncRNA landscape of breast cancer reveals a role for DSCAM-AS1 in breast cancer progression
Source: Nat Commun. 2016 Sep 26;7:12791. doi: 10.1038/ncomms12791 (PMC5052669; doi:10.1038/ncomms12791)
Supplement: Supplementary Data 3 — Top Correlated Genes. [file ncomms12791-s4.xlsx]

## Sheet: Supp Data 3
Supplementary Data 3: Top Correlated Genes
gene	correlated_gene	correlated_gene2	correlated_gene3	correlated_gene4	correlated_gene5	correlated_gene6	correlated_gene7	correlated_gene8	correlated_gene9	correlated_gene10	correlated_gene11	correlated_gene12	correlated_gene13	correlated_gene14	correlated_gene15	correlated_gene16	correlated_gene17	correlated_gene18	correlated_gene19	correlated_gene20	correlated_gene21	correlated_gene22	correlated_gene23	correlated_gene24	correlated_gene25	correlated_gene26	correlated_gene27	correlated_gene28	correlated_gene29	correlated_gene30	correlated_gene31	correlated_gene32	correlated_gene33	correlated_gene34	correlated_gene35	correlated_gene36	correlated_gene37	correlated_gene38	correlated_gene39	correlated_gene40	correlated_gene41	correlated_gene42	correlated_gene43	correlated_gene44	correlated_gene45	correlated_gene46	correlated_gene47	correlated_gene48	correlated_gene49
neat1_up	NEAT1	HEMK1	LUC7L	ANKRA2	GNPTG	TTC14	COG7	TTLL3	POLR3E	CCDC39	MAN2C1	ATP5D	MIDN	CIRBP	C19ORF24	ADCY6	MIR3190	RABEP1	MAP3K12	HNRNPH1	MALAT1	P4HTM	RUNDC1	RPL27	BBS4	PDE6B	MYL5	FUS	C3ORF18	ITFG2	CLK3	INTS5	GANAB	B3GAT3	PRPF3	CCDC58	NPNT	ANKAR	TMEM175	LOC100130950	CNTD1	UBA7	STIM2	GAS5	VPS52	NUP88	RAB40C	TCTN1	PDPK2
neat1_dn	FRMD8	NEAT1	DNAJC18	SPATA24	SLC23A1	TYMP	ZMYND19	KDM5C	ENGASE	PLA2G6	BAIAP2L2	SLC16A8	MBD4	RPL32P3	CCDC30	PPIH	YBX1	WDR85	TRPM4	SLC25A22	CEND1	LENG8	RPLP2	PNPLA2	EFCAB4A	CD151	TMEM44	MXD4	HAUS3	SPSB3	AGPAT6	TTC14	NPLOC4	C17ORF70	DDX5	POLG2	C16ORF58	BOD1	EAF2	SLC15A2	HNRNPA2B1	ZNF783	KIAA0907	RIT1	ATP5D	MIDN	CIRBP	C19ORF24	STRADA
dscam-as1_up	CGA	CAPS	SLC9A3R1	TLCD1	COX6C	GRINA	SPATC1	BDKRB1	HSPB1	RAMP1	PALM	FAM25A	SQLE	SLC17A9	CYHR1	PYCRL	KRT8	AURKA	ANXA9	LRFN2	PTPN1	MIR645	ETNK2	JPH1	FER1L4	SULT2B1	FOXH1	TOP1MT	SPINT2	SLC25A1	TMEM97	QPRT	C8ORF76	BIRC5	SLC35B1	RAB37	TMPRSS4	EME1	SERPINA5	DHRS2	RDH16	AMZ1	FBXL6	TRMT12	LOC100288181	FAM49B	DSCC1	TAF2	YWHAZ
dscam-as1_dn	NEURL3	ANKRD9	BHLHB9	GPRASP2	RASSF6	PSEN2	PLEC	ACAD10	WDR52	PAQR3	ARMCX4	GGN	MAMSTR	RASIP1	MS4A7	SHCBP1	CCDC108	FAM198B	MAPRE2	SEPT8	C22ORF23	KIAA2013	ITGA6	CCDC160	GPRIN2	ST8SIA6	FAIM2	MFSD4	FHIT	STARD3	PPP1R1B	C5ORF45	VANGL2	TTC12	ARID5A	ENPP5	SLC5A9	APOA1	ZNF596	SLC23A1	SPATA24	DNAJC18	TEAD2	PER2	IGSF21	RNF111	METTL12	LOC100288911	RREB1
hotair_up	HOTAIR	HOXC11	HOXC5	HOXC13	HOXC10	MIR196A2	HOXC8	HOXC6	HOXC4	LOC100240734	HOXC12	VAMP1	WDR6	HSD17B4	VASH2	SLC24A3	COX6B1P2	BICC1	GLYATL2	OLFML1	PPFIBP2	GLT8D2	OPN3	HOXD8	TDPX2	MARC2	TEAD2	HOXD3	PACS1	RCAN1	KCNE1	SDC1	PODNL1	AIM1	RASL11A	MEG3	FGFR1	CCNJL	LRIG3	TES	WWC3	MSL3	TRIM54	NFIL3	GAS1	BTBD19	ACSL5	SH3BP5L	BDH2
hotair_dn	BMPR1B	LAMA3	KCNJ3	P4HTM	FAM196A	EML2	SERPINI1	MARC2	GRIA2	HOXC4	SFI1	KSR1	MLPH	MARK3	PEX5L	DLGAP1	AFF3	IPO13	DPH2	ATP6V0B	B4GALT2	CCDC24	TRANK1	CPLX1	CST9	ARNT2	CACNB2	ABCA5	FCGRT	RCN3	CUX1	CPT1C	RBM25	AKAP9	NBR1	TMEM106A	MARCH3	EPB41	ATP5S	PHGR1	DISP2	NEURL	SPTAN1	TRIM7	GLRB	KIAA1407	DMPK	EFCAB2	THSD4
ezh2_up	CEP55	DLGAP5	BUB1	EXO1	KIF11	RACGAP1	CENPF	FOXM1	TPX2	BUB1B	LMNB1	CHAF1B	ESPL1	MCM2	VPS33B	PRC1	NCAPG	RAD54L	DTL	RNF111	CCNB2	MELK	CDCA8	KIF2C	IQGAP3	BLM	PAQR5	KIF23	CDC25A	NUF2	RRM2	GSG2	DBF4	FANCD2	CDC45	BPTF	KPNA2	NEK2	ERCC6L	MIP	TIMELESS	CDCA5	KIF20A	NCAPG2	STIL	PRR11	CENPN	TUBA1C	KNTC1
ezh2_dn	C17ORF85	ITGAE	SNRPA1	KDM4B	FANCC	MIR3074	RNF111	HEYL	DYRK4	AGAP6	RNF185	TMC6	ACTR10	EXO1	TTC18	DNAJC9	IL34	SON	MAPK8IP3	SCYL1	PREPL	NF1	FMOD	MTHFD2	ESPL1	LRRC39	EIF4E1B	TSPAN17	TMEM189	ARHGAP32	SAT1	POLE	DIS3	C22ORF39	ZNF410	C1ORF112	PTP4A2P1	NAGLU	HSD17B1	METTL13	CDK5RAP2	PLEKHH3	CCDC159	LPPR2	RECQL5	PAQR5	KIF23	C21ORF58	CHST7
malat1_up	MALAT1	RSRC2	ZCCHC8	BOD1	MAT2A	EIF3H	RBM12B	PPIA	C14ORF119	C12ORF73	HSD17B12	RPL31P52	AZIN1	C12ORF76	EIF2S3	TRIM25	MTVR2	MIR3184	YKT6	TMEM129	SLBP	NCBP2	PCBP2	NAA20	C12ORF57	ERMAP	ZNF691	FAM104A	VPS13B	ZSCAN16	EXOSC9	LZTS2	ATP5G2	HNRNPA1	CCNE2	INTS8	UBXN4	ZBTB11	RC3H1	DHX15	MIR573	LETM1	HNRNPH1	NECAP1	KLHL22	PHF20L1	MYO19	PRR3	ZCCHC9
malat1_dn	SLC12A9	TRIP6	SRRT	HSF4	NOL3	TNK2	TMEM44	C1QTNF6	RABL2A	ZMYND19	COG4	TMEM184B	LENG8	ZNF444	SLC10A3	UBL4A	ZFP36	PLEKHG2	C16ORF58	IL34	D2HGDH	GAL3ST2	PCOLCE	NR1H3	MADD	ZNF837	KRT5	NDUFA4L2	ADCY4	LMO4	TBX1	NOXA1	DDX5	POLG2	TMUB1	FASTK	ZDHHC8	HNRNPA1	IRX1	IZUMO1	RASIP1	MAMSTR	NCOR2	TNIP2	GLYR1	ROGDI	GLTP	TUBGCP2	ADAM8
[truncated: 100 more columns]
