# Supplementary material for: The lncRNA landscape of breast cancer reveals a role for DSCAM-AS1 in breast cancer progression
Source: Nat Commun. 2016 Sep 26;7:12791. doi: 10.1038/ncomms12791 (PMC5052669; doi:10.1038/ncomms12791)
Supplement: Supplementary Data 4 — Oncomine Clinical Associations [file ncomms12791-s5.xlsx]

## Sheet: Supp Data 4
Supplementary Data 4: Oncomine Clinical Associations
gene_correlated	oncomine_concept_name	oncomine_study	oncomine_category	oncomine_direction	odds_ratio	p_value
DSCAM-AS1_DN	Breast Carcinoma - High Elston Grade - Top 5% Under-expressed (Loi Breast)	Loi Breast	Grade	Under-expressed	6.7	1.93e-15
DSCAM-AS1_DN	Ductal Breast Carcinoma - High Grade - Top 10% Under-expressed (Bittner Breast)	Bittner Breast	Grade	Under-expressed	4.6	8.14e-14
DSCAM-AS1_DN	Invasive Ductal Breast Carcinoma - High Grade - Top 10% Under-expressed (Curtis Breast)	Curtis Breast	Grade	Under-expressed	4.6	2.06e-13
DSCAM-AS1_DN	Lobular Breast Carcinoma - High Bloom-Richardson Grade - Top 5% Under-expressed (Lu Breast)	Lu Breast	Grade	Under-expressed	5.4	1.65e-11
DSCAM-AS1_DN	Breast Carcinoma - High Elston Grade - Top 10% Under-expressed (Loi Breast 3)	Loi Breast	Grade	Under-expressed	4	3.03e-11
DSCAM-AS1_DN	Mixed Lobular and Ductal Breast Carcinoma - High Bloom-Richardson Grade - Top 10% Under-expressed (Lu Breast)	Lu Breast	Grade	Under-expressed	4	3.03e-11
DSCAM-AS1_DN	Ductal Breast Carcinoma - High Grade - Top 10% Under-expressed (Ma Breast 3)	Ma Breast	Grade	Under-expressed	4.2	1.68e-10
DSCAM-AS1_DN	Ductal Breast Carcinoma Epithelia - High Grade - Top 10% Under-expressed (Ma Breast 2)	Ma Breast	Grade	Under-expressed	4.1	7.09e-10
DSCAM-AS1_DN	Ductal Breast Carcinoma - High Bloom-Richardson Grade - Top 10% Under-expressed (Lu Breast)	Lu Breast	Grade	Under-expressed	3.5	6.48e-09
DSCAM-AS1_DN	Invasive Ductal Breast Carcinoma - Dead at 3 Years - Top 10% Under-expressed (Curtis Breast)	Curtis Breast	Survival Status	Under-expressed	3.4	1.47e-08
DSCAM-AS1_DN	Breast Carcinoma - Metastatic Event at 5 Years - Top 10% Under-expressed (Loi Breast)	Loi Breast	Metastasis	Under-expressed	3.4	2.26e-08
DSCAM-AS1_DN	Breast Carcinoma - Recurrence at 5 Years - Top 10% Under-expressed (Loi Breast)	Loi Breast	Recurrence Status	Under-expressed	3.4	2.26e-08
DSCAM-AS1_DN	Invasive Ductal Breast Carcinoma - Dead at 5 Years - Top 10% Under-expressed (Curtis Breast)	Curtis Breast	Survival Status	Under-expressed	3.3	5.06e-08
DSCAM-AS1_DN	Invasive Breast Carcinoma - Metastatic Event at 3 Years - Top 10% Under-expressed (Symmans Breast 2)	Symmans Breast	Metastasis	Under-expressed	4.1	8.82e-08
DSCAM-AS1_DN	Breast Carcinoma - Dead at 5 Years - Top 10% Under-expressed (Kao Breast)	Kao Breast	Survival Status	Under-expressed	3.1	2.47e-07
DSCAM-AS1_DN	Invasive Ductal Breast Carcinoma - High Grade - Top 10% Under-expressed (Zhao Breast)	Zhao Breast	Grade	Under-expressed	3.5	5.56e-07
DSCAM-AS1_DN	Breast Carcinoma - Metastatic Event at 5 Years - Top 5% Under-expressed (vandeVijver Breast)	vandeVijver Breast	Metastasis	Under-expressed	4.1	1.96e-06
DSCAM-AS1_DN	Invasive Ductal and Invasive Lobular Breast Carcinoma - Dead at 5 Years - Top 10% Under-expressed (Curtis Breast)	Curtis Breast	Survival Status	Under-expressed	2.8	4.79e-06
DSCAM-AS1_DN	Breast Carcinoma - High Elston Grade - Top 10% Under-expressed (Ivshina Breast)	Ivshina Breast	Grade	Under-expressed	3.4	5.13e-06
DSCAM-AS1_DN	Invasive Breast Carcinoma - Metastatic Event at 5 Years - Top 10% Under-expressed (Symmans Breast 2)	Symmans Breast	Metastasis	Under-expressed	3.4	5.13e-06
DSCAM-AS1_DN	Breast Carcinoma - Recurrence at 5 Years - Top 5% Under-expressed (vandeVijver Breast)	vandeVijver Breast	Recurrence Status	Under-expressed	3.8	7.99e-06
DSCAM-AS1_DN	Invasive Breast Carcinoma - High Grade - Top 10% Under-expressed (Curtis Breast)	Curtis Breast	Grade	Under-expressed	2.7	1.35e-05
DSCAM-AS1_DN	Invasive Breast Carcinoma - Metastatic Event at 1 Year - Top 10% Under-expressed (Hatzis Breast)	Hatzis Breast	Metastasis	Under-expressed	3.2	1.77e-05
DSCAM-AS1_DN	Ductal Breast Carcinoma vs. Normal - Top 10% Under-expressed (Richardson Breast 2)	Richardson Breast	Cancer Versus Normal	Under-expressed	2.6	1.85e-05
DSCAM-AS1_DN	Invasive Breast Carcinoma Stroma - High Grade - Top 10% Under-expressed (Finak Breast)	Finak Breast	Grade	Under-expressed	2.6	3.64e-05
DSCAM-AS1_DN	Breast Carcinoma - High Grade - Top 5% Under-expressed (Miyake Breast)	Miyake Breast	Grade	Under-expressed	3.2	3.81e-05
DSCAM-AS1_DN	Breast Carcinoma - Dead at 5 Years - Top 10% Under-expressed (Pawitan Breast)	Pawitan Breast	Survival Status	Under-expressed	2.5	5.31e-05
DSCAM-AS1_DN	Breast Carcinoma - High Grade - Top 10% Under-expressed (Wang Breast)	Wang Breast	Grade	Under-expressed	3	5.78e-05
DSCAM-AS1_DN	Invasive Breast Carcinoma - High Grade - Top 10% Under-expressed (Hatzis Breast)	Hatzis Breast	Grade	Under-expressed	3	5.78e-05
DSCAM-AS1_DN	Invasive Ductal Breast Carcinoma - Dead at 5 Years - Top 10% Under-expressed (TCGA Breast)	TCGA Breast	Survival Status	Under-expressed	2.4	7.32e-05
DSCAM-AS1_DN	Tubular Breast Carcinoma - High Grade - Top 5% Under-expressed (Curtis Breast)	Curtis Breast	Grade	Under-expressed	3	0.000101
DSCAM-AS1_DN	Breast Carcinoma - Recurrence at 3 Years - Top 5% Under-expressed (vandeVijver Breast)	vandeVijver Breast	Recurrence Status	Under-expressed	3.3	0.000109
DSCAM-AS1_DN	Invasive Ductal Breast Carcinoma vs. Normal - Top 5% Under-expressed (TCGA Breast)	TCGA Breast	Cancer Versus Normal	Under-expressed	2.9	0.000162
DSCAM-AS1_DN	Invasive Breast Carcinoma - High Grade - Top 10% Under-expressed (Schmidt Breast)	Schmidt Breast	Grade	Under-expressed	2.8	0.000177
DSCAM-AS1_DN	Breast Carcinoma - Metastatic Event at 3 Years - Top 10% Under-expressed (vandeVijver Breast)	vandeVijver Breast	Metastasis	Under-expressed	2.5	0.000182
DSCAM-AS1_DN	Ductal Breast Carcinoma vs. Normal - Top 10% Under-expressed (Sorlie Breast)	Sorlie Breast	Cancer Versus Normal	Under-expressed	4	0.000185
DSCAM-AS1_DN	Invasive Ductal Breast Carcinoma Epithelia vs. Normal - Top 10% Under-expressed (Ma Breast 4)	Ma Breast	Cancer Versus Normal	Under-expressed	2.3	0.000344
DSCAM-AS1_DN	Breast Carcinoma - Metastatic Event at 3 Years - Top 5% Under-expressed (Loi Breast)	Loi Breast	Metastasis	Under-expressed	2.8	0.000375
DSCAM-AS1_DN	Breast Carcinoma - Recurrence at 3 Years - Top 5% Under-expressed (Loi Breast)	Loi Breast	Recurrence Status	Under-expressed	2.8	0.000375
DSCAM-AS1_DN	Breast Carcinoma - Dead at 3 Years - Top 10% Under-expressed (vandeVijver Breast)	vandeVijver Breast	Survival Status	Under-expressed	2.4	0.00047
DSCAM-AS1_DN	Invasive Ductal Breast Carcinoma - High Grade - Top 5% Under-expressed (Radvanyi Breast)	Radvanyi Breast	Grade	Under-expressed	2.8	0.000487
DSCAM-AS1_DN	Invasive Lobular Breast Carcinoma - Recurrence at 3 Years - Top 10% Under-expressed (Desmedt Breast)	Desmedt Breast	Recurrence Status	Under-expressed	2.7	0.000512
DSCAM-AS1_DN	Ductal Breast Carcinoma - Dead at 3 Years - Top 10% Under-expressed (Esserman Breast)	Esserman Breast	Survival Status	Under-expressed	2.2	0.000561
DSCAM-AS1_DN	Lobular Breast Carcinoma - Recurrence at 5 Years - Top 10% Under-expressed (Esserman Breast)	Esserman Breast	Recurrence Status	Under-expressed	2.2	0.000561
DSCAM-AS1_DN	Invasive Ductal Breast Carcinoma vs. Normal - Top 10% Under-expressed (Curtis Breast)	Curtis Breast	Cancer Versus Normal	Under-expressed	2.2	0.000564
DSCAM-AS1_DN	Medullary Breast Carcinoma vs. Normal - Top 10% Under-expressed (Curtis Breast)	Curtis Breast	Cancer Versus Normal	Under-expressed	2.2	0.000564
DSCAM-AS1_DN	Lobular Breast Carcinoma - High Grade - Top 10% Under-expressed (Bittner Breast)	Bittner Breast	Grade	Under-expressed	2.2	0.000714
DSCAM-AS1_DN	Ductal Breast Carcinoma Epithelia - Recurrence at 5 Years - Top 10% Under-expressed (Ma Breast 2)	Ma Breast	Recurrence Status	Under-expressed	2.3	0.000796
DSCAM-AS1_DN	Ductal Breast Carcinoma in Situ Epithelia vs. Normal - Top 10% Under-expressed (Ma Breast 4)	Ma Breast'	Cancer Versus Normal	Under-expressed	2.2	0.000798
DSCAM-AS1_DN	Invasive Ductal Breast Carcinoma vs. Normal - Top 5% Under-expressed (Turashvili Breast)	Turashvili Breast	Cancer Versus Normal	Under-expressed	2.6	0.001
DSCAM-AS1_DN	Breast Carcinoma - Recurrence at 1 Year - Top 10% Under-expressed (vandeVijver Breast)	vandeVijver Breast	Recurrence Status	Under-expressed	2.3	0.001
DSCAM-AS1_DN	Invasive Ductal Breast Carcinoma vs. Normal - Top 10% Under-expressed (Zhao Breast)	Zhao Breast	Cancer Versus Normal	Under-expressed	2.4	0.001
DSCAM-AS1_DN	Ductal Breast Carcinoma - High Grade - Top 10% Under-expressed (Esserman Breast)	Esserman Breast	Grade	Under-expressed	2.1	0.001
DSCAM-AS1_DN	Invasive Breast Carcinoma - Dead at 5 Years - Top 10% Under-expressed (Curtis Breast)	Curtis Breast	Survival Status	Under-expressed	2.1	0.001
DSCAM-AS1_DN	Breast Carcinoma - Recurrence at 1 Year - Top 10% Under-expressed (Wang Breast)	Wang Breast	Recurrence Status	Under-expressed	2.5	0.001
DSCAM-AS1_DN	Breast Carcinoma - Dead at 1 Year - Top 10% Under-expressed (Kao Breast)	Kao Breast	Survival Status	Under-expressed	2.1	0.002
DSCAM-AS1_DN	Breast Carcinoma - Metastatic Event at 3 Years - Top 10% Under-expressed (Bos Breast)	Bos Breast	Metastasis	Under-expressed	2.1	0.002
DSCAM-AS1_DN	Invasive Lobular Breast Carcinoma vs. Normal - Top 10% Under-expressed (Turashvili Breast)	Turashvili Breast	Cancer Versus Normal	Under-expressed	2.1	0.002
DSCAM-AS1_DN	Breast Carcinoma - High Grade - Top 1% Under-expressed (Curtis Breast)	Curtis Breast	Grade	Under-expressed	4.9	0.002
DSCAM-AS1_DN	Invasive Breast Carcinoma vs. Normal - Top 10% Under-expressed (Gluck Breast)	Gluck Breast	Cancer Versus Normal	Under-expressed	2.1	0.002
DSCAM-AS1_DN	Invasive Ductal and Invasive Lobular Breast Carcinoma - Dead at 3 Years - Top 10% Under-expressed (Curtis Breast)	Curtis Breast	Survival Status	Under-expressed	2	0.003
DSCAM-AS1_DN	Medullary Breast Carcinoma - Dead at 5 Years - Top 10% Under-expressed (Curtis Breast)	Curtis Breast	Survival Status	Under-expressed	2	0.003
DSCAM-AS1_DN	Breast Carcinoma - Metastatic Event at 5 Years - Top 5% Under-expressed (Kao Breast)	Kao Breast	Metastasis	Under-expressed	2.4	0.003
DSCAM-AS1_DN	Invasive Ductal Breast Carcinoma - High Grade - Top 5% Under-expressed (Desmedt Breast)	Desmedt Breast	Grade	Under-expressed	2.9	0.003
DSCAM-AS1_DN	Ductal Breast Carcinoma - High Grade - Top 5% Over-expressed (Julka Breast)	Julka Breast	Grade	Over-expressed	2.5	0.003
DSCAM-AS1_DN	Breast Carcinoma - Dead at 5 Years - Top 5% Under-expressed (vandeVijver Breast)	vandeVijver Breast	Survival Status	Under-expressed	2.6	0.003
DSCAM-AS1_DN	Breast Carcinoma - Dead at 3 Years - Top 10% Under-expressed (Kao Breast)	Kao Breast	Survival Status	Under-expressed	2	0.003
DSCAM-AS1_DN	Breast Carcinoma - Metastatic Event at 1 Year - Top 10% Over-expressed (Minn Breast 2)	Minn Breast	Metastasis	Over-expressed	2.3	0.004
DSCAM-AS1_DN	Breast Carcinoma - Metastatic Event at 1 Year - Top 10% Under-expressed (Minn Breast 2)	Minn Breast	Metastasis	Under-expressed	2.3	0.004
DSCAM-AS1_DN	Invasive Breast Carcinoma - Metastatic Event at 3 Years - Top 10% Under-expressed (Hatzis Breast)	Hatzis Breast	Metastasis	Under-expressed	2.3	0.004
DSCAM-AS1_DN	Invasive Lobular Breast Carcinoma - Recurrence at 5 Years - Top 10% Under-expressed (Desmedt Breast)	Desmedt Breast	Recurrence Status	Under-expressed	2.3	0.004
DSCAM-AS1_DN	Ductal Breast Carcinoma - High Grade - Top 10% Under-expressed (Sorlie Breast 2)	Sorlie Breast	Grade	Under-expressed	3	0.004
DSCAM-AS1_DN	Invasive Mixed Breast Carcinoma vs. Normal - Top 1% Under-expressed (Radvanyi Breast)	Radvanyi Breast	Cancer Versus Normal	Under-expressed	4.9	0.004
DSCAM-AS1_DN	Invasive Breast Carcinoma vs. Normal - Top 10% Under-expressed (TCGA Breast)	TCGA Breast	Cancer Versus Normal	Under-expressed	1.9	0.005
DSCAM-AS1_DN	Invasive Breast Carcinoma - High Grade - Top 5% Under-expressed (Gluck Breast)	Gluck Breast	Grade	Under-expressed	2.3	0.006
DSCAM-AS1_DN	Invasive Ductal and Invasive Lobular Breast Carcinoma - High Grade - Top 5% Under-expressed (Curtis Breast)	Curtis Breast	Grade	Under-expressed	2.3	0.006
DSCAM-AS1_DN	Invasive Ductal and Invasive Lobular Breast Carcinoma vs. Normal - Top 5% Under-expressed (Curtis Breast)	Curtis Breast	Cancer Versus Normal	Under-expressed	2.3	0.006
DSCAM-AS1_DN	Ductal Breast Carcinoma - Recurrence at 1 Year - Top 5% Under-expressed (Esserman Breast)	Esserman Breast	Recurrence Status	Under-expressed	2.3	0.006
DSCAM-AS1_DN	Ductal Breast Carcinoma - Dead at 3 Years - Top 5% Under-expressed (Sorlie Breast 2)	Sorlie Breast	Survival Status	Under-expressed	3.6	0.006
DSCAM-AS1_DN	Breast Carcinoma - Metastatic Event at 3 Years - Top 5% Under-expressed (Loi Breast 3)	Loi Breast	Metastasis	Under-expressed	2.2	0.007
DSCAM-AS1_DN	Ductal Breast Carcinoma - High Grade - Top 5% Under-expressed (Bonnefoi Breast)	Bonnefoi Breast	Grade	Under-expressed	2.2	0.008
DSCAM-AS1_DN	Ductal Breast Carcinoma in Situ Stroma vs. Normal - Top 5% Under-expressed (Ma Breast 4)	Ma Breast	Cancer Versus Normal	Under-expressed	2.2	0.008
DSCAM-AS1_DN	Ductal Breast Carcinoma Epithelia - Dead at 1 Year - Top 10% Under-expressed (Boersma Breast)	Boersma Breast	Survival Status	Under-expressed	2.1	0.008
DSCAM-AS1_DN	Ductal Breast Carcinoma Stroma - Dead at 1 Year - Top 10% Over-expressed (Boersma Breast)	Boersma Breast	Survival Status	Over-expressed	2.1	0.008
DSCAM-AS1_DN	Invasive Ductal and Invasive Lobular Breast Carcinoma - High Grade - Top 10% Under-expressed (Desmedt Breast)	Desmedt Breast	Grade	Under-expressed	2.1	0.008
DSCAM-AS1_DN	Invasive Ductal Breast Carcinoma - Recurrence at 5 Years - Top 10% Under-expressed (Desmedt Breast)	Desmedt Breast	Recurrence Status	Under-expressed	2.1	0.008
DSCAM-AS1_DN	Invasive Lobular Breast Carcinoma - High Grade - Top 10% Under-expressed (Desmedt Breast)	Desmedt Breast	Grade	Under-expressed	2.1	0.008
DSCAM-AS1_DN	Breast Carcinoma - Metastatic Event at 3 Years - Top 5% Under-expressed (Minn Breast 2)	Minn Breast	Metastasis	Under-expressed	2.6	0.009
DSCAM-AS1_DN	Invasive Ductal Breast Carcinoma - Recurrence at 3 Years - Top 1% Under-expressed (Desmedt Breast)	Desmedt Breast	Recurrence Status	Under-expressed	5.1	0.01
DSCAM-AS1_UP	Invasive Ductal Breast Carcinoma vs. Normal - Top 10% Over-expressed (TCGA Breast)	TCGA Breast	Cancer Versus Normal	Over-expressed	8	1.25e-28
DSCAM-AS1_UP	Ductal Breast Carcinoma - High Grade - Top 5% Over-expressed (Bittner Breast)	Bittner Breast	Grade	Over-expressed	10	4.27e-26
DSCAM-AS1_UP	Invasive Ductal and Invasive Lobular Breast Carcinoma - High Grade - Top 5% Over-expressed (Curtis Breast)	Curtis Breast	Grade	Over-expressed	9.7	1.22e-25
DSCAM-AS1_UP	Invasive Ductal Breast Carcinoma vs. Normal - Top 10% Over-expressed (Curtis Breast)	Curtis Breast	Cancer Versus Normal	Over-expressed	6.5	1.43e-22
DSCAM-AS1_UP	Breast Carcinoma - High Grade - Top 10% Over-expressed (Curtis Breast)	Curtis Breast	Grade	Over-expressed	6	3.57e-20
DSCAM-AS1_UP	Breast Carcinoma - Metastatic Event at 5 Years - Top 10% Over-expressed (vandeVijver Breast)	vandeVijver Breast	Metastasis	Over-expressed	6.7	4.95e-20
DSCAM-AS1_UP	Ductal Breast Carcinoma - High Grade - Top 10% Over-expressed (Ma Breast 3)	Ma Breast	Grade	Over-expressed	6.2	2.34e-19
DSCAM-AS1_UP	Invasive Lobular Breast Carcinoma - High Grade - Top 10% Over-expressed (Curtis Breast)	Curtis Breast	Grade	Over-expressed	5.3	3.68e-17
DSCAM-AS1_UP	Breast Carcinoma - High Elston Grade - Top 5% Over-expressed (Ivshina Breast)	Ivshina Breast	Grade	Over-expressed	8	2.57e-16
DSCAM-AS1_UP	Breast Carcinoma - High Elston Grade - Top 10% Over-expressed (Loi Breast)	Loi Breast	Grade	Over-expressed	5.1	3.62e-16
DSCAM-AS1_UP	Lobular Breast Carcinoma - High Bloom-Richardson Grade - Top 10% Over-expressed (Lu Breast)	Lu Breast	Grade	Over-expressed	5.1	3.62e-16
DSCAM-AS1_UP	Breast Carcinoma - Recurrence at 5 Years - Top 10% Over-expressed (vandeVijver Breast)	vandeVijver Breast	Recurrence Status	Over-expressed	5.6	4.56e-16
DSCAM-AS1_UP	Ductal Breast Carcinoma vs. Normal - Top 5% Over-expressed (Richardson Breast 2)	Richardson Breast	Cancer Versus Normal	Over-expressed	6.7	5.92e-16
DSCAM-AS1_UP	Invasive Breast Carcinoma vs. Normal - Top 10% Over-expressed (TCGA Breast)	TCGA Breast	Cancer Versus Normal	Over-expressed	4.8	4.66e-15
DSCAM-AS1_UP	Breast Carcinoma - High Elston Grade - Top 10% Over-expressed (Loi Breast 3)	Loi Breast	Grade	Over-expressed	4.8	9.1e-15
DSCAM-AS1_UP	Mixed Lobular and Ductal Breast Carcinoma - High Bloom-Richardson Grade - Top 10% Over-expressed (Lu Breast)	Lu Breast	Grade	Over-expressed	4.8	9.1e-15
DSCAM-AS1_UP	Invasive Breast Carcinoma - Metastatic Event at 5 Years - Top 5% Over-expressed (Symmans Breast 2)	Symmans Breast	Metastasis	Over-expressed	7.3	1.53e-14
DSCAM-AS1_UP	Ductal Breast Carcinoma - High Bloom-Richardson Grade - Top 5% Over-expressed (Lu Breast)	Lu Breast	Grade	Over-expressed	6.2	2.55e-14
DSCAM-AS1_UP	Ductal Breast Carcinoma in Situ Epithelia vs. Normal - Top 10% Over-expressed (Ma Breast 4)	Ma Breast	Cancer Versus Normal	Over-expressed	4.6	3.09e-14
DSCAM-AS1_UP	Invasive Ductal and Invasive Lobular Breast Carcinoma - Dead at 5 Years - Top 10% Over-expressed (Curtis Breast)	Curtis Breast	Survival Status	Over-expressed	4.5	1.07e-13
DSCAM-AS1_UP	Invasive Ductal and Invasive Lobular Breast Carcinoma vs. Normal - Top 10% Over-expressed (Curtis Breast)	Curtis Breast	Cancer Versus Normal	Over-expressed	4.5	1.07e-13
DSCAM-AS1_UP	Invasive Ductal Breast Carcinoma - High Grade - Top 10% Over-expressed (Zhao Breast)	Zhao Breast	Grade	Over-expressed	5.1	1.28e-13
DSCAM-AS1_UP	Breast Carcinoma - Dead at 5 Years - Top 10% Over-expressed (Pawitan Breast)	Pawitan Breast	Survival Status	Over-expressed	4.5	1.43e-13
DSCAM-AS1_UP	Breast Carcinoma - Dead at 5 Years - Top 10% Over-expressed (Kao Breast)	Kao Breast	Survival Status	Over-expressed	4.5	2.01e-13
DSCAM-AS1_UP	Breast Carcinoma - Recurrence at 3 Years - Top 10% Over-expressed (vandeVijver Breast)	vandeVijver Breast	Recurrence Status	Over-expressed	4.8	3.56e-13
DSCAM-AS1_UP	Ductal Breast Carcinoma Epithelia - High Grade - Top 10% Over-expressed (Ma Breast 2)	Ma Breast	Grade	Over-expressed	4.5	9.02e-13
DSCAM-AS1_UP	Invasive Ductal Breast Carcinoma - Dead at 5 Years - Top 10% Over-expressed (TCGA Breast)	TCGA Breast	Survival Status	Over-expressed	4.2	2.01e-12
DSCAM-AS1_UP	Invasive Ductal Breast Carcinoma Epithelia vs. Normal - Top 10% Over-expressed (Ma Breast 4)	Ma Breast	Cancer Versus Normal	Over-expressed	4.2	2.7e-12
DSCAM-AS1_UP	Ductal Breast Carcinoma Epithelia - Dead at 1 Year - Top 10% Over-expressed (Boersma Breast)	Boersma Breast	Survival Status	Over-expressed	4.7	4.29e-12
DSCAM-AS1_UP	Invasive Breast Carcinoma - High Grade - Top 5% Over-expressed (Schmidt Breast)	Schmidt Breast	Grade	Over-expressed	6.3	4.97e-12
DSCAM-AS1_UP	Invasive Breast Carcinoma vs. Normal - Top 10% Over-expressed (Gluck Breast)	Gluck Breast	Cancer Versus Normal	Over-expressed	4.1	6.56e-12
DSCAM-AS1_UP	Invasive Ductal Breast Carcinoma - High Grade - Top 10% Over-expressed (Curtis Breast)	Curtis Breast	Grade	Over-expressed	4.1	8.72e-12
DSCAM-AS1_UP	Breast Carcinoma - Metastatic Event at 5 Years - Top 10% Over-expressed (Kao Breast)	Kao Breast	Metastasis	Over-expressed	4	1.63e-11
DSCAM-AS1_UP	Invasive Lobular Breast Carcinoma vs. Normal - Top 10% Over-expressed (Curtis Breast)	Curtis Breast	Cancer Versus Normal	Over-expressed	3.9	3.54e-11
DSCAM-AS1_UP	Invasive Breast Carcinoma - High Grade - Top 10% Over-expressed (Hatzis Breast)	Hatzis Breast	Grade	Over-expressed	4.4	9.18e-11
DSCAM-AS1_UP	Invasive Lobular Breast Carcinoma vs. Normal - Top 10% Over-expressed (TCGA Breast)	TCGA Breast	Cancer Versus Normal	Over-expressed	3.8	1.34e-10
DSCAM-AS1_UP	Invasive Breast Carcinoma vs. Normal - Top 10% Over-expressed (Curtis Breast)	Curtis Breast	Cancer Versus Normal	Over-expressed	3.7	5.26e-10
DSCAM-AS1_UP	Breast Carcinoma - Dead at 3 Years - Top 10% Over-expressed (Kao Breast)	Kao Breast	Survival Status	Over-expressed	3.6	9.71e-10
DSCAM-AS1_UP	Invasive Ductal Breast Carcinoma - Metastatic Event at 5 Years - Top 1% Over-expressed (Desmedt Breast)	Desmedt Breast	Metastasis	Over-expressed	13.1	1.09e-09
DSCAM-AS1_UP	Breast Carcinoma - Recurrence at 5 Years - Top 10% Over-expressed (Wang Breast)	Wang Breast	Recurrence Status	Over-expressed	4	1.67e-09
DSCAM-AS1_UP	Mucinous Breast Carcinoma vs. Normal - Top 10% Over-expressed (Curtis Breast)	Curtis Breast	Cancer Versus Normal	Over-expressed	3.5	1.93e-09
DSCAM-AS1_UP	Tubular Breast Carcinoma - High Grade - Top 10% Over-expressed (Curtis Breast)	Curtis Breast	Grade	Over-expressed	3.5	1.93e-09
DSCAM-AS1_UP	Breast Carcinoma - High Grade - Top 1% Over-expressed (vantVeer Breast)	vantVeer Breast	Grade	Over-expressed	14	2.39e-09
DSCAM-AS1_UP	Intraductal Cribriform Breast Adenocarcinoma vs. Normal - Top 10% Over-expressed (TCGA Breast)	TCGA Breast	Cancer Versus Normal	Over-expressed	3.4	6.62e-09
DSCAM-AS1_UP	Invasive Ductal Breast Carcinoma - Dead at 5 Years - Top 1% Over-expressed (Curtis Breast)	Curtis Breast	Survival Status	Over-expressed	9.9	1.62e-08
DSCAM-AS1_UP	Breast Carcinoma - Metastatic Event at 3 Years - Top 5% Over-expressed (vandeVijver Breast)	vandeVijver Breast	Metastasis	Over-expressed	4.7	1.9e-08
DSCAM-AS1_UP	Breast Carcinoma vs. Normal - Top 10% Over-expressed (Curtis Breast)	Curtis Breast	Cancer Versus Normal	Over-expressed	3.3	2.33e-08
DSCAM-AS1_UP	Invasive Ductal Breast Carcinoma - High Grade - Top 5% Over-expressed (Desmedt Breast)	Desmedt Breast	Grade	Over-expressed	4.8	2.8e-08
DSCAM-AS1_UP	Ductal Breast Carcinoma - High Grade - Top 1% Over-expressed (Sorlie Breast 2)	Sorlie Breast	Grade	Over-expressed	19.6	4.66e-08
DSCAM-AS1_UP	Breast Carcinoma - High Grade - Top 10% Over-expressed (Wang Breast)	Wang Breast	Grade	Over-expressed	3.5	9.43e-08
DSCAM-AS1_UP	Invasive Ductal Breast Carcinoma - Metastatic Event at 1 Year - Top 10% Under-expressed (Desmedt Breast)	Desmedt Breast	Metastasis	Under-expressed	3.5	9.43e-08
DSCAM-AS1_UP	Invasive Lobular Breast Carcinoma - High Grade - Top 10% Over-expressed (Desmedt Breast)	Desmedt Breast	Grade	Over-expressed	3.5	9.43e-08
DSCAM-AS1_UP	Ductal Breast Carcinoma - High Grade - Top 10% Over-expressed (Kreike Breast)	Kreike Breast	Grade	Over-expressed	3.8	1.66e-07
DSCAM-AS1_UP	Invasive Ductal and Invasive Lobular Breast Carcinoma - Dead at 3 Years - Top 10% Over-expressed (Curtis Breast)	Curtis Breast	Survival Status	Over-expressed	3	2.44e-07
DSCAM-AS1_UP	Breast Carcinoma - Recurrence at 3 Years - Top 10% Over-expressed (Wang Breast)	Wang Breast	Recurrence Status	Over-expressed	3.3	3.32e-07
DSCAM-AS1_UP	Ductal Breast Carcinoma Stroma - Dead at 1 Year - Top 10% Over-expressed (Boersma Breast)	Boersma Breast	Survival Status	Over-expressed	3.3	3.32e-07
DSCAM-AS1_UP	Breast Carcinoma - Metastatic Event at 3 Years - Top 10% Over-expressed (Loi Breast)	Loi Breast	Metastasis	Over-expressed	3	4.34e-07
DSCAM-AS1_UP	Breast Carcinoma - Recurrence at 3 Years - Top 10% Over-expressed (Loi Breast)	Loi Breast	Recurrence Status	Over-expressed	3	4.34e-07
DSCAM-AS1_UP	Invasive Ductal Breast Carcinoma vs. Normal - Top 10% Over-expressed (Zhao Breast)	Zhao Breast	Cancer Versus Normal	Over-expressed	3.2	6.7e-07
DSCAM-AS1_UP	Medullary Breast Carcinoma vs. Normal - Top 10% Over-expressed (Curtis Breast)	Curtis Breast	Cancer Versus Normal	Over-expressed	2.9	7.46e-07
DSCAM-AS1_UP	Tubular Breast Carcinoma vs. Normal - Top 10% Over-expressed (Curtis Breast)	Curtis Breast	Cancer Versus Normal	Over-expressed	2.9	7.46e-07
DSCAM-AS1_UP	Ductal Breast Carcinoma - High Grade - Top 10% Under-expressed (Julka Breast)	Julka Breast	Grade	Under-expressed	3	7.55e-07
DSCAM-AS1_UP	Ductal Breast Carcinoma - High Grade - Top 1% Over-expressed (Sorlie Breast)	Sorlie Breast	Grade	Over-expressed	16.8	7.61e-07
DSCAM-AS1_UP	Invasive Breast Carcinoma - Metastatic Event at 3 Years - Top 10% Over-expressed (Schmidt Breast)	Schmidt Breast	Metastasis	Over-expressed	3.2	1.12e-06
DSCAM-AS1_UP	Breast Carcinoma - Metastatic Event at 5 Years - Top 10% Over-expressed (Loi Breast)	Loi Breast	Metastasis	Over-expressed	2.9	1.31e-06
DSCAM-AS1_UP	Breast Carcinoma - Recurrence at 5 Years - Top 10% Over-expressed (Loi Breast)	Loi Breast	Recurrence Status	Over-expressed	2.9	1.31e-06
DSCAM-AS1_UP	Invasive Ductal Breast Carcinoma - Dead at 3 Years - Top 1% Over-expressed (Curtis Breast)	Curtis Breast	Survival Status	Over-expressed	8	1.42e-06
DSCAM-AS1_UP	Ductal Breast Carcinoma - High Grade - Top 5% Over-expressed (Perou Breast)	Perou Breast	Grade	Over-expressed	5.8	3.07e-06
DSCAM-AS1_UP	Ductal Breast Carcinoma - Recurrence at 1 Year - Top 10% Over-expressed (Sorlie Breast 2)	Sorlie Breast	Recurrence Status	Over-expressed	4.5	3.19e-06
DSCAM-AS1_UP	Invasive Breast Carcinoma - Metastatic Event at 3 Years - Top 10% Over-expressed (Symmans Breast 2)	Symmans Breast	Metastasis	Over-expressed	3	3.6e-06
DSCAM-AS1_UP	Mixed Lobular and Ductal Breast Carcinoma vs. Normal - Top 10% Over-expressed (TCGA Breast)	TCGA Breast	Cancer Versus Normal	Over-expressed	2.7	6.08e-06
DSCAM-AS1_UP	Breast Carcinoma - High Grade - Top 10% Over-expressed (Yu Breast 3)	Yu Breast	Grade	Over-expressed	3.2	8.27e-06
DSCAM-AS1_UP	Invasive Lobular Breast Carcinoma - Recurrence at 5 Years - Top 10% Over-expressed (Desmedt Breast)	Desmedt Breast	Recurrence Status	Over-expressed	2.9	1.11e-05
DSCAM-AS1_UP	Breast Carcinoma - Dead at 3 Years - Top 10% Over-expressed (Bild Breast)	Bild Breast	Survival Status	Over-expressed	3.4	1.12e-05
DSCAM-AS1_UP	Breast Carcinoma - Dead at 5 Years - Top 10% Over-expressed (vandeVijver Breast)	vandeVijver Breast	Survival Status	Over-expressed	2.8	1.26e-05
DSCAM-AS1_UP	Invasive Breast Carcinoma - High Grade - Top 10% Over-expressed (Gluck Breast)	Gluck Breast	Grade	Over-expressed	2.6	1.45e-05
DSCAM-AS1_UP	Breast Carcinoma - Recurrence at 5 Years - Top 5% Over-expressed (Loi Breast 3)	Loi Breast	Recurrence Status	Over-expressed	3.3	1.56e-05
DSCAM-AS1_UP	Invasive Breast Carcinoma Stroma - High Grade - Top 10% Over-expressed (Finak Breast)	Finak Breast	Grade	Over-expressed	2.6	1.96e-05
DSCAM-AS1_UP	Breast Carcinoma - Dead at 3 Years - Top 5% Over-expressed (vandeVijver Breast)	vandeVijver Breast	Survival Status	Over-expressed	3.5	2.43e-05
DSCAM-AS1_UP	Ductal Breast Carcinoma vs. Normal - Top 10% Over-expressed (Sorlie Breast)	Sorlie Breast	Cancer Versus Normal	Over-expressed	4	3.48e-05
DSCAM-AS1_UP	Invasive Breast Carcinoma - Metastatic Event at 5 Years - Top 5% Over-expressed (Symmans Breast)	Symmans Breast	Metastasis	Over-expressed	3.5	3.87e-05
DSCAM-AS1_UP	Mucinous Breast Carcinoma - Dead at 5 Years - Top 10% Over-expressed (Curtis Breast)	Curtis Breast	Survival Status	Over-expressed	2.5	4.46e-05
DSCAM-AS1_UP	Lobular Breast Carcinoma vs. Normal - Top 5% Over-expressed (Sorlie Breast)	Sorlie Breast	Cancer Versus Normal	Over-expressed	5.1	4.57e-05
DSCAM-AS1_UP	Invasive Ductal Breast Carcinoma Stroma vs. Normal - Top 10% Over-expressed (Ma Breast 4)	Ma Breast	Cancer Versus Normal	Over-expressed	2.5	5.1e-05
DSCAM-AS1_UP	Ductal Breast Carcinoma - Recurrence at 5 Years - Top 10% Over-expressed (Esserman Breast)	Esserman Breast	Recurrence Status	Over-expressed	2.5	5.1e-05
DSCAM-AS1_UP	Breast Carcinoma - Metastatic Event at 3 Years - Top 5% Over-expressed (Bos Breast)	Bos Breast	Metastasis	Over-expressed	3.1	5.2e-05
DSCAM-AS1_UP	Breast Carcinoma - Metastatic Event at 5 Years - Top 5% Over-expressed (vantVeer Breast)	vantVeer Breast	Metastasis	Over-expressed	3.6	7.31e-05
DSCAM-AS1_UP	Invasive Ductal Breast Carcinoma vs. Normal - Top 5% Over-expressed (Radvanyi Breast)	Radvanyi Breast	Cancer Versus Normal	Over-expressed	3	0.000149
DSCAM-AS1_UP	Lobular Breast Carcinoma vs. Normal - Top 5% Over-expressed (Zhao Breast)	Zhao Breast	Cancer Versus Normal	Over-expressed	3.1	0.000192
DSCAM-AS1_UP	Breast Carcinoma - Metastatic Event at 1 Year - Top 10% Under-expressed (Minn Breast 2)	Minn Breast	Metastasis	Under-expressed	2.5	0.000241
DSCAM-AS1_UP	Invasive Ductal Breast Carcinoma - Recurrence at 5 Years - Top 10% Over-expressed (Desmedt Breast)	Desmedt Breast	Recurrence Status	Over-expressed	2.5	0.000241
DSCAM-AS1_UP	Male Breast Carcinoma vs. Normal - Top 10% Over-expressed (TCGA Breast)	TCGA Breast	Cancer Versus Normal	Over-expressed	2.3	0.000266
DSCAM-AS1_UP	Ductal Breast Carcinoma - High Grade - Top 10% Over-expressed (Pollack Breast 2)	Pollack Breast	Grade	Over-expressed	3.5	0.000328
DSCAM-AS1_UP	Breast Carcinoma - Metastatic Event at 3 Years - Top 1% Over-expressed (vantVeer Breast)	vantVeer Breast	Metastasis	Over-expressed	7	0.000358
DSCAM-AS1_UP	Ductal Breast Carcinoma - Recurrence at 1 Year - Top 1% Over-expressed (Esserman Breast)	Esserman Breast	Recurrence Status	Over-expressed	5.4	0.000534
DSCAM-AS1_UP	Breast Carcinoma - Recurrence at 1 Year - Top 10% Over-expressed (Wang Breast)	Wang Breast	Recurrence Status	Over-expressed	2.4	0.000611
DSCAM-AS1_UP	Invasive Breast Carcinoma - Metastatic Event at 1 Year - Top 10% Over-expressed (Hatzis Breast)	Hatzis Breast	Metastasis	Over-expressed	2.4	0.000611
DSCAM-AS1_UP	Invasive Lobular Breast Carcinoma - Recurrence at 3 Years - Top 10% Over-expressed (Desmedt Breast)	Desmedt Breast	Recurrence Status	Over-expressed	2.4	0.000611
DSCAM-AS1_UP	Ductal Breast Carcinoma in Situ Epithelia - High Grade - Top 10% Over-expressed (Ma Breast)	Ma Breast	Grade	Over-expressed	4	0.000611
DSCAM-AS1_UP	Ductal Breast Carcinoma vs. Normal - Top 10% Over-expressed (Sorlie Breast 2)	Sorlie Breast	Cancer Versus Normal	Over-expressed	3.1	0.00075
DSCAM-AS1_UP	Lobular Breast Carcinoma vs. Normal - Top 10% Over-expressed (Sorlie Breast 2)	Sorlie Breast	Cancer Versus Normal	Over-expressed	3.1	0.00075
DSCAM-AS1_UP	Breast Carcinoma - Metastatic Event at 1 Year - Top 5% Over-expressed (vantVeer Breast)	vantVeer Breast	Metastasis	Over-expressed	3	0.00088
DSCAM-AS1_UP	Ductal Breast Carcinoma vs. Normal - Top 10% Over-expressed (Perou Breast)	Perou Breast	Cancer Versus Normal	Over-expressed	3	0.001
DSCAM-AS1_UP	Breast Carcinoma - Dead at 5 Years - Top 1% Over-expressed (Bild Breast)	Bild Breast	Survival Status	Over-expressed	6.8	0.001
DSCAM-AS1_UP	Mucinous Breast Carcinoma - Dead at 3 Years - Top 10% Over-expressed (Curtis Breast)	Curtis Breast	Survival Status	Over-expressed	2.1	0.001
DSCAM-AS1_UP	Tubular Breast Carcinoma - Dead at 5 Years - Top 10% Under-expressed (Curtis Breast)	Curtis Breast	Survival Status	Under-expressed	2.1	0.001
DSCAM-AS1_UP	Ductal Breast Carcinoma - Dead at 5 Years - Top 10% Over-expressed (Esserman Breast)	Esserman Breast	Survival Status	Over-expressed	2.1	0.002
DSCAM-AS1_UP	Invasive Breast Carcinoma Stroma vs. Normal - Top 10% Under-expressed (Finak Breast)	Finak Breast	Cancer Versus Normal	Under-expressed	2.1	0.002
DSCAM-AS1_UP	Lobular Breast Carcinoma vs. Normal - Top 5% Over-expressed (Perou Breast)	Perou Breast	Cancer Versus Normal	Over-expressed	3.7	0.002
DSCAM-AS1_UP	Breast Carcinoma - Dead at 3 Years - Top 10% Over-expressed (Pawitan Breast)	Pawitan Breast	Survival Status	Over-expressed	2	0.002
DSCAM-AS1_UP	Invasive Lobular Breast Carcinoma vs. Normal - Top 10% Over-expressed (Radvanyi Breast)	Radvanyi Breast	Cancer Versus Normal	Over-expressed	2.1	0.002
DSCAM-AS1_UP	Invasive Ductal Breast Carcinoma - Recurrence at 5 Years - Top 10% Over-expressed (Sotiriou Breast 2)	Sotiriou Breast	Recurrence Status	Over-expressed	3.2	0.002
DSCAM-AS1_UP	Breast Carcinoma - Recurrence at 3 Years - Top 10% Over-expressed (Loi Breast 3)	Loi Breast	Recurrence Status	Over-expressed	2	0.002
DSCAM-AS1_UP	Ductal Breast Carcinoma Epithelia - High Grade - Top 10% Over-expressed (Ma Breast)	Ma Breast	Grade	Over-expressed	3.5	0.002
DSCAM-AS1_UP	Mucinous Breast Carcinoma vs. Normal - Top 10% Over-expressed (TCGA Breast)	TCGA Breast	Cancer Versus Normal	Over-expressed	2	0.003
DSCAM-AS1_UP	Invasive Ductal Breast Carcinoma - Dead at 1 Year - Top 10% Under-expressed (Curtis Breast)	Curtis Breast	Survival Status	Under-expressed	2	0.003
DSCAM-AS1_UP	Invasive Breast Carcinoma - Recurrence at 1 Year - Top 10% Over-expressed (Esserman Breast)	Esserman Breast	Recurrence Status	Over-expressed	2	0.003
DSCAM-AS1_UP	Breast Carcinoma - Recurrence at 1 Year - Top 10% Over-expressed (vandeVijver Breast)	vandeVijver Breast	Recurrence Status	Over-expressed	2.1	0.003
DSCAM-AS1_UP	Breast Carcinoma - Metastatic Event at 3 Years - Top 10% Under-expressed (Minn Breast 2)	Minn Breast	Metastasis	Under-expressed	2.1	0.003
DSCAM-AS1_UP	Invasive Breast Carcinoma - Metastatic Event at 1 Year - Top 10% Under-expressed (Hatzis Breast)	Hatzis Breast	Metastasis	Under-expressed	2.1	0.003
DSCAM-AS1_UP	Invasive Breast Carcinoma - Metastatic Event at 5 Years - Top 5% Over-expressed (Schmidt Breast)	Schmidt Breast	Metastasis	Over-expressed	2.5	0.004
DSCAM-AS1_UP	Invasive Ductal Breast Carcinoma - Metastatic Event at 3 Years - Top 5% Over-expressed (Desmedt Breast)	Desmedt Breast	Metastasis	Over-expressed	2.5	0.004
DSCAM-AS1_UP	Invasive Lobular Breast Carcinoma - Dead at 5 Years - Top 5% Over-expressed (Curtis Breast)	Curtis Breast	Survival Status	Over-expressed	2.3	0.004
DSCAM-AS1_UP	Ductal Breast Carcinoma - Recurrence at 1 Year - Top 5% Over-expressed (Sorlie Breast)	Sorlie Breast	Recurrence Status	Over-expressed	3.4	0.004
DSCAM-AS1_UP	Ductal Breast Carcinoma - Recurrence at 3 Years - Top 5% Over-expressed (Esserman Breast)	Esserman Breast	Recurrence Status	Over-expressed	2.3	0.005
DSCAM-AS1_UP	Invasive Ductal Breast Carcinoma - High Grade - Top 5% Under-expressed (Radvanyi Breast)	Radvanyi Breast	Grade	Under-expressed	2.4	0.005
DSCAM-AS1_UP	Invasive Ductal Breast Carcinoma - Dead at 3 Years - Top 10% Over-expressed (TCGA Breast)	TCGA Breast	Survival Status	Over-expressed	1.9	0.006
DSCAM-AS1_UP	Invasive Lobular Breast Carcinoma - Dead at 3 Years - Top 10% Under-expressed (Curtis Breast)	Curtis Breast	Survival Status	Under-expressed	1.9	0.006
DSCAM-AS1_UP	Invasive Mixed Breast Carcinoma vs. Normal - Top 10% Over-expressed (Radvanyi Breast)	Radvanyi Breast	Cancer Versus Normal	Over-expressed	2	0.007
DSCAM-AS1_UP	Ductal Breast Carcinoma Epithelia - Dead at 3 Years - Top 10% Over-expressed (Boersma Breast)	Boersma Breast	Survival Status	Over-expressed	2	0.007
DSCAM-AS1_UP	Invasive Breast Carcinoma - Metastatic Event at 1 Year - Top 10% Over-expressed (Schmidt Breast)	Schmidt Breast	Metastasis	Over-expressed	2	0.007
DSCAM-AS1_UP	Breast Carcinoma - Dead at 1 Year - Top 5% Over-expressed (Bild Breast)	Bild Breast	Survival Status	Over-expressed	2.7	0.007
DSCAM-AS1_UP	Breast Carcinoma - High Grade - Top 5% Over-expressed (Miyake Breast)	Miyake Breast	Grade	Over-expressed	2.2	0.009
EZH2_DN	Ductal Breast Carcinoma - High Bloom-Richardson Grade - Top 10% Under-expressed (Lu Breast)	Lu Breast	Grade	Under-expressed	3	2.94e-07
EZH2_DN	Breast Carcinoma - High Elston Grade - Top 10% Under-expressed (Loi Breast)	Loi Breast	Grade	Under-expressed	2.8	2.6e-06
EZH2_DN	Invasive Lobular Breast Carcinoma vs. Normal - Top 10% Over-expressed (TCGA Breast)	TCGA Breast	Cancer Versus Normal	Over-expressed	2.6	9.71e-06
EZH2_DN	Fibroadenoma vs. Normal - Top 5% Over-expressed (Sorlie Breast)	Sorlie Breast	Cancer Versus Normal	Over-expressed	5.1	4.88e-05
EZH2_DN	Invasive Ductal Breast Carcinoma vs. Normal - Top 10% Over-expressed (TCGA Breast)	TCGA Breast	Cancer Versus Normal	Over-expressed	2.4	6.6e-05
EZH2_DN	Ductal Breast Carcinoma - High Grade - Top 10% Under-expressed (Perou Breast)	Perou Breast	Grade	Under-expressed	3.6	9.15e-05
EZH2_DN	Invasive Ductal Breast Carcinoma - High Grade - Top 1% Over-expressed (Curtis Breast)	Curtis Breast	Grade	Over-expressed	6	0.000109
EZH2_DN	Invasive Lobular Breast Carcinoma - High Grade - Top 10% Over-expressed (Curtis Breast)	Curtis Breast	Grade	Over-expressed	2.2	0.000241
EZH2_DN	Mixed Lobular and Ductal Breast Carcinoma vs. Normal - Top 5% Over-expressed (TCGA Breast)	TCGA Breast	Cancer Versus Normal	Over-expressed	2.8	0.000278
EZH2_DN	Breast Carcinoma - Recurrence at 5 Years - Top 10% Over-expressed (Loi Breast 3)	Loi Breast	Recurrence Status	Over-expressed	2.2	0.000307
EZH2_DN	Invasive Breast Carcinoma vs. Normal - Top 10% Over-expressed (Curtis Breast)	Curtis Breast	Cancer Versus Normal	Over-expressed	2.2	0.000554
EZH2_DN	Invasive Ductal Breast Carcinoma - Dead at 5 Years - Top 1% Over-expressed (Curtis Breast)	Curtis Breast	Survival Status	Over-expressed	5.2	0.00066
EZH2_DN	Breast Carcinoma - High Elston Grade - Top 5% Under-expressed (Loi Breast 3)	Loi Breast	Grade	Under-expressed	2.6	0.000679
EZH2_DN	Breast Carcinoma - High Grade - Top 10% Over-expressed (Miyake Breast)	Miyake Breast	Grade	Over-expressed	2.1	0.000706
EZH2_DN	Invasive Ductal Breast Carcinoma - Metastatic Event at 5 Years - Top 1% Over-expressed (Desmedt Breast)	Desmedt Breast	Metastasis	Over-expressed	6	0.000768
EZH2_DN	Invasive Breast Carcinoma vs. Normal - Top 10% Over-expressed (TCGA Breast)	TCGA Breast	Cancer Versus Normal	Over-expressed	2.1	0.000866
EZH2_DN	Invasive Ductal Breast Carcinoma - Dead at 3 Years - Top 5% Over-expressed (Curtis Breast)	Curtis Breast	Survival Status	Over-expressed	2.5	0.001
EZH2_DN	Invasive Ductal Breast Carcinoma vs. Normal - Top 5% Over-expressed (Curtis Breast)	Curtis Breast	Cancer Versus Normal	Over-expressed	2.5	0.001
EZH2_DN	Invasive Lobular Breast Carcinoma vs. Normal - Top 5% Over-expressed (Curtis Breast)	Curtis Breast	Cancer Versus Normal	Over-expressed	2.5	0.001
EZH2_DN	Invasive Breast Carcinoma - Metastatic Event at 5 Years - Top 10% Under-expressed (Hatzis Breast)	Hatzis Breast	Metastasis	Under-expressed	2.3	0.001
EZH2_DN	Breast Carcinoma - Metastatic Event at 5 Years - Top 1% Over-expressed (vandeVijver Breast)	vandeVijver Breast	Metastasis	Over-expressed	5.5	0.001
EZH2_DN	Medullary Breast Carcinoma vs. Normal - Top 10% Over-expressed (Curtis Breast)	Curtis Breast	Cancer Versus Normal	Over-expressed	2.1	0.001
EZH2_DN	Tubular Breast Carcinoma - High Grade - Top 10% Over-expressed (Curtis Breast)	Curtis Breast	Grade	Over-expressed	2.1	0.001
EZH2_DN	Breast Carcinoma - High Grade - Top 10% Under-expressed (Yu Breast 3)	Yu Breast	Grade	Under-expressed	2.5	0.001
EZH2_DN	Breast Carcinoma - Metastatic Event at 1 Year - Top 10% Under-expressed (Kao Breast)	Kao Breast	Metastasis	Under-expressed	2	0.002
EZH2_DN	Intraductal Cribriform Breast Adenocarcinoma vs. Normal - Top 10% Over-expressed (TCGA Breast)	TCGA Breast	Cancer Versus Normal	Over-expressed	2	0.002
EZH2_DN	Invasive Ductal Breast Carcinoma - High Black's Nuclear Grade - Top 10% Under-expressed (Tabchy Breast)	Tabchy Breast	Grade	Under-expressed	2.2	0.002
EZH2_DN	Ductal Breast Carcinoma - High Grade - Top 1% Under-expressed (Esserman Breast)	Esserman Breast	Grade	Under-expressed	4.6	0.003
EZH2_DN	Breast Carcinoma - Metastatic Event at 3 Years - Top 10% Over-expressed (Bos Breast)	Bos Breast	Metastasis	Over-expressed	2	0.003
EZH2_DN	Invasive Breast Carcinoma - High Grade - Top 5% Under-expressed (Stickeler Breast)	Stickeler Breast	Grade	Under-expressed	2.3	0.004
EZH2_DN	Ductal Breast Carcinoma - High Grade - Top 1% Under-expressed (Hedenfalk Breast 2)	Hedenfalk Breast	Grade	Under-expressed	10.5	0.004
EZH2_DN	Breast Carcinoma - Metastatic Event at 5 Years - Top 5% Over-expressed (Loi Breast 3)	Loi Breast	Metastasis	Over-expressed	2.3	0.005
EZH2_DN	Ductal Breast Carcinoma in Situ Epithelia vs. Normal - Top 10% Over-expressed (Ma Breast 4)	Ma Breast	Cancer Versus Normal	Over-expressed	1.9	0.005
EZH2_DN	Lobular Breast Carcinoma - Recurrence at 3 Years - Top 10% Under-expressed (Esserman Breast)	Esserman Breast	Recurrence Status	Under-expressed	1.9	0.005
EZH2_DN	Mucinous Breast Carcinoma - High Grade - Top 10% Under-expressed (Curtis Breast)	Curtis Breast	Grade	Under-expressed	1.9	0.005
EZH2_DN	Breast Carcinoma - Metastatic Event at 5 Years - Top 10% Under-expressed (vantVeer Breast)	vantVeer Breast	Metastasis	Under-expressed	2.1	0.005
EZH2_DN	Breast Carcinoma - Dead at 5 Years - Top 1% Over-expressed (vandeVijver Breast)	vandeVijver Breast	Survival Status	Over-expressed	4.5	0.007
EZH2_DN	Breast Carcinoma - Recurrence at 3 Years - Top 1% Over-expressed (vandeVijver Breast)	vandeVijver Breast	Recurrence Status	Over-expressed	4.5	0.007
EZH2_DN	Breast Carcinoma - Recurrence at 5 Years - Top 1% Over-expressed (vandeVijver Breast)	vandeVijver Breast	Recurrence Status	Over-expressed	4.5	0.007
EZH2_DN	Breast Carcinoma - High Grade - Top 5% Under-expressed (vantVeer Breast)	vantVeer Breast	Grade	Under-expressed	2.5	0.007
EZH2_DN	Breast Carcinoma - Metastatic Event at 5 Years - Top 5% Over-expressed (vantVeer Breast)	vantVeer Breast	Metastasis	Over-expressed	2.5	0.007
EZH2_DN	Ductal Breast Carcinoma - High Grade - Top 1% Over-expressed (Ma Breast 3)	Ma Breast	Grade	Over-expressed	4.4	0.008
EZH2_DN	Ductal Breast Carcinoma Epithelia - High Grade - Top 1% Over-expressed (Ma Breast 2)	Ma Breast	Grade	Over-expressed	4.4	0.008
EZH2_DN	Ductal Breast Carcinoma Epithelia - Recurrence at 5 Years - Top 5% Under-expressed (Ma Breast 2)	Ma Breast	Recurrence Status	Under-expressed	2.3	0.008
EZH2_DN	Invasive Breast Carcinoma - Metastatic Event at 5 Years - Top 5% Over-expressed (Schmidt Breast)	Schmidt Breast	Metastasis	Over-expressed	2.4	0.008
EZH2_UP	Breast Carcinoma - High Elston Grade - Top 1% Over-expressed (Loi Breast)	Loi Breast	Grade	Over-expressed	156.1	1.13e-110
EZH2_UP	Ductal Breast Carcinoma - High Grade - Top 5% Over-expressed (Bittner Breast)	Bittner Breast	Grade	Over-expressed	57	5.2e-107
EZH2_UP	Invasive Ductal Breast Carcinoma - High Grade - Top 5% Over-expressed (Curtis Breast)	Curtis Breast	Grade	Over-expressed	55.7	1.65e-106
EZH2_UP	Invasive Ductal Breast Carcinoma vs. Normal - Top 5% Over-expressed (TCGA Breast)	TCGA Breast	Cancer Versus Normal	Over-expressed	54.1	6.62e-106
EZH2_UP	Ductal Breast Carcinoma - High Bloom-Richardson Grade - Top 5% Over-expressed (Lu Breast)	Lu Breast	Grade	Over-expressed	49.6	4.04e-100
EZH2_UP	Ductal Breast Carcinoma - High Grade - Top 1% Over-expressed (Ma Breast 3)	Ma Breast	Grade	Over-expressed	134.2	1.41e-89
EZH2_UP	Invasive Ductal and Invasive Lobular Breast Carcinoma - High Grade - Top 1% Over-expressed (Curtis Breast)	Curtis Breast	Grade	Over-expressed	109.1	2.3e-89
EZH2_UP	Ductal Breast Carcinoma vs. Normal - Top 5% Over-expressed (Richardson Breast 2)	Richardson Breast	Cancer Versus Normal	Over-expressed	39.6	1.29e-88
EZH2_UP	Invasive Breast Carcinoma - High Grade - Top 5% Over-expressed (Hatzis Breast)	Hatzis Breast	Grade	Over-expressed	54.5	2.01e-88
EZH2_UP	Invasive Breast Carcinoma - High Grade - Top 5% Over-expressed (Schmidt Breast)	Schmidt Breast	Grade	Over-expressed	52.4	1.06e-86
EZH2_UP	Invasive Ductal Breast Carcinoma - Dead at 3 Years - Top 5% Over-expressed (Curtis Breast)	Curtis Breast	Survival Status	Over-expressed	37.7	1.26e-86
EZH2_UP	Invasive Ductal Breast Carcinoma - Dead at 5 Years - Top 5% Over-expressed (Curtis Breast)	Curtis Breast	Survival Status	Over-expressed	36.6	4.64e-85
EZH2_UP	Invasive Breast Carcinoma vs. Normal - Top 5% Over-expressed (TCGA Breast)	TCGA Breast	Cancer Versus Normal	Over-expressed	34.7	4.7e-83
EZH2_UP	Invasive Ductal Breast Carcinoma - High Grade - Top 5% Over-expressed (Desmedt Breast)	Desmedt Breast	Grade	Over-expressed	46.5	1.25e-81
EZH2_UP	Breast Carcinoma - High Elston Grade - Top 5% Over-expressed (Ivshina Breast)	Ivshina Breast	Grade	Over-expressed	44.8	5.67e-80
EZH2_UP	Tubular Breast Carcinoma - High Grade - Top 5% Over-expressed (Curtis Breast)	Curtis Breast	Grade	Over-expressed	31.5	2.06e-77
EZH2_UP	Invasive Breast Carcinoma - High Grade - Top 10% Over-expressed (Gluck Breast)	Gluck Breast	Grade	Over-expressed	26.5	6.92e-76
EZH2_UP	Invasive Lobular Breast Carcinoma vs. Normal - Top 5% Over-expressed (TCGA Breast)	TCGA Breast	Cancer Versus Normal	Over-expressed	30	1.62e-75
EZH2_UP	Invasive Breast Carcinoma - Metastatic Event at 3 Years - Top 5% Over-expressed (Schmidt Breast)	Schmidt Breast	Metastasis	Over-expressed	40	4.22e-75
EZH2_UP	Breast Carcinoma - High Grade - Top 5% Over-expressed (vantVeer Breast)	vantVeer Breast	Grade	Over-expressed	38.7	6.18e-75
EZH2_UP	Breast Carcinoma - Metastatic Event at 3 Years - Top 10% Over-expressed (Bos Breast)	Bos Breast	Metastasis	Over-expressed	24.5	5.59e-73
EZH2_UP	Breast Carcinoma - Metastatic Event at 5 Years - Top 10% Over-expressed (Loi Breast 3)	Loi Breast	Metastasis	Over-expressed	24.5	5.59e-73
EZH2_UP	Medullary Breast Carcinoma vs. Normal - Top 5% Over-expressed (Curtis Breast)	Curtis Breast	Cancer Versus Normal	Over-expressed	28	1.59e-71
EZH2_UP	Breast Carcinoma - Recurrence at 5 Years - Top 1% Over-expressed (vandeVijver Breast)	vandeVijver Breast	Recurrence Status	Over-expressed	90	5.68e-68
EZH2_UP	Invasive Ductal Breast Carcinoma vs. Normal - Top 5% Over-expressed (Curtis Breast)	Curtis Breast	Cancer Versus Normal	Over-expressed	25	7.78e-66
EZH2_UP	Breast Carcinoma - High Grade - Top 5% Over-expressed (Wang Breast)	Wang Breast	Grade	Over-expressed	32.2	8.77e-66
EZH2_UP	Ductal Breast Carcinoma Epithelia - Dead at 1 Year - Top 10% Over-expressed (Boersma Breast)	Boersma Breast	Survival Status	Over-expressed	27	3.21e-65
EZH2_UP	Breast Carcinoma - Recurrence at 3 Years - Top 5% Over-expressed (vandeVijver Breast)	vandeVijver Breast	Recurrence Status	Over-expressed	28.2	3.81e-64
EZH2_UP	Breast Carcinoma - Metastatic Event at 5 Years - Top 5% Over-expressed (vandeVijver Breast)	vandeVijver Breast	Metastasis	Over-expressed	27.3	1.05e-62
EZH2_UP	Ductal Breast Carcinoma Epithelia - High Grade - Top 5% Over-expressed (Ma Breast 2)	Ma Breast	Grade	Over-expressed	25.8	1.19e-61
EZH2_UP	Breast Carcinoma - Metastatic Event at 3 Years - Top 10% Over-expressed (Loi Breast 3)	Loi Breast	Metastasis	Over-expressed	17.8	8.16e-60
EZH2_UP	Mixed Lobular and Ductal Breast Carcinoma vs. Normal - Top 10% Over-expressed (TCGA Breast)	TCGA Breast	Cancer Versus Normal	Over-expressed	17.1	5.09e-59
EZH2_UP	Invasive Breast Carcinoma - Metastatic Event at 5 Years - Top 10% Over-expressed (Schmidt Breast)	Schmidt Breast	Metastasis	Over-expressed	22.1	2.66e-58
EZH2_UP	Breast Carcinoma - Dead at 5 Years - Top 10% Over-expressed (Pawitan Breast)	Pawitan Breast	Survival Status	Over-expressed	17.1	7.76e-58
EZH2_UP	Breast Carcinoma - Recurrence at 3 Years - Top 10% Over-expressed (Wang Breast)	Wang Breast	Recurrence Status	Over-expressed	21.2	5.72e-57
EZH2_UP	Invasive Lobular Breast Carcinoma - High Grade - Top 5% Over-expressed (Curtis Breast)	Curtis Breast	Grade	Over-expressed	20.5	2.38e-56
EZH2_UP	Breast Carcinoma - High Grade - Top 10% Over-expressed (Desmedt Breast)	Desmedt Breast	Grade	Over-expressed	20.4	1.19e-55
EZH2_UP	Invasive Ductal Breast Carcinoma - Metastatic Event at 5 Years - Top 5% Over-expressed (Desmedt Breast)	Desmedt Breast	Metastasis	Over-expressed	22.8	1.84e-51
EZH2_UP	Breast Carcinoma - High Elston Grade - Top 5% Over-expressed (Loi Breast 3)	Loi Breast	Grade	Over-expressed	18.5	1.92e-51
EZH2_UP	Breast Carcinoma - High Grade - Top 10% Over-expressed (Miyake Breast)	Miyake Breast	Grade	Over-expressed	14.4	2.16e-51
EZH2_UP	Breast Carcinoma - Metastatic Event at 5 Years - Top 10% Over-expressed (vantVeer Breast)	vantVeer Breast	Metastasis	Over-expressed	17.2	3.05e-51
EZH2_UP	Breast Carcinoma - Recurrence at 5 Years - Top 10% Over-expressed (Wang Breast)	Wang Breast	Recurrence Status	Over-expressed	17.6	1.51e-50
EZH2_UP	Breast Carcinoma - Metastatic Event at 3 Years - Top 5% Over-expressed (vantVeer Breast)	vantVeer Breast	Metastasis	Over-expressed	22.6	6.11e-50
EZH2_UP	Invasive Ductal Breast Carcinoma - High Black's Nuclear Grade - Top 5% Over-expressed (Tabchy Breast)	Tabchy Breast	Grade	Over-expressed	21.3	8.99e-49
EZH2_UP	Invasive Breast Carcinoma - Metastatic Event at 1 Year - Top 10% Over-expressed (Schmidt Breast)	Schmidt Breast	Metastasis	Over-expressed	16.4	4.36e-48
EZH2_UP	Breast Carcinoma - Dead at 3 Years - Top 5% Over-expressed (Pawitan Breast)	Pawitan Breast	Survival Status	Over-expressed	17.4	4.95e-48
EZH2_UP	Breast Carcinoma - Dead at 5 Years - Top 10% Over-expressed (vandeVijver Breast)	vandeVijver Breast	Survival Status	Over-expressed	14.8	2.37e-47
EZH2_UP	Male Breast Carcinoma vs. Normal - Top 10% Over-expressed (TCGA Breast)	TCGA Breast	Cancer Versus Normal	Over-expressed	12.8	2.48e-47
EZH2_UP	Breast Carcinoma - Dead at 5 Years - Top 10% Over-expressed (Kao Breast)	Kao Breast	Survival Status	Over-expressed	12.9	7.39e-47
EZH2_UP	Breast Carcinoma - Recurrence at 5 Years - Top 10% Over-expressed (Loi Breast 3)	Loi Breast	Recurrence Status	Over-expressed	12.5	9.36e-46
EZH2_UP	Breast Carcinoma - Metastatic Event at 3 Years - Top 5% Over-expressed (vandeVijver Breast)	vandeVijver Breast	Metastasis	Over-expressed	18.1	3.34e-45
EZH2_UP	Breast Carcinoma - Metastatic Event at 1 Year - Top 10% Over-expressed (Bos Breast)	Bos Breast	Metastasis	Over-expressed	12.1	1.15e-44
EZH2_UP	Breast Carcinoma - Recurrence at 3 Years - Top 10% Over-expressed (Loi Breast 3)	Loi Breast	Recurrence Status	Over-expressed	11.5	1.61e-42
EZH2_UP	Invasive Ductal Breast Carcinoma - High Grade - Top 10% Over-expressed (Zhao Breast)	Zhao Breast	Grade	Over-expressed	14	2.65e-41
EZH2_UP	Breast Carcinoma - High Grade - Top 10% Over-expressed (Yu Breast 3)	Yu Breast	Grade	Over-expressed	14.2	4.9e-40
EZH2_UP	Invasive Breast Carcinoma - Dead at 3 Years - Top 10% Over-expressed (Esserman Breast)	Esserman Breast	Survival Status	Over-expressed	10.6	2.07e-39
EZH2_UP	Invasive Breast Carcinoma vs. Normal - Top 10% Over-expressed (Curtis Breast)	Curtis Breast	Cancer Versus Normal	Over-expressed	10.4	4.07e-39
EZH2_UP	Invasive Ductal and Invasive Lobular Breast Carcinoma vs. Normal - Top 10% Over-expressed (Curtis Breast)	Curtis Breast	Cancer Versus Normal	Over-expressed	10.4	4.07e-39
EZH2_UP	Breast Carcinoma - Metastatic Event at 5 Years - Top 10% Over-expressed (Loi Breast)	Loi Breast	Metastasis	Over-expressed	10.3	2.25e-38
EZH2_UP	Breast Carcinoma - Recurrence at 5 Years - Top 10% Over-expressed (Loi Breast)	Loi Breast	Recurrence Status	Over-expressed	10.3	2.25e-38
EZH2_UP	Intraductal Cribriform Breast Adenocarcinoma vs. Normal - Top 10% Over-expressed (TCGA Breast)	TCGA Breast	Cancer Versus Normal	Over-expressed	10	7.54e-38
EZH2_UP	Invasive Breast Carcinoma - Metastatic Event at 1 Year - Top 10% Over-expressed (Hatzis Breast)	Hatzis Breast	Metastasis	Over-expressed	12.1	9.29e-38
EZH2_UP	Breast Carcinoma - Dead at 3 Years - Top 10% Over-expressed (vandeVijver Breast)	vandeVijver Breast	Survival Status	Over-expressed	11.1	2.21e-37
EZH2_UP	Invasive Ductal Breast Carcinoma - Metastatic Event at 3 Years - Top 10% Over-expressed (Desmedt Breast)	Desmedt Breast	Metastasis	Over-expressed	11.3	1.27e-35
EZH2_UP	Invasive Lobular Breast Carcinoma vs. Normal - Top 10% Over-expressed (Curtis Breast)	Curtis Breast	Cancer Versus Normal	Over-expressed	9.3	3.87e-35
EZH2_UP	Ductal Breast Carcinoma - High Grade - Top 10% Over-expressed (Esserman Breast)	Esserman Breast	Grade	Over-expressed	8.9	1.77e-33
EZH2_UP	Invasive Breast Carcinoma - Dead at 5 Years - Top 10% Over-expressed (Curtis Breast)	Curtis Breast	Survival Status	Over-expressed	8.8	3.2e-33
EZH2_UP	Ductal Breast Carcinoma in Situ Epithelia vs. Normal - Top 10% Over-expressed (Ma Breast 4)	Ma Breast	Cancer Versus Normal	Over-expressed	8.7	5.46e-33
EZH2_UP	Invasive Breast Carcinoma Stroma - High Grade - Top 5% Over-expressed (Finak Breast)	Finak Breast	Grade	Over-expressed	10.9	1.27e-30
EZH2_UP	Invasive Ductal Breast Carcinoma - Recurrence at 3 Years - Top 10% Over-expressed (Desmedt Breast)	Desmedt Breast	Recurrence Status	Over-expressed	9.6	1.56e-30
EZH2_UP	Breast Carcinoma vs. Normal - Top 10% Over-expressed (Curtis Breast)	Curtis Breast	Cancer Versus Normal	Over-expressed	8.1	1.96e-30
EZH2_UP	Mucinous Breast Carcinoma vs. Normal - Top 10% Over-expressed (TCGA Breast)	TCGA Breast	Cancer Versus Normal	Over-expressed	8	3.17e-30
EZH2_UP	Invasive Breast Carcinoma - Metastatic Event at 5 Years - Top 10% Over-expressed (Symmans Breast)	Symmans Breast	Metastasis	Over-expressed	9	1.35e-28
EZH2_UP	Breast Carcinoma - Metastatic Event at 3 Years - Top 10% Over-expressed (Loi Breast)	Loi Breast	Metastasis	Over-expressed	7.6	5.81e-28
EZH2_UP	Breast Carcinoma - Recurrence at 3 Years - Top 10% Over-expressed (Loi Breast)	Loi Breast	Recurrence Status	Over-expressed	7.6	5.81e-28
EZH2_UP	Breast Carcinoma - Recurrence at 1 Year - Top 10% Over-expressed (vandeVijver Breast)	vandeVijver Breast	Recurrence Status	Over-expressed	7.9	1.14e-26
EZH2_UP	Invasive Breast Carcinoma - Metastatic Event at 3 Years - Top 10% Over-expressed (Symmans Breast 2)	Symmans Breast	Metastasis	Over-expressed	8.1	8.51e-26
EZH2_UP	Breast Carcinoma - Recurrence at 1 Year - Top 10% Over-expressed (Wang Breast)	Wang Breast	Recurrence Status	Over-expressed	7.9	6.83e-25
EZH2_UP	Ductal Breast Carcinoma - High Grade - Top 5% Over-expressed (Sorlie Breast 2)	Sorlie Breast	Grade	Over-expressed	19.8	3.94e-24
EZH2_UP	Invasive Breast Carcinoma - Recurrence at 1 Year - Top 10% Over-expressed (Esserman Breast)	Esserman Breast	Recurrence Status	Over-expressed	6.6	1.01e-23
EZH2_UP	Lobular Breast Carcinoma - High Bloom-Richardson Grade - Top 10% Over-expressed (Lu Breast)	Lu Breast	Grade	Over-expressed	6.6	1.04e-23
EZH2_UP	Invasive Ductal Breast Carcinoma Epithelia vs. Normal - Top 10% Over-expressed (Ma Breast 4)	Ma Breast	Cancer Versus Normal	Over-expressed	6.4	2.38e-23
EZH2_UP	Mixed Lobular and Ductal Breast Carcinoma - High Bloom-Richardson Grade - Top 10% Over-expressed (Lu Breast)	Lu Breast	Grade	Over-expressed	6.4	6.76e-23
EZH2_UP	Ductal Breast Carcinoma in Situ vs. Normal - Top 10% Over-expressed (Curtis Breast)	Curtis Breast	Cancer Versus Normal	Over-expressed	6.3	1.02e-22
EZH2_UP	Ductal Breast Carcinoma - High Grade - Top 5% Over-expressed (Sorlie Breast)	Sorlie Breast	Grade	Over-expressed	17.9	1.46e-22
EZH2_UP	Breast Carcinoma - Dead at 3 Years - Top 10% Over-expressed (Bild Breast)	Bild Breast	Survival Status	Over-expressed	9.9	3.8e-22
EZH2_UP	Breast Carcinoma - Dead at 3 Years - Top 10% Over-expressed (Kao Breast)	Kao Breast	Survival Status	Over-expressed	6.2	4.28e-22
EZH2_UP	Ductal Breast Carcinoma - High Grade - Top 5% Over-expressed (Kreike Breast)	Kreike Breast	Grade	Over-expressed	11.1	4.07e-20
EZH2_UP	Invasive Breast Carcinoma - Metastatic Event at 3 Years - Top 5% Over-expressed (Hatzis Breast)	Hatzis Breast	Metastasis	Over-expressed	8.1	2.52e-18
EZH2_UP	Invasive Lobular Breast Carcinoma - Recurrence at 5 Years - Top 10% Over-expressed (Desmedt Breast)	Desmedt Breast	Recurrence Status	Over-expressed	6	3.61e-18
EZH2_UP	Invasive Ductal Breast Carcinoma - Dead at 1 Year - Top 10% Over-expressed (Curtis Breast)	Curtis Breast	Survival Status	Over-expressed	5.3	4.01e-18
EZH2_UP	Invasive Breast Carcinoma Stroma vs. Normal - Top 10% Under-expressed (Finak Breast)	Finak Breast	Cancer Versus Normal	Under-expressed	5.2	1.48e-17
EZH2_UP	Invasive Ductal Breast Carcinoma vs. Normal - Top 10% Over-expressed (Turashvili Breast)	Turashvili Breast	Cancer Versus Normal	Over-expressed	5.2	1.51e-17
EZH2_UP	Invasive Breast Carcinoma - Metastatic Event at 5 Years - Top 10% Over-expressed (Symmans Breast 2)	Symmans Breast	Metastasis	Over-expressed	5.6	1.24e-16
EZH2_UP	Invasive Breast Carcinoma - High Grade - Top 10% Over-expressed (Stickeler Breast)	Stickeler Breast	Grade	Over-expressed	4.9	3.83e-16
EZH2_UP	Mucinous Breast Carcinoma vs. Normal - Top 10% Over-expressed (Curtis Breast)	Curtis Breast	Cancer Versus Normal	Over-expressed	4.8	5.36e-16
EZH2_UP	Breast Carcinoma - Dead at 5 Years - Top 10% Over-expressed (Bild Breast)	Bild Breast	Survival Status	Over-expressed	7.1	1.14e-15
EZH2_UP	Ductal Breast Carcinoma Epithelia - Recurrence at 3 Years - Top 10% Over-expressed (Ma Breast 2)	Ma Breast	Recurrence Status	Over-expressed	5	1.18e-15
EZH2_UP	Invasive Ductal and Invasive Lobular Breast Carcinoma - Dead at 5 Years - Top 5% Over-expressed (Curtis Breast)	Curtis Breast	Survival Status	Over-expressed	6.3	1.21e-15
EZH2_UP	Lobular Breast Carcinoma - Recurrence at 5 Years - Top 10% Over-expressed (Esserman Breast)	Esserman Breast	Recurrence Status	Over-expressed	4.7	1.87e-15
EZH2_UP	Invasive Ductal Breast Carcinoma - High Grade - Top 1% Over-expressed (Sotiriou Breast 2)	Sotiriou Breast	Grade	Over-expressed	40.8	2.53e-15
EZH2_UP	Invasive Ductal and Invasive Lobular Breast Carcinoma - Dead at 3 Years - Top 10% Over-expressed (Curtis Breast)	Curtis Breast	Survival Status	Over-expressed	4.7	2.58e-15
EZH2_UP	Tubular Breast Carcinoma vs. Normal - Top 10% Over-expressed (Curtis Breast)	Curtis Breast	Cancer Versus Normal	Over-expressed	4.7	2.58e-15
EZH2_UP	Ductal Breast Carcinoma Epithelia - Dead at 3 Years - Top 10% Over-expressed (Boersma Breast)	Boersma Breast	Survival Status	Over-expressed	5.2	3.7e-15
EZH2_UP	Invasive Lobular Breast Carcinoma - Recurrence at 3 Years - Top 10% Over-expressed (Desmedt Breast)	Desmedt Breast	Recurrence Status	Over-expressed	5.2	3.7e-15
EZH2_UP	Ductal Breast Carcinoma - High Grade - Top 10% Over-expressed (Pollack Breast 2)	Pollack Breast	Grade	Over-expressed	9.1	5.64e-15
EZH2_UP	Invasive Ductal Breast Carcinoma - High Grade - Top 5% Over-expressed (Radvanyi Breast)	Radvanyi Breast	Grade	Over-expressed	6.4	5.69e-15
EZH2_UP	Ductal Breast Carcinoma - Recurrence at 3 Years - Top 10% Over-expressed (Esserman Breast)	Esserman Breast	Recurrence Status	Over-expressed	4.6	8.82e-15
EZH2_UP	Ductal Breast Carcinoma Stroma - Dead at 1 Year - Top 10% Over-expressed (Boersma Breast)	Boersma Breast	Survival Status	Over-expressed	5	1.92e-14
EZH2_UP	Invasive Lobular Breast Carcinoma - Dead at 5 Years - Top 10% Over-expressed (Curtis Breast)	Curtis Breast	Survival Status	Over-expressed	4.3	2.41e-13
EZH2_UP	Invasive Ductal Breast Carcinoma - Recurrence at 5 Years - Top 10% Over-expressed (Sotiriou Breast 2)	Sotiriou Breast	Recurrence Status	Over-expressed	8.5	3.88e-13
EZH2_UP	Breast Carcinoma - Dead at 1 Year - Top 10% Over-expressed (Kao Breast)	Kao Breast	Survival Status	Over-expressed	4.2	7.85e-13
EZH2_UP	Invasive Ductal Breast Carcinoma - High Grade - Top 10% Over-expressed (Ginestier Breast)	Ginestier Breast	Grade	Over-expressed	4.2	7.85e-13
EZH2_UP	Invasive Ductal Breast Carcinoma - Recurrence at 3 Years - Top 10% Over-expressed (Sotiriou Breast 2)	Sotiriou Breast	Recurrence Status	Over-expressed	7.9	3.23e-12
EZH2_UP	Invasive Ductal Breast Carcinoma - Recurrence at 5 Years - Top 10% Over-expressed (Desmedt Breast)	Desmedt Breast	Recurrence Status	Over-expressed	4.2	4.22e-11
EZH2_UP	Breast Carcinoma - Dead at 1 Year - Top 10% Over-expressed (Bild Breast)	Bild Breast	Survival Status	Over-expressed	5.2	6.27e-11
EZH2_UP	Invasive Breast Carcinoma vs. Normal - Top 10% Over-expressed (Gluck Breast)	Gluck Breast	Cancer Versus Normal	Over-expressed	3.7	1.93e-10
EZH2_UP	Ductal Breast Carcinoma - Recurrence at 1 Year - Top 10% Over-expressed (Esserman Breast)	Esserman Breast	Recurrence Status	Over-expressed	3.7	1.94e-10
EZH2_UP	Breast Carcinoma - High Grade - Top 10% Over-expressed (Curtis Breast)	Curtis Breast	Grade	Over-expressed	3.6	2.47e-10
EZH2_UP	Ductal Breast Carcinoma - High Grade - Top 10% Over-expressed (Perou Breast)	Perou Breast	Grade	Over-expressed	5.6	1.71e-09
EZH2_UP	Breast Carcinoma - Metastatic Event at 5 Years - Top 10% Over-expressed (Kao Breast)	Kao Breast	Metastasis	Over-expressed	3.4	2.55e-09
EZH2_UP	Ductal Breast Carcinoma - High Grade - Top 10% Over-expressed (Bonnefoi Breast)	Bonnefoi Breast	Grade	Over-expressed	3.4	3.87e-09
EZH2_UP	Ductal Breast Carcinoma in Situ Stroma vs. Normal - Top 10% Over-expressed (Ma Breast 4)	Ma Breast	Cancer Versus Normal	Over-expressed	3.4	3.87e-09
EZH2_UP	Ductal Breast Carcinoma - Dead at 3 Years - Top 10% Over-expressed (Esserman Breast)	Esserman Breast	Survival Status	Over-expressed	3.3	8.65e-09
EZH2_UP	Invasive Breast Carcinoma - Recurrence at 3 Years - Top 10% Over-expressed (Esserman Breast)	Esserman Breast	Recurrence Status	Over-expressed	3.2	2.87e-08
EZH2_UP	Invasive Ductal Breast Carcinoma - Recurrence at 1 Year - Top 10% Over-expressed (Sotiriou Breast 2)	Sotiriou Breast	Recurrence Status	Over-expressed	5.5	4.24e-08
EZH2_UP	Invasive Ductal Breast Carcinoma - Dead at 5 Years - Top 5% Over-expressed (Sotiriou Breast 2)	Sotiriou Breast	Survival Status	Over-expressed	7.2	6.5e-08
EZH2_UP	Invasive Ductal and Lobular Carcinoma vs. Normal - Top 10% Over-expressed (TCGA Breast)	TCGA Breast	Cancer Versus Normal	Over-expressed	2.9	3.97e-07
EZH2_UP	Lobular Breast Carcinoma vs. Normal - Top 10% Over-expressed (Zhao Breast)	Zhao Breast	Cancer Versus Normal	Over-expressed	3.2	5.49e-07
EZH2_UP	Invasive Ductal Breast Carcinoma vs. Normal - Top 10% Over-expressed (Zhao Breast)	Zhao Breast	Cancer Versus Normal	Over-expressed	3	1.75e-06
EZH2_UP	Tubular Breast Carcinoma - Dead at 5 Years - Top 10% Under-expressed (Curtis Breast)	Curtis Breast	Survival Status	Under-expressed	2.5	2.09e-05
EZH2_UP	Medullary Breast Carcinoma - Dead at 5 Years - Top 5% Over-expressed (Curtis Breast)	Curtis Breast	Survival Status	Over-expressed	3	4.86e-05
EZH2_UP	Ductal Breast Carcinoma in Situ Stroma - High Grade - Top 10% Over-expressed (Ma Breast 4)	Ma Breast	Grade	Over-expressed	2.3	0.000147
EZH2_UP	Ductal Breast Carcinoma - Dead at 1 Year - Top 10% Over-expressed (Sorlie Breast)	Sorlie Breast	Survival Status	Over-expressed	3.3	0.000151
EZH2_UP	Ductal Breast Carcinoma - High Grade - Top 10% Over-expressed (Julka Breast)	Julka Breast	Grade	Over-expressed	2.2	0.000387
EZH2_UP	Lobular Breast Carcinoma vs. Normal - Top 10% Over-expressed (Sorlie Breast 2)	Sorlie Breast	Cancer Versus Normal	Over-expressed	3.1	0.0004
EZH2_UP	Ductal Breast Carcinoma in Situ Epithelia - High Grade - Top 10% Over-expressed (Ma Breast)	Ma Breast	Grade	Over-expressed	5.3	0.000403
EZH2_UP	Ductal Breast Carcinoma - Recurrence at 1 Year - Top 10% Over-expressed (Sorlie Breast)	Sorlie Breast	Recurrence Status	Over-expressed	3	0.000495
EZH2_UP	Lobular Breast Carcinoma - Recurrence at 3 Years - Top 10% Over-expressed (Esserman Breast)	Esserman Breast	Recurrence Status	Over-expressed	2.1	0.000617
EZH2_UP	Invasive Ductal Breast Carcinoma - Dead at 1 Year - Top 10% Under-expressed (TCGA Breast)	TCGA Breast	Survival Status	Under-expressed	2.1	0.000758
EZH2_UP	Ductal Breast Carcinoma - Recurrence at 3 Years - Top 5% Over-expressed (Sorlie Breast)	Sorlie Breast	Recurrence Status	Over-expressed	3.5	0.001
EZH2_UP	Invasive Breast Carcinoma - High Grade - Top 10% Over-expressed (Curtis Breast)	Curtis Breast	Grade	Over-expressed	2	0.002
EZH2_UP	Ductal Breast Carcinoma - Dead at 5 Years - Top 10% Over-expressed (Esserman Breast)	Esserman Breast	Survival Status	Over-expressed	1.9	0.003
EZH2_UP	Invasive Breast Carcinoma - Metastatic Event at 3 Years - Top 10% Over-expressed (Symmans Breast)	Symmans Breast	Metastasis	Over-expressed	2	0.003
EZH2_UP	Invasive Lobular Breast Carcinoma - High Grade - Top 10% Over-expressed (Desmedt Breast)	Desmedt Breast	Grade	Over-expressed	2	0.003
EZH2_UP	Invasive Ductal Breast Carcinoma vs. Normal - Top 5% Over-expressed (Radvanyi Breast)	Radvanyi Breast	Cancer Versus Normal	Over-expressed	2.4	0.003
EZH2_UP	Lobular Breast Carcinoma vs. Normal - Top 10% Over-expressed (Sorlie Breast)	Sorlie Breast	Cancer Versus Normal	Over-expressed	2.5	0.004
EZH2_UP	Lobular Breast Carcinoma vs. Normal - Top 10% Over-expressed (Perou Breast)	Perou Breast	Cancer Versus Normal	Over-expressed	2.4	0.005
EZH2_UP	Ductal Breast Carcinoma vs. Normal - Top 10% Over-expressed (Perou Breast)	Perou Breast	Cancer Versus Normal	Over-expressed	2.4	0.005
EZH2_UP	Breast Carcinoma - Metastatic Event at 5 Years - Top 10% Over-expressed (Bos Breast)	Bos Breast	Metastasis	Over-expressed	1.9	0.006
EZH2_UP	Invasive Ductal Breast Carcinoma - Dead at 3 Years - Top 10% Over-expressed (Sotiriou Breast 2)	Sotiriou Breast	Survival Status	Over-expressed	2.4	0.009
EZH2_UP	Ductal Breast Carcinoma - Dead at 3 Years - Top 10% Over-expressed (Sorlie Breast 2)	Sorlie Breast	Survival Status	Over-expressed	2.3	0.009
HOTAIR_DN	Breast Carcinoma - Metastatic Event at 1 Year - Top 10% Under-expressed (Bos Breast)	Bos Breast	Metastasis	Under-expressed	5.3	3.7e-17
HOTAIR_DN	Breast Carcinoma - Metastatic Event at 3 Years - Top 5% Under-expressed (Bos Breast)	Bos Breast	Metastasis	Under-expressed	6.8	1.81e-16
HOTAIR_DN	Breast Carcinoma - Dead at 3 Years - Top 10% Under-expressed (Kao Breast)	Kao Breast	Survival Status	Under-expressed	5.1	1.94e-16
HOTAIR_DN	Invasive Ductal Breast Carcinoma - Dead at 3 Years - Top 10% Under-expressed (Curtis Breast)	Curtis Breast	Survival Status	Under-expressed	5	1.84e-15
HOTAIR_DN	Invasive Ductal Breast Carcinoma - Dead at 5 Years - Top 10% Under-expressed (Curtis Breast)	Curtis Breast	Survival Status	Under-expressed	5	1.84e-15
HOTAIR_DN	Ductal Breast Carcinoma - High Bloom-Richardson Grade - Top 10% Under-expressed (Lu Breast)	Lu Breast	Grade	Under-expressed	4.5	1.07e-13
HOTAIR_DN	Invasive Ductal Breast Carcinoma - High Grade - Top 10% Under-expressed (Curtis Breast)	Curtis Breast	Grade	Under-expressed	4.5	2e-13
HOTAIR_DN	Breast Carcinoma - High Elston Grade - Top 10% Under-expressed (Ivshina Breast)	Ivshina Breast	Grade	Under-expressed	5.1	8.48e-13
HOTAIR_DN	Invasive Breast Carcinoma - Metastatic Event at 3 Years - Top 10% Under-expressed (Hatzis Breast)	Hatzis Breast	Metastasis	Under-expressed	5.1	8.48e-13
HOTAIR_DN	Breast Carcinoma - Metastatic Event at 5 Years - Top 10% Under-expressed (Bos Breast)	Bos Breast	Metastasis	Under-expressed	4.2	2.08e-12
HOTAIR_DN	Ductal Breast Carcinoma - High Grade - Top 10% Under-expressed (Bittner Breast)	Bittner Breast	Grade	Under-expressed	4.2	2.08e-12
HOTAIR_DN	Breast Carcinoma - High Grade - Top 10% Under-expressed (Wang Breast)	Wang Breast	Grade	Under-expressed	4.9	4.29e-12
HOTAIR_DN	Invasive Ductal Breast Carcinoma - High Grade - Top 10% Under-expressed (Radvanyi Breast)	Radvanyi Breast	Grade	Under-expressed	4.1	1.5e-11
HOTAIR_DN	Invasive Breast Carcinoma - High Grade - Top 10% Under-expressed (Curtis Breast)	Curtis Breast	Grade	Under-expressed	4	1.62e-11
HOTAIR_DN	Invasive Ductal Breast Carcinoma - Dead at 1 Year - Top 5% Under-expressed (Curtis Breast)	Curtis Breast	Survival Status	Under-expressed	5.2	2.92e-11
HOTAIR_DN	Invasive Breast Carcinoma - Metastatic Event at 1 Year - Top 10% Under-expressed (Hatzis Breast)	Hatzis Breast	Metastasis	Under-expressed	4.1	1.84e-09
HOTAIR_DN	Invasive Ductal Breast Carcinoma - High Grade - Top 10% Under-expressed (Desmedt Breast)	Desmedt Breast	Grade	Under-expressed	4.1	1.84e-09
HOTAIR_DN	Invasive Breast Carcinoma - High Grade - Top 1% Under-expressed (Stickeler Breast)	Stickeler Breast	Grade	Under-expressed	10.4	2.29e-09
HOTAIR_DN	Ductal Breast Carcinoma - Recurrence at 1 Year - Top 5% Under-expressed (Esserman Breast)	Esserman Breast	Recurrence Status	Under-expressed	4.4	2.84e-09
HOTAIR_DN	Invasive Breast Carcinoma - Metastatic Event at 5 Years - Top 10% Under-expressed (Hatzis Breast)	Hatzis Breast	Metastasis	Under-expressed	3.9	7.55e-09
HOTAIR_DN	Breast Carcinoma - Dead at 3 Years - Top 10% Under-expressed (Bild Breast)	Bild Breast	Survival Status	Under-expressed	4.8	7.97e-09
HOTAIR_DN	Ductal Breast Carcinoma - High Grade - Top 5% Under-expressed (Sorlie Breast 2)	Sorlie Breast	Grade	Under-expressed	7.1	6.86e-08
HOTAIR_DN	Invasive Breast Carcinoma - High Grade - Top 5% Under-expressed (Gluck Breast)	Gluck Breast	Grade	Under-expressed	4	9.61e-08
HOTAIR_DN	Invasive Ductal Breast Carcinoma - High Black's Nuclear Grade - Top 10% Under-expressed (Tabchy Breast)	Tabchy Breast	Grade	Under-expressed	3.6	1.11e-07
HOTAIR_DN	Invasive Mixed Breast Carcinoma vs. Normal - Top 10% Over-expressed (Radvanyi Breast)	Radvanyi Breast	Cancer Versus Normal	Over-expressed	3.3	1.46e-07
HOTAIR_DN	Ductal Breast Carcinoma Epithelia - Recurrence at 5 Years - Top 5% Under-expressed (Ma Breast 2)	Ma Breast	Recurrence Status	Under-expressed	4.1	1.64e-07
HOTAIR_DN	Breast Carcinoma - Dead at 5 Years - Top 10% Under-expressed (Kao Breast)	Kao Breast	Survival Status	Under-expressed	3	2.44e-07
HOTAIR_DN	Ductal Breast Carcinoma - High Grade - Top 10% Under-expressed (Sorlie Breast)	Sorlie Breast	Grade	Under-expressed	4.9	3.5e-07
HOTAIR_DN	Ductal Breast Carcinoma - Recurrence at 1 Year - Top 10% Under-expressed (Sorlie Breast)	Sorlie Breast	Recurrence Status	Under-expressed	4.9	3.5e-07
HOTAIR_DN	Invasive Breast Carcinoma - High Grade - Top 10% Under-expressed (Hatzis Breast)	Hatzis Breast	Grade	Under-expressed	3.4	3.97e-07
HOTAIR_DN	Invasive Ductal Breast Carcinoma - Metastatic Event at 3 Years - Top 10% Under-expressed (Desmedt Breast)	Desmedt Breast	Metastasis	Under-expressed	3.4	3.97e-07
HOTAIR_DN	Breast Carcinoma - Recurrence at 3 Years - Top 5% Under-expressed (Loi Breast 3)	Loi Breast	Recurrence Status	Under-expressed	3.8	4.47e-07
HOTAIR_DN	Ductal Breast Carcinoma vs. Normal - Top 10% Under-expressed (Richardson Breast 2)	Richardson Breast	Cancer Versus Normal	Under-expressed	2.9	7.46e-07
HOTAIR_DN	Invasive Ductal Breast Carcinoma - High Grade - Top 10% Under-expressed (Ginestier Breast)	Ginestier Breast	Grade	Under-expressed	2.9	7.46e-07
HOTAIR_DN	Ductal Breast Carcinoma - Dead at 3 Years - Top 5% Under-expressed (Esserman Breast)	Esserman Breast	Survival Status	Under-expressed	3.6	8.49e-07
HOTAIR_DN	Breast Carcinoma - Dead at 3 Years - Top 10% Under-expressed (vandeVijver Breast)	vandeVijver Breast	Survival Status	Under-expressed	3.1	1.13e-06
HOTAIR_DN	Breast Carcinoma - Dead at 5 Years - Top 5% Under-expressed (vandeVijver Breast)	vandeVijver Breast	Survival Status	Under-expressed	4	1.44e-06
HOTAIR_DN	Breast Carcinoma - High Grade - Top 5% Under-expressed (Miyake Breast)	Miyake Breast	Grade	Under-expressed	3.6	1.72e-06
HOTAIR_DN	Breast Carcinoma - Metastatic Event at 1 Year - Top 10% Under-expressed (vantVeer Breast)	vantVeer Breast	Metastasis	Under-expressed	3.2	2.41e-06
HOTAIR_DN	Ductal Breast Carcinoma - Dead at 1 Year - Top 5% Under-expressed (Sorlie Breast 2)	Sorlie Breast	Survival Status	Under-expressed	5.8	3.07e-06
HOTAIR_DN	Ductal Breast Carcinoma - Recurrence at 1 Year - Top 5% Under-expressed (Sorlie Breast 2)	Sorlie Breast	Recurrence Status	Under-expressed	5.8	3.07e-06
HOTAIR_DN	Ductal Breast Carcinoma - Dead at 3 Years - Top 10% Under-expressed (Sorlie Breast 2)	Sorlie Breast	Survival Status	Under-expressed	4.3	5.67e-06
HOTAIR_DN	Breast Carcinoma - Metastatic Event at 3 Years - Top 10% Under-expressed (Kao Breast)	Kao Breast	Metastasis	Under-expressed	2.7	6.24e-06
HOTAIR_DN	Breast Carcinoma - Dead at 1 Year - Top 10% Under-expressed (Bild Breast)	Bild Breast	Survival Status	Under-expressed	3.5	1.08e-05
HOTAIR_DN	Ductal Breast Carcinoma - High Grade - Top 5% Under-expressed (Esserman Breast)	Esserman Breast	Grade	Under-expressed	3.3	1.09e-05
HOTAIR_DN	Ductal Breast Carcinoma - Recurrence at 3 Years - Top 10% Under-expressed (Esserman Breast)	Esserman Breast	Recurrence Status	Under-expressed	2.6	1.34e-05
HOTAIR_DN	Lobular Breast Carcinoma - Recurrence at 3 Years - Top 10% Under-expressed (Esserman Breast)	Esserman Breast	Recurrence Status	Under-expressed	2.6	1.34e-05
HOTAIR_DN	Invasive Breast Carcinoma - High Grade - Top 10% Under-expressed (Schmidt Breast)	Schmidt Breast	Grade	Under-expressed	2.9	1.38e-05
HOTAIR_DN	Invasive Breast Carcinoma - Metastatic Event at 3 Years - Top 10% Under-expressed (Schmidt Breast)	Schmidt Breast	Metastasis	Under-expressed	2.9	1.38e-05
HOTAIR_DN	Invasive Ductal Breast Carcinoma - Recurrence at 1 Year - Top 10% Under-expressed (Desmedt Breast)	Desmedt Breast	Recurrence Status	Under-expressed	2.9	1.38e-05
HOTAIR_DN	Ductal Breast Carcinoma - High Grade - Top 10% Under-expressed (Bonnefoi Breast)	Bonnefoi Breast	Grade	Under-expressed	2.6	1.55e-05
HOTAIR_DN	Breast Carcinoma - Dead at 1 Year - Top 10% Under-expressed (Kao Breast)	Kao Breast	Survival Status	Under-expressed	2.6	1.7e-05
HOTAIR_DN	Ductal Breast Carcinoma - Recurrence at 3 Years - Top 10% Under-expressed (Sorlie Breast 2)	Sorlie Breast	Recurrence Status	Under-expressed	3.9	2.4e-05
HOTAIR_DN	Invasive Breast Carcinoma - Dead at 5 Years - Top 10% Under-expressed (Curtis Breast)	Curtis Breast	Survival Status	Under-expressed	2.5	2.89e-05
HOTAIR_DN	Breast Carcinoma - Metastatic Event at 1 Year - Top 10% Under-expressed (vandeVijver Breast)	vandeVijver Breast	Metastasis	Under-expressed	2.7	3.06e-05
HOTAIR_DN	Ductal Breast Carcinoma - Recurrence at 3 Years - Top 10% Under-expressed (Sorlie Breast)	Sorlie Breast	Recurrence Status	Under-expressed	3.8	3.11e-05
HOTAIR_DN	Intraductal Cribriform Breast Adenocarcinoma vs. Normal - Top 5% Over-expressed (TCGA Breast)	TCGA Breast	Cancer Versus Normal	Over-expressed	3.1	3.93e-05
HOTAIR_DN	Breast Carcinoma - Metastatic Event at 5 Years - Top 10% Under-expressed (Minn Breast 2)	Minn Breast	Metastasis	Under-expressed	2.8	4.07e-05
HOTAIR_DN	Breast Carcinoma - Metastatic Event at 1 Year - Top 10% Under-expressed (Kao Breast)	Kao Breast	Metastasis	Under-expressed	2.5	4.46e-05
HOTAIR_DN	Lobular Breast Carcinoma - High Bloom-Richardson Grade - Top 10% Under-expressed (Lu Breast)	Lu Breast	Grade	Under-expressed	2.5	4.46e-05
HOTAIR_DN	Mucinous Breast Carcinoma vs. Normal - Top 5% Over-expressed (Curtis Breast)	Curtis Breast	Cancer Versus Normal	Over-expressed	3.1	5.19e-05
HOTAIR_DN	Invasive Breast Carcinoma - Metastatic Event at 5 Years - Top 5% Under-expressed (Symmans Breast)	Symmans Breast	Metastasis	Under-expressed	3.4	7.8e-05
HOTAIR_DN	Invasive Ductal Breast Carcinoma - Recurrence at 3 Years - Top 5% Under-expressed (Desmedt Breast)	Desmedt Breast	Recurrence Status	Under-expressed	3.4	7.8e-05
HOTAIR_DN	Ductal Breast Carcinoma - Dead at 1 Year - Top 5% Under-expressed (Sorlie Breast)	Sorlie Breast	Survival Status	Under-expressed	4.6	0.000112
HOTAIR_DN	Breast Carcinoma - Metastatic Event at 3 Years - Top 10% Under-expressed (Minn Breast 2)	Minn Breast	Metastasis	Under-expressed	2.6	0.000115
HOTAIR_DN	Breast Carcinoma - Recurrence at 1 Year - Top 10% Under-expressed (Wang Breast)	Wang Breast	Recurrence Status	Under-expressed	2.6	0.000115
HOTAIR_DN	Breast Carcinoma - Recurrence at 1 Year - Top 10% Under-expressed (vandeVijver Breast)	vandeVijver Breast	Recurrence Status	Under-expressed	2.4	0.000219
HOTAIR_DN	Breast Carcinoma - High Elston Grade - Top 10% Under-expressed (Loi Breast)	Loi Breast	Grade	Under-expressed	2.3	0.000272
HOTAIR_DN	Breast Carcinoma - Metastatic Event at 1 Year - Top 10% Under-expressed (Minn Breast 2)	Minn Breast	Metastasis	Under-expressed	2.5	0.000307
HOTAIR_DN	Invasive Breast Carcinoma Stroma - High Grade - Top 5% Under-expressed (Finak Breast)	Finak Breast	Grade	Under-expressed	2.7	0.000335
HOTAIR_DN	Invasive Ductal Breast Carcinoma - Dead at 5 Years - Top 10% Under-expressed (Sotiriou Breast 2)	Sotiriou Breast	Survival Status	Under-expressed	3.9	0.000352
HOTAIR_DN	Mucinous Breast Carcinoma - Dead at 5 Years - Top 5% Over-expressed (Curtis Breast)	Curtis Breast	Survival Status	Over-expressed	2.7	0.000487
HOTAIR_DN	Ductal Breast Carcinoma - Dead at 5 Years - Top 10% Under-expressed (Esserman Breast)	Esserman Breast	Survival Status	Under-expressed	2.2	0.000491
HOTAIR_DN	Breast Carcinoma - Metastatic Event at 3 Years - Top 1% Under-expressed (Loi Breast 3)	Loi Breast	Metastasis	Under-expressed	5.4	0.000515
HOTAIR_DN	Ductal Breast Carcinoma - Dead at 3 Years - Top 5% Under-expressed (Sorlie Breast)	Sorlie Breast	Survival Status	Under-expressed	4.1	0.000515
HOTAIR_DN	Breast Carcinoma - High Grade - Top 10% Under-expressed (vantVeer Breast)	vantVeer Breast	Grade	Under-expressed	2.5	0.000526
HOTAIR_DN	Breast Carcinoma - High Grade - Top 10% Under-expressed (Desmedt Breast)	Desmedt Breast	Grade	Under-expressed	2.4	0.000782
HOTAIR_DN	Ductal Breast Carcinoma Epithelia - Dead at 5 Years - Top 10% Under-expressed (Boersma Breast)	Boersma Breast	Survival Status	Under-expressed	2.4	0.000782
HOTAIR_DN	Invasive Breast Carcinoma - Metastatic Event at 5 Years - Top 10% Under-expressed (Schmidt Breast)	Schmidt Breast	Metastasis	Under-expressed	2.4	0.000782
HOTAIR_DN	Breast Carcinoma - High Grade - Top 10% Under-expressed (Yu Breast 3)	Yu Breast	Grade	Under-expressed	2.5	0.001
HOTAIR_DN	Ductal Breast Carcinoma - High Grade - Top 5% Under-expressed (Pollack Breast 2)	Pollack Breast	Grade	Under-expressed	4	0.001
HOTAIR_DN	Ductal Breast Carcinoma in Situ vs. Normal - Top 10% Over-expressed (Radvanyi Breast)	Radvanyi Breast	Cancer Versus Normal	Over-expressed	2.2	0.001
HOTAIR_DN	Breast Carcinoma - Metastatic Event at 3 Years - Top 10% Under-expressed (vantVeer Breast)	vantVeer Breast	Metastasis	Under-expressed	2.3	0.001
HOTAIR_DN	Invasive Breast Carcinoma - Metastatic Event at 3 Years - Top 5% Under-expressed (Symmans Breast)	Symmans Breast	Metastasis	Under-expressed	2.7	0.003
HOTAIR_DN	Ductal Breast Carcinoma - High Grade - Top 10% Under-expressed (Hedenfalk Breast 2)	Hedenfalk Breast	Grade	Under-expressed	3.4	0.003
HOTAIR_DN	Breast Carcinoma - Metastatic Event at 5 Years - Top 10% Under-expressed (vantVeer Breast)	vantVeer Breast	Metastasis	Under-expressed	2.2	0.003
HOTAIR_DN	Invasive Ductal Breast Carcinoma - Dead at 3 Years - Top 5% Under-expressed (Sotiriou Breast 2)	Sotiriou Breast	Survival Status	Under-expressed	4.1	0.003
HOTAIR_DN	Breast Carcinoma - Recurrence at 5 Years - Top 10% Under-expressed (Desmedt Breast)	Desmedt Breast	Recurrence Status	Under-expressed	2.1	0.004
HOTAIR_DN	Invasive Breast Carcinoma - Metastatic Event at 5 Years - Top 10% Under-expressed (Symmans Breast 2)	Symmans Breast	Metastasis	Under-expressed	2.1	0.004
HOTAIR_DN	Invasive Ductal Breast Carcinoma - Metastatic Event at 5 Years - Top 10% Under-expressed (Desmedt Breast)	Desmedt Breast	Metastasis	Under-expressed	2.1	0.004
HOTAIR_DN	Medullary Breast Carcinoma vs. Normal - Top 10% Under-expressed (Curtis Breast)	Curtis Breast	Cancer Versus Normal	Under-expressed	1.9	0.005
HOTAIR_DN	Ductal Breast Carcinoma in Situ Stroma - High Grade - Top 10% Under-expressed (Ma Breast 4)	Ma Breast	Grade	Under-expressed	1.9	0.005
HOTAIR_DN	Invasive Lobular Breast Carcinoma vs. Normal - Top 5% Over-expressed (Radvanyi Breast)	Radvanyi Breast	Cancer Versus Normal	Over-expressed	2.3	0.006
HOTAIR_DN	Ductal Breast Carcinoma Epithelia - High Grade - Top 10% Under-expressed (Ma Breast 2)	Ma Breast	Grade	Under-expressed	1.9	0.006
HOTAIR_DN	Breast Carcinoma - Dead at 5 Years - Top 10% Over-expressed (Curtis Breast)	Curtis Breast	Survival Status	Over-expressed	1.8	0.009
HOTAIR_DN	Medullary Breast Carcinoma - Dead at 5 Years - Top 10% Under-expressed (Curtis Breast)	Curtis Breast	Survival Status	Under-expressed	1.8	0.009
HOTAIR_DN	Invasive Ductal Breast Carcinoma - Dead at 5 Years - Top 10% Under-expressed (Desmedt Breast)	Desmedt Breast	Survival Status	Under-expressed	2	0.009
HOTAIR_DN	Fibroadenoma vs. Normal - Top 10% Over-expressed (Sorlie Breast)	Sorlie Breast	Cancer Versus Normal	Over-expressed	2.4	0.01
HOTAIR_DN	Male Breast Carcinoma vs. Normal - Top 10% Over-expressed (TCGA Breast)	TCGA Breast	Cancer Versus Normal	Over-expressed	1.8	0.01
HOTAIR_UP	Invasive Lobular Breast Carcinoma - High Grade - Top 10% Under-expressed (Desmedt Breast)	Desmedt Breast	Grade	Under-expressed	5.5	5.48e-14
HOTAIR_UP	Mucinous Breast Carcinoma vs. Normal - Top 10% Under-expressed (Curtis Breast)	Curtis Breast	Cancer Versus Normal	Under-expressed	4.3	8.97e-13
HOTAIR_UP	Mucinous Breast Carcinoma - Dead at 5 Years - Top 5% Under-expressed (Curtis Breast)	Curtis Breast	Survival Status	Under-expressed	5.7	9.36e-13
HOTAIR_UP	Invasive Breast Carcinoma - High Grade - Top 10% Over-expressed (Curtis Breast)	Curtis Breast	Grade	Over-expressed	4.2	3.88e-12
HOTAIR_UP	Invasive Ductal and Invasive Lobular Breast Carcinoma - High Grade - Top 10% Under-expressed (Curtis Breast)	Curtis Breast	Grade	Under-expressed	4	1.62e-11
HOTAIR_UP	Invasive Ductal Breast Carcinoma vs. Normal - Top 5% Under-expressed (TCGA Breast)	TCGA Breast	Cancer Versus Normal	Under-expressed	4.5	4.21e-09
HOTAIR_UP	Breast Carcinoma - Dead at 5 Years - Top 10% Over-expressed (Kao Breast)	Kao Breast	Survival Status	Over-expressed	3.4	8.08e-09
HOTAIR_UP	Ductal Breast Carcinoma vs. Normal - Top 10% Under-expressed (Richardson Breast 2)	Richardson Breast	Cancer Versus Normal	Under-expressed	3.4	8.08e-09
HOTAIR_UP	Breast Carcinoma - Dead at 3 Years - Top 5% Over-expressed (Kao Breast)	Kao Breast	Survival Status	Over-expressed	4.4	1.22e-08
HOTAIR_UP	Invasive Lobular Breast Carcinoma vs. Normal - Top 5% Under-expressed (Curtis Breast)	Curtis Breast	Cancer Versus Normal	Under-expressed	4.3	1.66e-08
HOTAIR_UP	Breast Carcinoma - Dead at 5 Years - Top 10% Under-expressed (Curtis Breast)	Curtis Breast	Survival Status	Under-expressed	3.3	4.21e-08
HOTAIR_UP	Mucinous Breast Carcinoma - Dead at 3 Years - Top 10% Under-expressed (Curtis Breast)	Curtis Breast	Survival Status	Under-expressed	3.3	4.21e-08
HOTAIR_UP	Invasive Ductal Breast Carcinoma Epithelia vs. Normal - Top 10% Under-expressed (Ma Breast 4)	Ma Breast	Cancer Versus Normal	Under-expressed	3.2	1.12e-07
HOTAIR_UP	Invasive Ductal Breast Carcinoma - Dead at 5 Years - Top 10% Over-expressed (Curtis Breast)	Curtis Breast	Survival Status	Over-expressed	3.1	1.38e-07
HOTAIR_UP	Mucinous Breast Carcinoma - High Grade - Top 10% Under-expressed (Curtis Breast)	Curtis Breast	Grade	Under-expressed	3.1	1.38e-07
HOTAIR_UP	Mucinous Breast Carcinoma vs. Normal - Top 10% Under-expressed (TCGA Breast)	TCGA Breast	Cancer Versus Normal	Under-expressed	3.1	1.62e-07
HOTAIR_UP	Breast Carcinoma - Recurrence at 3 Years - Top 10% Over-expressed (Loi Breast 3)	Loi Breast	Recurrence Status	Over-expressed	3.1	2.99e-07
HOTAIR_UP	Ductal Breast Carcinoma in Situ Epithelia vs. Normal - Top 10% Under-expressed (Ma Breast 4)	Ma Breast'	Cancer Versus Normal	Under-expressed	3	3.57e-07
HOTAIR_UP	Medullary Breast Carcinoma vs. Normal - Top 10% Under-expressed (Curtis Breast)	Curtis Breast	Cancer Versus Normal	Under-expressed	3	4.34e-07
HOTAIR_UP	Breast Carcinoma vs. Normal - Top 10% Under-expressed (Curtis Breast)	Curtis Breast	Cancer Versus Normal	Under-expressed	2.9	1.31e-06
HOTAIR_UP	Invasive Ductal Breast Carcinoma vs. Normal - Top 10% Under-expressed (Curtis Breast)	Curtis Breast	Cancer Versus Normal	Under-expressed	2.9	1.31e-06
HOTAIR_UP	Ductal Breast Carcinoma Epithelia - Recurrence at 5 Years - Top 10% Over-expressed (Ma Breast 2)	Ma Breast	Recurrence Status	Over-expressed	3.1	1.38e-06
HOTAIR_UP	Invasive Breast Carcinoma - Metastatic Event at 5 Years - Top 10% Under-expressed (Schmidt Breast)	Schmidt Breast	Metastasis	Under-expressed	3.2	2.46e-06
HOTAIR_UP	Breast Carcinoma - Dead at 5 Years - Top 10% Under-expressed (Pawitan Breast)	Pawitan Breast	Survival Status	Under-expressed	2.9	2.83e-06
HOTAIR_UP	Invasive Ductal Breast Carcinoma - Dead at 3 Years - Top 10% Over-expressed (Curtis Breast)	Curtis Breast	Survival Status	Over-expressed	2.8	3.83e-06
HOTAIR_UP	Invasive Ductal Breast Carcinoma - Metastatic Event at 3 Years - Top 10% Over-expressed (Desmedt Breast)	Desmedt Breast	Metastasis	Over-expressed	3	7.94e-06
HOTAIR_UP	Invasive Lobular Breast Carcinoma vs. Normal - Top 1% Over-expressed (Turashvili Breast)	Turashvili Breast	Cancer Versus Normal	Over-expressed	7.4	8.53e-06
HOTAIR_UP	Invasive Breast Carcinoma vs. Normal - Top 10% Under-expressed (Curtis Breast)	Curtis Breast	Cancer Versus Normal	Under-expressed	2.7	1.07e-05
HOTAIR_UP	Invasive Breast Carcinoma vs. Normal - Top 10% Under-expressed (TCGA Breast)	TCGA Breast	Cancer Versus Normal	Under-expressed	2.6	1.22e-05
HOTAIR_UP	Invasive Ductal and Invasive Lobular Breast Carcinoma vs. Normal - Top 5% Under-expressed (Curtis Breast)	Curtis Breast	Cancer Versus Normal	Under-expressed	3.3	1.55e-05
HOTAIR_UP	Invasive Ductal Breast Carcinoma - Recurrence at 3 Years - Top 10% Over-expressed (Desmedt Breast)	Desmedt Breast	Recurrence Status	Over-expressed	2.9	2.44e-05
HOTAIR_UP	Invasive Ductal Breast Carcinoma vs. Normal - Top 5% Under-expressed (Zhao Breast)	Zhao Breast	Cancer Versus Normal	Under-expressed	3.7	3.1e-05
HOTAIR_UP	Lobular Breast Carcinoma vs. Normal - Top 5% Under-expressed (Zhao Breast)	Zhao Breast	Cancer Versus Normal	Under-expressed	3.7	3.1e-05
HOTAIR_UP	Breast Carcinoma - Metastatic Event at 1 Year - Top 10% Over-expressed (vantVeer Breast)	vantVeer Breast	Metastasis	Over-expressed	2.9	5.38e-05
HOTAIR_UP	Breast Carcinoma - Recurrence at 1 Year - Top 5% Over-expressed (Wang Breast)	Wang Breast	Recurrence Status	Over-expressed	3.5	5.49e-05
HOTAIR_UP	Invasive Breast Carcinoma - Metastatic Event at 3 Years - Top 5% Under-expressed (Schmidt Breast)	Schmidt Breast	Metastasis	Under-expressed	3.5	5.49e-05
HOTAIR_UP	Invasive Breast Carcinoma - Metastatic Event at 3 Years - Top 5% Under-expressed (Symmans Breast 2)	Symmans Breast	Metastasis	Under-expressed	3.5	5.49e-05
HOTAIR_UP	Invasive Ductal Breast Carcinoma - Metastatic Event at 1 Year - Top 10% Over-expressed (Desmedt Breast)	Desmedt Breast	Metastasis	Over-expressed	2.7	7.13e-05
HOTAIR_UP	Tubular Breast Carcinoma vs. Normal - Top 10% Under-expressed (Curtis Breast)	Curtis Breast	Cancer Versus Normal	Under-expressed	2.4	7.49e-05
HOTAIR_UP	Invasive Lobular Breast Carcinoma vs. Normal - Top 10% Under-expressed (TCGA Breast)	TCGA Breast	Cancer Versus Normal	Under-expressed	2.4	8.4e-05
HOTAIR_UP	Invasive Breast Carcinoma vs. Normal - Top 10% Under-expressed (Gluck Breast)	Gluck Breast	Cancer Versus Normal	Under-expressed	2.4	9.47e-05
HOTAIR_UP	Ductal Breast Carcinoma vs. Normal - Top 5% Under-expressed (Sorlie Breast)	Sorlie Breast	Cancer Versus Normal	Under-expressed	4.5	0.000128
HOTAIR_UP	Invasive Ductal Breast Carcinoma - High Grade - Top 10% Over-expressed (Ginestier Breast)	Ginestier Breast	Grade	Over-expressed	2.4	0.000143
HOTAIR_UP	Invasive Ductal Breast Carcinoma Stroma vs. Normal - Top 10% Under-expressed (Karnoub Breast)	Karnoub Breast	Cancer Versus Normal	Under-expressed	2.4	0.000143
HOTAIR_UP	Invasive Lobular Breast Carcinoma - Dead at 3 Years - Top 5% Over-expressed (Curtis Breast)	Curtis Breast	Survival Status	Over-expressed	2.9	0.000164
HOTAIR_UP	Invasive Ductal Breast Carcinoma - Dead at 5 Years - Top 10% Over-expressed (Desmedt Breast)	Desmedt Breast	Survival Status	Over-expressed	2.6	0.000198
HOTAIR_UP	Ductal Breast Carcinoma - High Grade - Top 10% Under-expressed (Kreike Breast)	Kreike Breast	Grade	Under-expressed	2.7	0.000342
HOTAIR_UP	Breast Carcinoma - Dead at 3 Years - Top 10% Under-expressed (Pawitan Breast)	Pawitan Breast	Survival Status	Under-expressed	2.3	0.000386
HOTAIR_UP	Invasive Ductal Breast Carcinoma Stroma vs. Normal - Top 10% Over-expressed (Ma Breast 4)	Ma Breast	Cancer Versus Normal	Over-expressed	2.2	0.000389
HOTAIR_UP	Ductal Breast Carcinoma - Dead at 5 Years - Top 10% Over-expressed (Sorlie Breast)	Sorlie Breast	Survival Status	Over-expressed	3.1	0.000509
HOTAIR_UP	Invasive Ductal Breast Carcinoma - High Black's Nuclear Grade - Top 10% Over-expressed (Tabchy Breast)	Tabchy Breast	Grade	Over-expressed	2.4	0.00052
HOTAIR_UP	Ductal Breast Carcinoma - Recurrence at 1 Year - Top 5% Over-expressed (Sorlie Breast)	Sorlie Breast	Recurrence Status	Over-expressed	4	0.000594
HOTAIR_UP	Ductal Breast Carcinoma - Recurrence at 5 Years - Top 5% Over-expressed (Sorlie Breast)	Sorlie Breast	Recurrence Status	Over-expressed	4	0.000594
HOTAIR_UP	Breast Carcinoma - Metastatic Event at 1 Year - Top 10% Over-expressed (vandeVijver Breast)	vandeVijver Breast	Metastasis	Over-expressed	2.3	0.000699
HOTAIR_UP	Invasive Ductal Breast Carcinoma vs. Normal - Top 10% Under-expressed (Radvanyi Breast)	Radvanyi Breast	Cancer Versus Normal	Under-expressed	2.2	0.001
HOTAIR_UP	Invasive Lobular Breast Carcinoma - Recurrence at 3 Years - Top 10% Under-expressed (Desmedt Breast)	Desmedt Breast	Recurrence Status	Under-expressed	2.3	0.001
HOTAIR_UP	Invasive Lobular Breast Carcinoma - Recurrence at 5 Years - Top 10% Under-expressed (Desmedt Breast)	Desmedt Breast	Recurrence Status	Under-expressed	2.3	0.001
HOTAIR_UP	Invasive Mixed Breast Carcinoma vs. Normal - Top 10% Under-expressed (Radvanyi Breast)	Radvanyi Breast	Cancer Versus Normal	Under-expressed	2.2	0.002
HOTAIR_UP	Ductal Breast Carcinoma - Recurrence at 3 Years - Top 10% Over-expressed (Sorlie Breast 2)	Sorlie Breast	Recurrence Status	Over-expressed	2.8	0.002
HOTAIR_UP	Breast Carcinoma - Recurrence at 5 Years - Top 10% Under-expressed (vandeVijver Breast)	vandeVijver Breast	Recurrence Status	Under-expressed	2.2	0.002
HOTAIR_UP	Breast Carcinoma - Metastatic Event at 3 Years - Top 10% Over-expressed (Bos Breast)	Bos Breast	Metastasis	Over-expressed	2.1	0.002
HOTAIR_UP	Invasive Breast Carcinoma - Metastatic Event at 5 Years - Top 5% Under-expressed (Symmans Breast 2)	Symmans Breast	Metastasis	Under-expressed	2.8	0.002
HOTAIR_UP	Ductal Breast Carcinoma - Dead at 1 Year - Top 5% Over-expressed (Sorlie Breast 2)	Sorlie Breast	Survival Status	Over-expressed	3.5	0.002
HOTAIR_UP	Ductal Breast Carcinoma vs. Normal - Top 5% Under-expressed (Sorlie Breast 2)	Sorlie Breast	Cancer Versus Normal	Under-expressed	3.5	0.002
HOTAIR_UP	Invasive Ductal Breast Carcinoma - Dead at 1 Year - Top 10% Under-expressed (TCGA Breast)	TCGA Breast	Survival Status	Under-expressed	2	0.002
HOTAIR_UP	Mixed Lobular and Ductal Breast Carcinoma vs. Normal - Top 10% Under-expressed (TCGA Breast)	TCGA Breast	Cancer Versus Normal	Under-expressed	2	0.002
HOTAIR_UP	Ductal Breast Carcinoma - High Grade - Top 1% Over-expressed (Sorlie Breast 2)	Sorlie Breast	Grade	Over-expressed	7.8	0.003
HOTAIR_UP	Ductal Breast Carcinoma in Situ vs. Normal - Top 1% Under-expressed (Radvanyi Breast)	Radvanyi Breast	Cancer Versus Normal	Under-expressed	5.6	0.003
HOTAIR_UP	Breast Carcinoma - High Grade - Top 5% Over-expressed (Miyake Breast)	Miyake Breast	Grade	Over-expressed	2.4	0.003
HOTAIR_UP	Breast Carcinoma - Metastatic Event at 1 Year - Top 5% Under-expressed (Kao Breast)	Kao Breast	Metastasis	Under-expressed	2.4	0.003
HOTAIR_UP	Ductal Breast Carcinoma Epithelia - High Grade - Top 10% Over-expressed (Ma Breast 2)	Ma Breast	Grade	Over-expressed	2.1	0.003
HOTAIR_UP	Invasive Lobular Breast Carcinoma - Dead at 5 Years - Top 5% Over-expressed (Curtis Breast)	Curtis Breast	Survival Status	Over-expressed	2.4	0.004
HOTAIR_UP	Breast Carcinoma - Metastatic Event at 5 Years - Top 10% Under-expressed (vandeVijver Breast)	vandeVijver Breast	Metastasis	Under-expressed	2.1	0.004
HOTAIR_UP	Breast Carcinoma - Metastatic Event at 3 Years - Top 10% Over-expressed (Loi Breast 3)	Loi Breast	Metastasis	Over-expressed	2	0.004
HOTAIR_UP	Invasive Ductal Breast Carcinoma - Dead at 1 Year - Top 10% Over-expressed (Curtis Breast)	Curtis Breast	Survival Status	Over-expressed	1.9	0.005
HOTAIR_UP	Invasive Lobular Breast Carcinoma - High Grade - Top 10% Under-expressed (Curtis Breast)	Curtis Breast	Grade	Under-expressed	1.9	0.005
HOTAIR_UP	Lobular Breast Carcinoma vs. Normal - Top 10% Under-expressed (Sorlie Breast)	Sorlie Breast	Cancer Versus Normal	Under-expressed	2.6	0.005
HOTAIR_UP	Invasive Breast Carcinoma - High Grade - Top 5% Under-expressed (Schmidt Breast)	Schmidt Breast	Grade	Under-expressed	2.5	0.006
HOTAIR_UP	Invasive Breast Carcinoma - Metastatic Event at 3 Years - Top 10% Over-expressed (Hatzis Breast)	Hatzis Breast	Metastasis	Over-expressed	2	0.007
HOTAIR_UP	Invasive Ductal Breast Carcinoma - Recurrence at 1 Year - Top 10% Over-expressed (Desmedt Breast)	Desmedt Breast	Recurrence Status	Over-expressed	2	0.007
HOTAIR_UP	Breast Carcinoma - Metastatic Event at 5 Years - Top 10% Over-expressed (Loi Breast 3)	Loi Breast	Metastasis	Over-expressed	1.9	0.008
HOTAIR_UP	Invasive Ductal Breast Carcinoma vs. Normal - Top 10% Under-expressed (Turashvili Breast)	Turashvili Breast	Cancer Versus Normal	Under-expressed	1.9	0.008
HOTAIR_UP	Fibroadenoma vs. Normal - Top 5% Under-expressed (Sorlie Breast)	Sorlie Breast	Cancer Versus Normal	Under-expressed	3.1	0.008
HOTAIR_UP	Ductal Breast Carcinoma in Situ Stroma vs. Normal - Top 5% Over-expressed (Ma Breast 4)	Ma Breast	Cancer Versus Normal	Over-expressed	2.2	0.008
HOTAIR_UP	Ductal Breast Carcinoma - Dead at 3 Years - Top 5% Over-expressed (Esserman Breast)	Esserman Breast	Survival Status	Over-expressed	2.2	0.008
HOTAIR_UP	Invasive Breast Carcinoma Stroma - Recurrence at 5 Years - Top 5% Over-expressed (Finak Breast)	Finak Breast	Recurrence Status	Over-expressed	2.2	0.008
HOTAIR_UP	Ductal Breast Carcinoma Epithelia - High Grade - Top 10% Over-expressed (Ma Breast)	Ma Breast	Grade	Over-expressed	4.3	0.008
HOTAIR_UP	Ductal Breast Carcinoma in Situ Epithelia - High Grade - Top 10% Over-expressed (Ma Breast)	Ma Breast	Grade	Over-expressed	4.3	0.008
HOTAIR_UP	Invasive Breast Carcinoma - Recurrence at 3 Years - Top 10% Over-expressed (Esserman Breast)	Esserman Breast	Recurrence Status	Over-expressed	1.8	0.008
HOTAIR_UP	Ductal Breast Carcinoma - Dead at 1 Year - Top 5% Over-expressed (Sorlie Breast)	Sorlie Breast	Survival Status	Over-expressed	3	0.009
HOTAIR_UP	Ductal Breast Carcinoma vs. Normal - Top 5% Under-expressed (Perou Breast)	Perou Breast	Cancer Versus Normal	Under-expressed	3	0.009
HOTAIR_UP	Breast Phyllodes Tumor vs. Normal - Top 10% Over-expressed (Curtis Breast)	Curtis Breast	Cancer Versus Normal	Over-expressed	1.8	0.009
HOTAIR_UP	Ductal Breast Carcinoma in Situ vs. Normal - Top 10% Under-expressed (Curtis Breast)	Curtis Breast	Cancer Versus Normal	Under-expressed	1.8	0.009
HOTAIR_UP	Invasive Ductal and Invasive Lobular Breast Carcinoma - Dead at 3 Years - Top 10% Under-expressed (Curtis Breast)	Curtis Breast	Survival Status	Under-expressed	1.8	0.009
MALAT1_DN	Breast Carcinoma - High Elston Grade - Top 10% Under-expressed (Loi Breast)	Loi Breast	Grade	Under-expressed	3.4	5.5e-09
MALAT1_DN	Invasive Ductal Breast Carcinoma - High Grade - Top 10% Under-expressed (Curtis Breast)	Curtis Breast	Grade	Under-expressed	2.8	1.26e-06
MALAT1_DN	Invasive Breast Carcinoma - Metastatic Event at 5 Years - Top 10% Under-expressed (Hatzis Breast)	Hatzis Breast	Metastasis	Under-expressed	3.2	2.01e-06
MALAT1_DN	Ductal Breast Carcinoma - High Bloom-Richardson Grade - Top 10% Under-expressed (Lu Breast)	Lu Breast	Grade	Under-expressed	2.6	1.46e-05
MALAT1_DN	Breast Carcinoma - Recurrence at 5 Years - Top 10% Over-expressed (Desmedt Breast)	Desmedt Breast	Recurrence Status	Over-expressed	2.9	2.04e-05
MALAT1_DN	Invasive Ductal Breast Carcinoma - Dead at 5 Years - Top 10% Under-expressed (Curtis Breast)	Curtis Breast	Survival Status	Under-expressed	2.4	6.76e-05
MALAT1_DN	Ductal Breast Carcinoma - High Grade - Top 10% Under-expressed (Julka Breast)	Julka Breast	Grade	Under-expressed	2.4	0.000108
MALAT1_DN	Invasive Ductal Breast Carcinoma - Dead at 3 Years - Top 10% Under-expressed (Curtis Breast)	Curtis Breast	Survival Status	Under-expressed	2.3	0.000166
MALAT1_DN	Invasive Breast Carcinoma - Metastatic Event at 3 Years - Top 10% Under-expressed (Hatzis Breast)	Hatzis Breast	Metastasis	Under-expressed	2.6	0.00017
MALAT1_DN	Breast Carcinoma - Metastatic Event at 3 Years - Top 5% Under-expressed (Minn Breast 2)	Minn Breast	Metastasis	Under-expressed	3.3	0.000175
MALAT1_DN	Breast Carcinoma - Metastatic Event at 1 Year - Top 10% Under-expressed (Kao Breast)	Kao Breast	Metastasis	Under-expressed	2.3	0.00024
MALAT1_DN	Breast Carcinoma - Metastatic Event at 3 Years - Top 10% Under-expressed (Bos Breast)	Bos Breast	Metastasis	Under-expressed	2.3	0.00024
MALAT1_DN	Ductal Breast Carcinoma in Situ Epithelia vs. Normal - Top 10% Under-expressed (Ma Breast 4)	Ma Breast'	Cancer Versus Normal	Under-expressed	2.2	0.000437
MALAT1_DN	Invasive Breast Carcinoma - Metastatic Event at 1 Year - Top 10% Under-expressed (Hatzis Breast)	Hatzis Breast	Metastasis	Under-expressed	2.5	0.000452
MALAT1_DN	Invasive Breast Carcinoma - Metastatic Event at 5 Years - Top 10% Under-expressed (Symmans Breast 2)	Symmans Breast	Metastasis	Under-expressed	2.5	0.000452
MALAT1_DN	Intraductal Cribriform Breast Adenocarcinoma vs. Normal - Top 10% Over-expressed (TCGA Breast)	TCGA Breast	Cancer Versus Normal	Over-expressed	2.2	0.000484
MALAT1_DN	Lobular Breast Carcinoma - High Bloom-Richardson Grade - Top 5% Under-expressed (Lu Breast)	Lu Breast	Grade	Under-expressed	2.7	0.000576
MALAT1_DN	Invasive Ductal Breast Carcinoma - Dead at 1 Year - Top 5% Under-expressed (Curtis Breast)	Curtis Breast	Survival Status	Under-expressed	2.6	0.000798
MALAT1_DN	Breast Carcinoma - Metastatic Event at 5 Years - Top 10% Under-expressed (Minn Breast 2)	Minn Breast	Metastasis	Under-expressed	2.3	0.001
MALAT1_DN	Invasive Ductal Breast Carcinoma - High Black's Nuclear Grade - Top 10% Under-expressed (Tabchy Breast)	Tabchy Breast	Grade	Under-expressed	2.3	0.001
MALAT1_DN	Invasive Ductal Breast Carcinoma - High Grade - Top 10% Under-expressed (Desmedt Breast)	Desmedt Breast	Grade	Under-expressed	2.3	0.001
MALAT1_DN	Breast Carcinoma - Metastatic Event at 5 Years - Top 10% Under-expressed (vantVeer Breast)	vantVeer Breast	Metastasis	Under-expressed	2.4	0.002
MALAT1_DN	Invasive Ductal Breast Carcinoma - Recurrence at 1 Year - Top 5% Under-expressed (Desmedt Breast)	Desmedt Breast	Recurrence Status	Under-expressed	2.8	0.002
MALAT1_DN	Invasive Breast Carcinoma - High Grade - Top 10% Under-expressed (Stickeler Breast)	Stickeler Breast	Grade	Under-expressed	2	0.002
MALAT1_DN	Breast Carcinoma vs. Normal - Top 10% Over-expressed (Curtis Breast)	Curtis Breast	Cancer Versus Normal	Over-expressed	2	0.002
MALAT1_DN	Ductal Breast Carcinoma in Situ Stroma - High Grade - Top 10% Under-expressed (Ma Breast 4)	Ma Breast	Grade	Under-expressed	2	0.002
MALAT1_DN	Invasive Ductal Breast Carcinoma vs. Normal - Top 10% Under-expressed (Turashvili Breast)	Turashvili Breast	Cancer Versus Normal	Under-expressed	2	0.003
MALAT1_DN	Invasive Breast Carcinoma - Metastatic Event at 5 Years - Top 10% Under-expressed (Symmans Breast)	Symmans Breast	Metastasis	Under-expressed	2.2	0.003
MALAT1_DN	Lobular Breast Carcinoma vs. Normal - Top 5% Under-expressed (Sorlie Breast)	Sorlie Breast	Cancer Versus Normal	Under-expressed	4.1	0.003
MALAT1_DN	Breast Carcinoma - High Elston Grade - Top 1% Under-expressed (Ivshina Breast)	Ivshina Breast	Grade	Under-expressed	5.2	0.004
MALAT1_DN	Invasive Ductal Breast Carcinoma - Metastatic Event at 3 Years - Top 1% Under-expressed (Desmedt Breast)	Desmedt Breast	Metastasis	Under-expressed	5.2	0.004
MALAT1_DN	Invasive Ductal and Lobular Carcinoma vs. Normal - Top 10% Over-expressed (TCGA Breast)	TCGA Breast	Cancer Versus Normal	Over-expressed	1.9	0.005
MALAT1_DN	Breast Carcinoma - High Grade - Top 5% Under-expressed (Wang Breast)	Wang Breast	Grade	Under-expressed	2.5	0.005
MALAT1_DN	Benign Breast Neoplasm vs. Normal - Top 5% Under-expressed (Curtis Breast)	Curtis Breast	Cancer Versus Normal	Under-expressed	2.2	0.005
MALAT1_DN	Ductal Breast Carcinoma vs. Normal - Top 10% Under-expressed (Richardson Breast 2)	Richardson Breast	Cancer Versus Normal	Under-expressed	1.9	0.006
MALAT1_DN	Invasive Ductal Breast Carcinoma Stroma vs. Normal - Top 10% Over-expressed (Karnoub Breast)	Karnoub Breast	Cancer Versus Normal	Over-expressed	1.9	0.006
MALAT1_DN	Invasive Ductal Breast Carcinoma - Dead at 3 Years - Top 5% Under-expressed (Sotiriou Breast 2)	Sotiriou Breast	Survival Status	Under-expressed	4.2	0.006
MALAT1_DN	Ductal Breast Carcinoma - Dead at 5 Years - Top 1% Over-expressed (Sorlie Breast 2)	Sorlie Breast	Survival Status	Over-expressed	8.8	0.006
MALAT1_DN	Ductal Breast Carcinoma Epithelia - Recurrence at 5 Years - Top 5% Under-expressed (Ma Breast 2)	Ma Breast	Recurrence Status	Under-expressed	2.3	0.007
MALAT1_DN	Breast Carcinoma - Dead at 5 Years - Top 10% Over-expressed (Curtis Breast)	Curtis Breast	Survival Status	Over-expressed	1.8	0.008
MALAT1_DN	Mucinous Breast Carcinoma vs. Normal - Top 10% Over-expressed (Curtis Breast)	Curtis Breast	Cancer Versus Normal	Over-expressed	1.8	0.008
MALAT1_DN	Breast Carcinoma - High Grade - Top 5% Under-expressed (vantVeer Breast)	vantVeer Breast	Grade	Under-expressed	2.5	0.01
MALAT1_DN	Lobular Breast Carcinoma - High Grade - Top 5% Under-expressed (Bittner Breast)	Bittner Breast	Grade	Under-expressed	2.1	0.01
MALAT1_UP	Breast Carcinoma - High Elston Grade - Top 10% Over-expressed (Loi Breast)	Loi Breast	Grade	Over-expressed	3.7	4.16e-10
MALAT1_UP	Ductal Breast Carcinoma - High Grade - Top 10% Over-expressed (Bittner Breast)	Bittner Breast	Grade	Over-expressed	3.1	2.02e-07
MALAT1_UP	Breast Carcinoma - Recurrence at 3 Years - Top 10% Over-expressed (Wang Breast)	Wang Breast	Recurrence Status	Over-expressed	3.6	3.01e-07
MALAT1_UP	Invasive Breast Carcinoma - Metastatic Event at 5 Years - Top 10% Over-expressed (Symmans Breast 2)	Symmans Breast	Metastasis	Over-expressed	3.6	3.01e-07
MALAT1_UP	Ductal Breast Carcinoma vs. Normal - Top 10% Over-expressed (Richardson Breast 2)	Richardson Breast	Cancer Versus Normal	Over-expressed	2.9	6.24e-07
MALAT1_UP	Breast Carcinoma - Recurrence at 5 Years - Top 10% Over-expressed (Wang Breast)	Wang Breast	Recurrence Status	Over-expressed	3.2	3.65e-06
MALAT1_UP	Ductal Breast Carcinoma - High Grade - Top 5% Over-expressed (Ma Breast 3)	Ma Breast	Grade	Over-expressed	3.6	5.29e-06
MALAT1_UP	Mixed Lobular and Ductal Breast Carcinoma - High Bloom-Richardson Grade - Top 10% Over-expressed (Lu Breast)	Lu Breast	Grade	Over-expressed	2.7	5.32e-06
MALAT1_UP	Breast Carcinoma - High Grade - Top 10% Over-expressed (vantVeer Breast)	vantVeer Breast	Grade	Over-expressed	3	1.81e-05
MALAT1_UP	Breast Carcinoma - Recurrence at 5 Years - Top 10% Over-expressed (vandeVijver Breast)	vandeVijver Breast	Recurrence Status	Over-expressed	2.7	3.59e-05
MALAT1_UP	Breast Carcinoma - Metastatic Event at 3 Years - Top 10% Over-expressed (Loi Breast 3)	Loi Breast	Metastasis	Over-expressed	2.5	3.87e-05
MALAT1_UP	Invasive Breast Carcinoma Stroma vs. Normal - Top 10% Under-expressed (Finak Breast)	Finak Breast	Cancer Versus Normal	Under-expressed	2.5	4.43e-05
MALAT1_UP	Invasive Ductal and Invasive Lobular Breast Carcinoma - Dead at 5 Years - Top 10% Over-expressed (Curtis Breast)	Curtis Breast	Survival Status	Over-expressed	2.5	6.51e-05
MALAT1_UP	Invasive Ductal Breast Carcinoma - High Grade - Top 1% Under-expressed (Ginestier Breast)	Ginestier Breast	Grade	Under-expressed	6.3	7.77e-05
MALAT1_UP	Breast Carcinoma - Metastatic Event at 5 Years - Top 5% Over-expressed (vandeVijver Breast)	vandeVijver Breast	Metastasis	Over-expressed	3.2	8.49e-05
MALAT1_UP	Invasive Ductal Breast Carcinoma - Dead at 5 Years - Top 10% Over-expressed (TCGA Breast)	TCGA Breast	Survival Status	Over-expressed	2.4	9.62e-05
MALAT1_UP	Ductal Breast Carcinoma - High Bloom-Richardson Grade - Top 10% Over-expressed (Lu Breast)	Lu Breast	Grade	Over-expressed	2.4	9.83e-05
MALAT1_UP	Ductal Breast Carcinoma - High Grade - Top 10% Over-expressed (Julka Breast)	Julka Breast	Grade	Over-expressed	2.4	0.000206
MALAT1_UP	Ductal Breast Carcinoma - High Grade - Top 5% Over-expressed (Kreike Breast)	Kreike Breast	Grade	Over-expressed	3.2	0.000213
MALAT1_UP	Invasive Ductal Breast Carcinoma - Dead at 3 Years - Top 10% Over-expressed (TCGA Breast)	TCGA Breast	Survival Status	Over-expressed	2.3	0.000235
MALAT1_UP	Invasive Ductal Breast Carcinoma vs. Normal - Top 10% Over-expressed (TCGA Breast)	TCGA Breast	Cancer Versus Normal	Over-expressed	2.3	0.000235
MALAT1_UP	Breast Carcinoma - High Grade - Top 10% Over-expressed (Miyake Breast)	Miyake Breast	Grade	Over-expressed	2.3	0.00024
MALAT1_UP	Breast Carcinoma - Metastatic Event at 5 Years - Top 10% Over-expressed (Loi Breast)	Loi Breast	Metastasis	Over-expressed	2.3	0.00024
MALAT1_UP	Breast Carcinoma - Recurrence at 5 Years - Top 10% Over-expressed (Loi Breast)	Loi Breast	Recurrence Status	Over-expressed	2.3	0.00024
MALAT1_UP	Breast Carcinoma - Recurrence at 3 Years - Top 10% Over-expressed (vandeVijver Breast)	vandeVijver Breast	Recurrence Status	Over-expressed	2.4	0.000252
MALAT1_UP	Invasive Ductal Breast Carcinoma Epithelia vs. Normal - Top 10% Over-expressed (Ma Breast 4)	Ma Breast	Cancer Versus Normal	Over-expressed	2.3	0.00027
MALAT1_UP	Ductal Breast Carcinoma - High Grade - Top 1% Under-expressed (Julka Breast)	Julka Breast	Grade	Under-expressed	5.8	0.000345
MALAT1_UP	Breast Carcinoma - Dead at 5 Years - Top 10% Over-expressed (Pawitan Breast)	Pawitan Breast	Survival Status	Over-expressed	2.2	0.000388
MALAT1_UP	Invasive Breast Carcinoma - Recurrence at 3 Years - Top 1% Under-expressed (Esserman Breast)	Esserman Breast	Recurrence Status	Under-expressed	5.4	0.000511
MALAT1_UP	Breast Carcinoma - Metastatic Event at 3 Years - Top 10% Over-expressed (Bos Breast)	Bos Breast	Metastasis	Over-expressed	2.2	0.00056
MALAT1_UP	Mucinous Breast Carcinoma - High Grade - Top 10% Over-expressed (Bittner Breast)	Bittner Breast	Grade	Over-expressed	2.2	0.00056
MALAT1_UP	Ductal Breast Carcinoma in Situ Epithelia vs. Normal - Top 5% Over-expressed (Ma Breast 4)	Ma Breast	Cancer Versus Normal	Over-expressed	2.7	0.000623
MALAT1_UP	Invasive Breast Carcinoma Stroma - Recurrence at 5 Years - Top 10% Under-expressed (Finak Breast)	Finak Breast	Recurrence Status	Under-expressed	2.2	0.000626
MALAT1_UP	Breast Carcinoma - High Elston Grade - Top 10% Over-expressed (Ivshina Breast)	Ivshina Breast	Grade	Over-expressed	2.4	0.000763
MALAT1_UP	Ductal Breast Carcinoma Epithelia - High Grade - Top 10% Over-expressed (Ma Breast 2)	Ma Breast	Grade	Over-expressed	2.2	0.000796
MALAT1_UP	Breast Carcinoma vs. Normal - Top 10% Over-expressed (Curtis Breast)	Curtis Breast	Cancer Versus Normal	Over-expressed	2.1	0.000899
MALAT1_UP	Invasive Ductal and Invasive Lobular Breast Carcinoma - High Grade - Top 10% Over-expressed (Curtis Breast)	Curtis Breast	Grade	Over-expressed	2.1	0.000899
MALAT1_UP	Breast Carcinoma - Metastatic Event at 5 Years - Top 10% Over-expressed (Loi Breast 3)	Loi Breast	Metastasis	Over-expressed	2.1	0.001
MALAT1_UP	Breast Carcinoma - Recurrence at 3 Years - Top 10% Over-expressed (Loi Breast 3)	Loi Breast	Recurrence Status	Over-expressed	2.1	0.001
MALAT1_UP	Invasive Breast Carcinoma - High Grade - Top 5% Over-expressed (Curtis Breast)	Curtis Breast	Grade	Over-expressed	2.6	0.001
MALAT1_UP	Ductal Breast Carcinoma - Dead at 5 Years - Top 10% Under-expressed (Esserman Breast)	Esserman Breast	Survival Status	Under-expressed	2.1	0.001
MALAT1_UP	Mucinous Breast Carcinoma vs. Normal - Top 5% Over-expressed (TCGA Breast)	TCGA Breast	Cancer Versus Normal	Over-expressed	2.5	0.002
MALAT1_UP	Invasive Breast Carcinoma - High Grade - Top 10% Over-expressed (Hatzis Breast)	Hatzis Breast	Grade	Over-expressed	2.3	0.002
MALAT1_UP	Breast Carcinoma - Dead at 1 Year - Top 10% Over-expressed (Pawitan Breast)	Pawitan Breast	Survival Status	Over-expressed	2	0.002
MALAT1_UP	Invasive Ductal and Invasive Lobular Breast Carcinoma - Dead at 3 Years - Top 10% Over-expressed (Curtis Breast)	Curtis Breast	Survival Status	Over-expressed	2	0.002
MALAT1_UP	Mucinous Breast Carcinoma vs. Normal - Top 10% Over-expressed (Curtis Breast)	Curtis Breast	Cancer Versus Normal	Over-expressed	2	0.002
MALAT1_UP	Lobular Breast Carcinoma - High Bloom-Richardson Grade - Top 10% Over-expressed (Lu Breast)	Lu Breast	Grade	Over-expressed	2	0.003
MALAT1_UP	Breast Carcinoma - Recurrence at 5 Years - Top 1% Over-expressed (Loi Breast 3)	Loi Breast	Recurrence Status	Over-expressed	4.6	0.003
MALAT1_UP	Invasive Breast Carcinoma - Dead at 3 Years - Top 1% Over-expressed (Esserman Breast)	Esserman Breast	Survival Status	Over-expressed	4.6	0.003
MALAT1_UP	Invasive Breast Carcinoma Stroma - High Grade - Top 10% Over-expressed (Finak Breast)	Finak Breast	Grade	Over-expressed	2	0.003
MALAT1_UP	Invasive Ductal Breast Carcinoma - Dead at 5 Years - Top 10% Over-expressed (Curtis Breast)	Curtis Breast	Survival Status	Over-expressed	1.9	0.004
MALAT1_UP	Invasive Ductal Breast Carcinoma - High Grade - Top 10% Over-expressed (Curtis Breast)	Curtis Breast	Grade	Over-expressed	1.9	0.004
MALAT1_UP	Mucinous Breast Carcinoma - Dead at 5 Years - Top 10% Over-expressed (Curtis Breast)	Curtis Breast	Survival Status	Over-expressed	1.9	0.004
MALAT1_UP	Tubular Breast Carcinoma vs. Normal - Top 10% Over-expressed (Curtis Breast)	Curtis Breast	Cancer Versus Normal	Over-expressed	1.9	0.004
MALAT1_UP	Breast Carcinoma - Recurrence at 1 Year - Top 10% Over-expressed (Wang Breast)	Wang Breast	Recurrence Status	Over-expressed	2.1	0.004
MALAT1_UP	Ductal Breast Carcinoma Epithelia - Dead at 1 Year - Top 10% Over-expressed (Boersma Breast)	Boersma Breast	Survival Status	Over-expressed	2.1	0.004
MALAT1_UP	Invasive Breast Carcinoma - High Grade - Top 10% Over-expressed (Schmidt Breast)	Schmidt Breast	Grade	Over-expressed	2.1	0.004
MALAT1_UP	Invasive Ductal Breast Carcinoma - Recurrence at 5 Years - Top 10% Over-expressed (Desmedt Breast)	Desmedt Breast	Recurrence Status	Over-expressed	2.1	0.004
MALAT1_UP	Mixed Lobular and Ductal Breast Carcinoma vs. Normal - Top 10% Over-expressed (TCGA Breast)	TCGA Breast	Cancer Versus Normal	Over-expressed	1.9	0.005
MALAT1_UP	Breast Carcinoma - Metastatic Event at 3 Years - Top 10% Under-expressed (Kao Breast)	Kao Breast	Metastasis	Under-expressed	1.9	0.006
MALAT1_UP	Invasive Ductal Breast Carcinoma - Dead at 1 Year - Top 5% Over-expressed (Sotiriou Breast 2)	Sotiriou Breast	Survival Status	Over-expressed	3.6	0.006
MALAT1_UP	Breast Carcinoma - Metastatic Event at 3 Years - Top 1% Over-expressed (vandeVijver Breast)	vandeVijver Breast	Metastasis	Over-expressed	4.5	0.007
MALAT1_UP	Breast Carcinoma - Dead at 5 Years - Top 10% Over-expressed (vandeVijver Breast)	vandeVijver Breast	Survival Status	Over-expressed	1.9	0.007
MALAT1_UP	Ductal Breast Carcinoma in Situ vs. Normal - Top 5% Over-expressed (Curtis Breast)	Curtis Breast	Cancer Versus Normal	Over-expressed	2.2	0.008
MALAT1_UP	Mucinous Breast Carcinoma - High Grade - Top 5% Over-expressed (Curtis Breast)	Curtis Breast	Grade	Over-expressed	2.2	0.008
MALAT1_UP	Medullary Breast Carcinoma vs. Normal - Top 10% Over-expressed (Curtis Breast)	Curtis Breast	Cancer Versus Normal	Over-expressed	1.8	0.008
MALAT1_UP	Invasive Breast Carcinoma - Metastatic Event at 3 Years - Top 10% Over-expressed (Symmans Breast)	Symmans Breast	Metastasis	Over-expressed	2	0.01
MALAT1_UP	Invasive Ductal Breast Carcinoma - Metastatic Event at 1 Year - Top 10% Under-expressed (Desmedt Breast)	Desmedt Breast	Metastasis	Under-expressed	2	0.01
NEAT1_DN	Breast Carcinoma - High Elston Grade - Top 10% Under-expressed (Loi Breast)	Loi Breast	Grade	Under-expressed	3	4.23e-07
NEAT1_DN	Ductal Breast Carcinoma - High Bloom-Richardson Grade - Top 5% Under-expressed (Lu Breast)	Lu Breast	Grade	Under-expressed	3.5	2.46e-06
NEAT1_DN	Invasive Ductal Breast Carcinoma - High Grade - Top 10% Under-expressed (Curtis Breast)	Curtis Breast	Grade	Under-expressed	2.5	2.29e-05
NEAT1_DN	Breast Carcinoma - Recurrence at 5 Years - Top 10% Over-expressed (Loi Breast 3)	Loi Breast	Recurrence Status	Over-expressed	2.5	2.65e-05
NEAT1_DN	Invasive Ductal Breast Carcinoma - Dead at 3 Years - Top 5% Over-expressed (Curtis Breast)	Curtis Breast	Survival Status	Over-expressed	3.2	2.65e-05
NEAT1_DN	Lobular Breast Carcinoma - High Bloom-Richardson Grade - Top 5% Under-expressed (Lu Breast)	Lu Breast	Grade	Under-expressed	3.1	2.94e-05
NEAT1_DN	Ductal Breast Carcinoma in Situ Stroma - High Grade - Top 10% Under-expressed (Ma Breast 4)	Ma Breast	Grade	Under-expressed	2.4	4.61e-05
NEAT1_DN	Ductal Breast Carcinoma - Recurrence at 5 Years - Top 10% Over-expressed (Ma Breast 3)	Ma Breast	Recurrence Status	Over-expressed	2.4	0.000107
NEAT1_DN	Breast Carcinoma - High Elston Grade - Top 1% Under-expressed (Ivshina Breast)	Ivshina Breast	Grade	Under-expressed	7.1	0.000107
NEAT1_DN	Invasive Breast Carcinoma vs. Normal - Top 10% Over-expressed (Gluck Breast)	Gluck Breast	Cancer Versus Normal	Over-expressed	2.4	0.000128
NEAT1_DN	Breast Carcinoma - Recurrence at 1 Year - Top 10% Over-expressed (vandeVijver Breast)	vandeVijver Breast	Recurrence Status	Over-expressed	2.3	0.000376
NEAT1_DN	Breast Carcinoma - Recurrence at 5 Years - Top 10% Over-expressed (Desmedt Breast)	Desmedt Breast	Recurrence Status	Over-expressed	2.4	0.000408
NEAT1_DN	Ductal Breast Carcinoma - High Grade - Top 10% Under-expressed (Julka Breast)	Julka Breast	Grade	Under-expressed	2.2	0.000438
NEAT1_DN	Invasive Mixed Breast Carcinoma vs. Normal - Top 10% Over-expressed (Radvanyi Breast)	Radvanyi Breast	Cancer Versus Normal	Over-expressed	2.3	0.000452
NEAT1_DN	Invasive Ductal and Lobular Carcinoma vs. Normal - Top 10% Over-expressed (TCGA Breast)	TCGA Breast	Cancer Versus Normal	Over-expressed	2.2	0.000543
NEAT1_DN	Mixed Lobular and Ductal Breast Carcinoma vs. Normal - Top 1% Over-expressed (TCGA Breast)	TCGA Breast	Cancer Versus Normal	Over-expressed	5.2	0.000654
NEAT1_DN	Ductal Breast Carcinoma Epithelia - Dead at 3 Years - Top 1% Under-expressed (Boersma Breast)	Boersma Breast	Survival Status	Under-expressed	6	0.000768
NEAT1_DN	Invasive Ductal Breast Carcinoma - Dead at 5 Years - Top 10% Under-expressed (Curtis Breast)	Curtis Breast	Survival Status	Under-expressed	2.1	0.00079
NEAT1_DN	Breast Carcinoma - Metastatic Event at 1 Year - Top 10% Under-expressed (Bos Breast)	Bos Breast	Metastasis	Under-expressed	2.1	0.000883
NEAT1_DN	Ductal Breast Carcinoma vs. Normal - Top 10% Under-expressed (Richardson Breast 2)	Richardson Breast	Cancer Versus Normal	Under-expressed	2.1	0.000883
NEAT1_DN	Invasive Lobular Breast Carcinoma vs. Normal - Top 10% Over-expressed (TCGA Breast)	TCGA Breast	Cancer Versus Normal	Over-expressed	2.1	0.001
NEAT1_DN	Breast Carcinoma - Recurrence at 3 Years - Top 10% Over-expressed (vandeVijver Breast)	vandeVijver Breast	Recurrence Status	Over-expressed	2.1	0.002
NEAT1_DN	Invasive Breast Carcinoma - Metastatic Event at 5 Years - Top 10% Under-expressed (Hatzis Breast)	Hatzis Breast	Metastasis	Under-expressed	2.2	0.002
NEAT1_DN	Breast Carcinoma - Metastatic Event at 5 Years - Top 1% Under-expressed (Kao Breast)	Kao Breast	Metastasis	Under-expressed	4.5	0.003
NEAT1_DN	Invasive Lobular Breast Carcinoma - Dead at 5 Years - Top 10% Over-expressed (Curtis Breast)	Curtis Breast	Survival Status	Over-expressed	1.9	0.004
NEAT1_DN	Breast Carcinoma - Metastatic Event at 5 Years - Top 10% Over-expressed (Loi Breast 3)	Loi Breast	Metastasis	Over-expressed	1.9	0.004
NEAT1_DN	Intraductal Cribriform Breast Adenocarcinoma vs. Normal - Top 10% Over-expressed (TCGA Breast)	TCGA Breast	Cancer Versus Normal	Over-expressed	1.9	0.005
NEAT1_DN	Ductal Breast Carcinoma in Situ Stroma vs. Normal - Top 5% Over-expressed (Ma Breast 4)	Ma Breast	Cancer Versus Normal	Over-expressed	2.2	0.007
NEAT1_DN	Breast Phyllodes Tumor vs. Normal - Top 10% Over-expressed (Curtis Breast)	Curtis Breast	Cancer Versus Normal	Over-expressed	1.8	0.007
NEAT1_DN	Invasive Lobular Breast Carcinoma - High Grade - Top 10% Over-expressed (Curtis Breast)	Curtis Breast	Grade	Over-expressed	1.8	0.007
NEAT1_DN	Medullary Breast Carcinoma vs. Normal - Top 10% Over-expressed (Curtis Breast)	Curtis Breast	Cancer Versus Normal	Over-expressed	1.8	0.007
NEAT1_DN	Mucinous Breast Carcinoma - High Grade - Top 10% Under-expressed (Curtis Breast)	Curtis Breast	Grade	Under-expressed	1.8	0.007
NEAT1_DN	Breast Carcinoma - High Grade - Top 10% Under-expressed (Yu Breast 3)	Yu Breast	Grade	Under-expressed	2.1	0.008
NEAT1_DN	Breast Carcinoma - High Grade - Top 5% Under-expressed (Wang Breast)	Wang Breast	Grade	Under-expressed	2.4	0.008
NEAT1_DN	Breast Carcinoma - Metastatic Event at 3 Years - Top 5% Under-expressed (Minn Breast 2)	Minn Breast	Metastasis	Under-expressed	2.4	0.008
NEAT1_DN	Ductal Breast Carcinoma - High Grade - Top 10% Under-expressed (Perou Breast)	Perou Breast	Grade	Under-expressed	2.4	0.009
NEAT1_DN	Breast Carcinoma - Metastatic Event at 5 Years - Top 10% Over-expressed (vandeVijver Breast)	vandeVijver Breast	Metastasis	Over-expressed	1.9	0.009
NEAT1_DN	Breast Carcinoma - Recurrence at 5 Years - Top 10% Over-expressed (vandeVijver Breast)	vandeVijver Breast	Recurrence Status	Over-expressed	1.9	0.009
NEAT1_DN	Invasive Breast Carcinoma vs. Normal - Top 10% Over-expressed (TCGA Breast)	TCGA Breast	Cancer Versus Normal	Over-expressed	1.8	0.01
NEAT1_UP	Invasive Ductal Breast Carcinoma - High Grade - Top 10% Under-expressed (Curtis Breast)	Curtis Breast	Grade	Under-expressed	9.6	8.01e-34
NEAT1_UP	Invasive Ductal Breast Carcinoma - Dead at 5 Years - Top 10% Under-expressed (Curtis Breast)	Curtis Breast	Survival Status	Under-expressed	8.5	5.4e-30
NEAT1_UP	Ductal Breast Carcinoma - High Bloom-Richardson Grade - Top 10% Under-expressed (Lu Breast)	Lu Breast	Grade	Under-expressed	7.4	2.15e-26
NEAT1_UP	Invasive Ductal Breast Carcinoma - Dead at 3 Years - Top 10% Under-expressed (Curtis Breast)	Curtis Breast	Survival Status	Under-expressed	7.3	1.7e-25
NEAT1_UP	Breast Carcinoma - High Grade - Top 10% Under-expressed (Yu Breast 3)	Yu Breast	Grade	Under-expressed	7.4	1.59e-18
NEAT1_UP	Breast Carcinoma - High Elston Grade - Top 10% Under-expressed (Ivshina Breast)	Ivshina Breast	Grade	Under-expressed	6	1.72e-16
NEAT1_UP	Invasive Breast Carcinoma - High Grade - Top 10% Under-expressed (Schmidt Breast)	Schmidt Breast	Grade	Under-expressed	6	1.72e-16
NEAT1_UP	Invasive Breast Carcinoma - High Grade - Top 10% Under-expressed (Hatzis Breast)	Hatzis Breast	Grade	Under-expressed	5.6	5.85e-15
NEAT1_UP	Invasive Breast Carcinoma - Metastatic Event at 1 Year - Top 10% Under-expressed (Hatzis Breast)	Hatzis Breast	Metastasis	Under-expressed	5.6	5.85e-15
NEAT1_UP	Breast Carcinoma - High Grade - Top 10% Under-expressed (Miyake Breast)	Miyake Breast	Grade	Under-expressed	4.7	9.1e-15
NEAT1_UP	Invasive Ductal Breast Carcinoma - Dead at 1 Year - Top 10% Under-expressed (Curtis Breast)	Curtis Breast	Survival Status	Under-expressed	4.6	5.88e-14
NEAT1_UP	Invasive Breast Carcinoma - Metastatic Event at 3 Years - Top 10% Under-expressed (Hatzis Breast)	Hatzis Breast	Metastasis	Under-expressed	4.9	8.75e-13
NEAT1_UP	Invasive Breast Carcinoma - Metastatic Event at 5 Years - Top 10% Under-expressed (Hatzis Breast)	Hatzis Breast	Metastasis	Under-expressed	4.9	8.75e-13
NEAT1_UP	Invasive Ductal Breast Carcinoma - High Grade - Top 10% Under-expressed (Desmedt Breast)	Desmedt Breast	Grade	Under-expressed	4.9	8.75e-13
NEAT1_UP	Invasive Ductal Breast Carcinoma - High Grade - Top 10% Under-expressed (Ginestier Breast)	Ginestier Breast	Grade	Under-expressed	4	1.47e-11
NEAT1_UP	Invasive Breast Carcinoma - High Grade - Top 10% Under-expressed (Stickeler Breast)	Stickeler Breast	Grade	Under-expressed	3.9	3.12e-11
NEAT1_UP	Breast Carcinoma - High Grade - Top 10% Under-expressed (Wang Breast)	Wang Breast	Grade	Under-expressed	4.4	9.18e-11
NEAT1_UP	Breast Carcinoma - Dead at 3 Years - Top 10% Under-expressed (Kao Breast)	Kao Breast	Survival Status	Under-expressed	3.6	8.38e-10
NEAT1_UP	Breast Carcinoma - High Elston Grade - Top 10% Under-expressed (Loi Breast)	Loi Breast	Grade	Under-expressed	3.6	8.38e-10
NEAT1_UP	Invasive Breast Carcinoma - Metastatic Event at 5 Years - Top 10% Under-expressed (Symmans Breast)	Symmans Breast	Metastasis	Under-expressed	4	1.67e-09
NEAT1_UP	Breast Carcinoma - Metastatic Event at 3 Years - Top 10% Under-expressed (Kao Breast)	Kao Breast	Metastasis	Under-expressed	3.5	3.01e-09
NEAT1_UP	Ductal Breast Carcinoma vs. Normal - Top 10% Under-expressed (Richardson Breast 2)	Richardson Breast	Cancer Versus Normal	Under-expressed	3.5	3.01e-09
NEAT1_UP	Breast Carcinoma - High Grade - Top 10% Under-expressed (vantVeer Breast)	vantVeer Breast	Grade	Under-expressed	4	4.17e-09
NEAT1_UP	Invasive Ductal Breast Carcinoma - High Black's Nuclear Grade - Top 10% Under-expressed (Tabchy Breast)	Tabchy Breast	Grade	Under-expressed	3.8	6.68e-09
NEAT1_UP	Ductal Breast Carcinoma - High Grade - Top 10% Under-expressed (Bittner Breast)	Bittner Breast	Grade	Under-expressed	3.3	1.05e-08
NEAT1_UP	Breast Carcinoma - Metastatic Event at 1 Year - Top 10% Under-expressed (Kao Breast)	Kao Breast	Metastasis	Under-expressed	3.2	3.5e-08
NEAT1_UP	Lobular Breast Carcinoma - High Bloom-Richardson Grade - Top 10% Under-expressed (Lu Breast)	Lu Breast	Grade	Under-expressed	3.2	3.5e-08
NEAT1_UP	Ductal Breast Carcinoma - High Grade - Top 10% Under-expressed (Sorlie Breast 2)	Sorlie Breast	Grade	Under-expressed	4.6	4.89e-08
NEAT1_UP	Invasive Ductal Breast Carcinoma - High Grade - Top 10% Under-expressed (Radvanyi Breast)	Radvanyi Breast	Grade	Under-expressed	3.3	5.74e-08
NEAT1_UP	Ductal Breast Carcinoma in Situ Stroma - High Grade - Top 10% Under-expressed (Ma Breast 4)	Ma Breast	Grade	Under-expressed	3.1	7.58e-08
NEAT1_UP	Breast Carcinoma - Dead at 3 Years - Top 10% Under-expressed (vandeVijver Breast)	vandeVijver Breast	Survival Status	Under-expressed	3.3	1.05e-07
NEAT1_UP	Breast Carcinoma - High Grade - Top 10% Under-expressed (Desmedt Breast)	Desmedt Breast	Grade	Under-expressed	3.3	3.32e-07
NEAT1_UP	Breast Carcinoma - Metastatic Event at 3 Years - Top 10% Under-expressed (Minn Breast 2)	Minn Breast	Metastasis	Under-expressed	3.3	3.32e-07
NEAT1_UP	Breast Carcinoma - Metastatic Event at 5 Years - Top 10% Under-expressed (Minn Breast 2)	Minn Breast	Metastasis	Under-expressed	3.3	3.32e-07
NEAT1_UP	Breast Carcinoma - Dead at 5 Years - Top 10% Under-expressed (vandeVijver Breast)	vandeVijver Breast	Survival Status	Under-expressed	3.2	3.49e-07
NEAT1_UP	Breast Carcinoma - Recurrence at 5 Years - Top 10% Under-expressed (vandeVijver Breast)	vandeVijver Breast	Recurrence Status	Under-expressed	3.2	3.49e-07
NEAT1_UP	Breast Carcinoma - Dead at 5 Years - Top 10% Under-expressed (Kao Breast)	Kao Breast	Survival Status	Under-expressed	2.9	1.06e-06
NEAT1_UP	Breast Carcinoma - Metastatic Event at 5 Years - Top 10% Under-expressed (vandeVijver Breast)	vandeVijver Breast	Metastasis	Under-expressed	3	1.12e-06
NEAT1_UP	Ductal Breast Carcinoma - High Grade - Top 10% Under-expressed (Ma Breast 3)	Ma Breast	Grade	Under-expressed	3	1.31e-06
NEAT1_UP	Breast Carcinoma - Dead at 5 Years - Top 10% Over-expressed (Curtis Breast)	Curtis Breast	Survival Status	Over-expressed	2.9	1.56e-06
NEAT1_UP	Breast Carcinoma - Metastatic Event at 3 Years - Top 10% Under-expressed (vantVeer Breast)	vantVeer Breast	Metastasis	Under-expressed	3.2	2.82e-06
NEAT1_UP	Breast Carcinoma - Recurrence at 3 Years - Top 10% Under-expressed (vandeVijver Breast)	vandeVijver Breast	Recurrence Status	Under-expressed	2.9	3.43e-06
NEAT1_UP	Ductal Breast Carcinoma - High Grade - Top 10% Under-expressed (Sorlie Breast)	Sorlie Breast	Grade	Under-expressed	3.7	5.14e-06
NEAT1_UP	Breast Carcinoma - High Elston Grade - Top 10% Under-expressed (Loi Breast 3)	Loi Breast	Grade	Under-expressed	2.6	8.54e-06
NEAT1_UP	Breast Carcinoma - Metastatic Event at 3 Years - Top 10% Under-expressed (Bos Breast)	Bos Breast	Metastasis	Under-expressed	2.6	8.54e-06
NEAT1_UP	Ductal Breast Carcinoma - High Grade - Top 10% Under-expressed (Pollack Breast 2)	Pollack Breast	Grade	Under-expressed	3.7	9.43e-06
NEAT1_UP	Ductal Breast Carcinoma Epithelia - Recurrence at 5 Years - Top 10% Under-expressed (Ma Breast 2)	Ma Breast	Recurrence Status	Under-expressed	2.7	1.12e-05
NEAT1_UP	Breast Carcinoma - Metastatic Event at 3 Years - Top 5% Under-expressed (vandeVijver Breast)	vandeVijver Breast	Metastasis	Under-expressed	3.5	1.2e-05
NEAT1_UP	Ductal Breast Carcinoma - Dead at 1 Year - Top 10% Under-expressed (Sorlie Breast)	Sorlie Breast	Survival Status	Under-expressed	3.5	1.92e-05
NEAT1_UP	Breast Carcinoma - Metastatic Event at 3 Years - Top 5% Under-expressed (Loi Breast)	Loi Breast	Metastasis	Under-expressed	3.2	2.66e-05
NEAT1_UP	Breast Carcinoma - Recurrence at 3 Years - Top 5% Under-expressed (Loi Breast)	Loi Breast	Recurrence Status	Under-expressed	3.2	2.66e-05
NEAT1_UP	Breast Carcinoma - Recurrence at 1 Year - Top 10% Under-expressed (vandeVijver Breast)	vandeVijver Breast	Recurrence Status	Under-expressed	2.7	2.84e-05
NEAT1_UP	Breast Carcinoma - Metastatic Event at 1 Year - Top 10% Under-expressed (Bos Breast)	Bos Breast	Metastasis	Under-expressed	2.4	5.9e-05
NEAT1_UP	Invasive Breast Carcinoma - High Grade - Top 10% Under-expressed (Gluck Breast)	Gluck Breast	Grade	Under-expressed	2.5	6.48e-05
NEAT1_UP	Invasive Breast Carcinoma - Metastatic Event at 3 Years - Top 10% Under-expressed (Symmans Breast)	Symmans Breast	Metastasis	Under-expressed	2.6	9.07e-05
NEAT1_UP	Invasive Lobular Breast Carcinoma vs. Normal - Top 5% Over-expressed (Radvanyi Breast)	Radvanyi Breast	Cancer Versus Normal	Over-expressed	3.2	0.000103
NEAT1_UP	Ductal Breast Carcinoma - High Grade - Top 1% Under-expressed (Bonnefoi Breast)	Bonnefoi Breast	Grade	Under-expressed	6	0.000111
NEAT1_UP	Invasive Ductal Breast Carcinoma - Metastatic Event at 3 Years - Top 5% Under-expressed (Desmedt Breast)	Desmedt Breast	Metastasis	Under-expressed	3.2	0.000136
NEAT1_UP	Invasive Breast Carcinoma - High Grade - Top 5% Under-expressed (Curtis Breast)	Curtis Breast	Grade	Under-expressed	2.9	0.00018
NEAT1_UP	Ductal Breast Carcinoma - Dead at 3 Years - Top 10% Under-expressed (Sorlie Breast 2)	Sorlie Breast	Survival Status	Under-expressed	3.1	0.00018
NEAT1_UP	Ductal Breast Carcinoma - Dead at 3 Years - Top 10% Under-expressed (Esserman Breast)	Esserman Breast	Survival Status	Under-expressed	2.3	0.000212
NEAT1_UP	Ductal Breast Carcinoma - Dead at 5 Years - Top 10% Under-expressed (Esserman Breast)	Esserman Breast	Survival Status	Under-expressed	2.3	0.000212
NEAT1_UP	Breast Carcinoma - Metastatic Event at 5 Years - Top 10% Under-expressed (vantVeer Breast)	vantVeer Breast	Metastasis	Under-expressed	2.6	0.000223
NEAT1_UP	Ductal Breast Carcinoma Epithelia - Dead at 5 Years - Top 10% Under-expressed (Boersma Breast)	Boersma Breast	Survival Status	Under-expressed	2.5	0.000241
NEAT1_UP	Invasive Ductal Breast Carcinoma - Recurrence at 1 Year - Top 10% Under-expressed (Desmedt Breast)	Desmedt Breast	Recurrence Status	Under-expressed	2.5	0.000241
NEAT1_UP	Ductal Breast Carcinoma Epithelia - Dead at 1 Year - Top 5% Under-expressed (Boersma Breast)	Boersma Breast	Survival Status	Under-expressed	3	0.000445
NEAT1_UP	Invasive Ductal and Invasive Lobular Breast Carcinoma - Dead at 5 Years - Top 10% Under-expressed (Curtis Breast)	Curtis Breast	Survival Status	Under-expressed	2.2	0.000498
NEAT1_UP	Medullary Breast Carcinoma vs. Normal - Top 10% Under-expressed (Curtis Breast)	Curtis Breast	Cancer Versus Normal	Under-expressed	2.2	0.000498
NEAT1_UP	Invasive Mixed Breast Carcinoma vs. Normal - Top 10% Over-expressed (Radvanyi Breast)	Radvanyi Breast	Cancer Versus Normal	Over-expressed	2.4	0.0005
NEAT1_UP	Ductal Breast Carcinoma - Recurrence at 3 Years - Top 10% Under-expressed (Sorlie Breast 2)	Sorlie Breast	Recurrence Status	Under-expressed	2.8	0.000558
NEAT1_UP	Invasive Ductal Breast Carcinoma - Recurrence at 3 Years - Top 10% Under-expressed (Desmedt Breast)	Desmedt Breast	Recurrence Status	Under-expressed	2.4	0.000611
NEAT1_UP	Breast Carcinoma - Dead at 1 Year - Top 5% Under-expressed (Kao Breast)	Kao Breast	Survival Status	Under-expressed	2.6	0.000737
NEAT1_UP	Ductal Breast Carcinoma in Situ Epithelia - High Grade - Top 10% Under-expressed (Ma Breast)	Ma Breast	Grade	Under-expressed	4.7	0.000774
NEAT1_UP	Ductal Breast Carcinoma - Dead at 1 Year - Top 5% Under-expressed (Sorlie Breast 2)	Sorlie Breast	Survival Status	Under-expressed	3.5	0.000782
NEAT1_UP	Ductal Breast Carcinoma - High Grade - Top 10% Under-expressed (Esserman Breast)	Esserman Breast	Grade	Under-expressed	2.1	0.001
NEAT1_UP	Invasive Breast Carcinoma Stroma - Recurrence at 5 Years - Top 10% Under-expressed (Finak Breast)	Finak Breast	Recurrence Status	Under-expressed	2.1	0.001
NEAT1_UP	Lobular Breast Carcinoma - Recurrence at 3 Years - Top 10% Under-expressed (Esserman Breast)	Esserman Breast	Recurrence Status	Under-expressed	2.1	0.001
NEAT1_UP	Ductal Breast Carcinoma - Recurrence at 5 Years - Top 10% Under-expressed (Ma Breast 3)	Ma Breast	Recurrence Status	Under-expressed	2.1	0.001
NEAT1_UP	Ductal Breast Carcinoma - High Grade - Top 10% Under-expressed (Perou Breast)	Perou Breast	Grade	Under-expressed	2.6	0.001
NEAT1_UP	Ductal Breast Carcinoma Stroma - Dead at 1 Year - Top 5% Under-expressed (Boersma Breast)	Boersma Breast	Survival Status	Under-expressed	2.8	0.001
NEAT1_UP	Ductal Breast Carcinoma Epithelia - Dead at 3 Years - Top 10% Under-expressed (Boersma Breast)	Boersma Breast	Survival Status	Under-expressed	2.2	0.001
NEAT1_UP	Invasive Breast Carcinoma - Metastatic Event at 1 Year - Top 10% Under-expressed (Schmidt Breast)	Schmidt Breast	Metastasis	Under-expressed	2.2	0.001
NEAT1_UP	Breast Carcinoma - Metastatic Event at 5 Years - Top 10% Under-expressed (Bos Breast)	Bos Breast	Metastasis	Under-expressed	2	0.002
NEAT1_UP	Breast Carcinoma - Metastatic Event at 5 Years - Top 10% Under-expressed (Kao Breast)	Kao Breast	Metastasis	Under-expressed	2	0.002
NEAT1_UP	Breast Carcinoma - Metastatic Event at 5 Years - Top 10% Under-expressed (Loi Breast)	Loi Breast	Metastasis	Under-expressed	2	0.002
NEAT1_UP	Breast Carcinoma - Recurrence at 5 Years - Top 10% Under-expressed (Loi Breast)	Loi Breast	Recurrence Status	Under-expressed	2	0.002
NEAT1_UP	Ductal Breast Carcinoma - Recurrence at 1 Year - Top 10% Under-expressed (Esserman Breast)	Esserman Breast	Recurrence Status	Under-expressed	2	0.002
NEAT1_UP	Lobular Breast Carcinoma - Recurrence at 5 Years - Top 10% Under-expressed (Esserman Breast)	Esserman Breast	Recurrence Status	Under-expressed	2	0.002
NEAT1_UP	Invasive Ductal Breast Carcinoma - Metastatic Event at 5 Years - Top 10% Under-expressed (Desmedt Breast)	Desmedt Breast	Metastasis	Under-expressed	2.1	0.003
NEAT1_UP	Invasive Ductal Breast Carcinoma vs. Normal - Top 5% Over-expressed (Radvanyi Breast)	Radvanyi Breast	Cancer Versus Normal	Over-expressed	2.5	0.003
NEAT1_UP	Ductal Breast Carcinoma in Situ vs. Normal - Top 10% Under-expressed (Curtis Breast)	Curtis Breast	Cancer Versus Normal	Under-expressed	1.9	0.005
NEAT1_UP	Invasive Ductal and Lobular Carcinoma vs. Normal - Top 10% Over-expressed (TCGA Breast)	TCGA Breast	Cancer Versus Normal	Over-expressed	1.9	0.005
NEAT1_UP	Mucinous Breast Carcinoma vs. Normal - Top 5% Over-expressed (TCGA Breast)	TCGA Breast	Cancer Versus Normal	Over-expressed	2.2	0.006
NEAT1_UP	Invasive Breast Carcinoma - Metastatic Event at 3 Years - Top 10% Under-expressed (Schmidt Breast)	Schmidt Breast	Metastasis	Under-expressed	2	0.007
NEAT1_UP	Invasive Breast Carcinoma - Metastatic Event at 5 Years - Top 10% Under-expressed (Schmidt Breast)	Schmidt Breast	Metastasis	Under-expressed	2	0.007
NEAT1_UP	Ductal Breast Carcinoma - Recurrence at 1 Year - Top 5% Under-expressed (Sorlie Breast 2)	Sorlie Breast	Recurrence Status	Under-expressed	2.8	0.009
NEAT1_UP	Breast Carcinoma - Metastatic Event at 1 Year - Top 5% Under-expressed (vantVeer Breast)	vantVeer Breast	Metastasis	Under-expressed	2.4	0.009
NEAT1_UP	Invasive Ductal Breast Carcinoma vs. Normal - Top 5% Under-expressed (Curtis Breast)	Curtis Breast	Cancer Versus Normal	Under-expressed	2.2	0.009
NEAT1_UP	Ductal Breast Carcinoma - Recurrence at 3 Years - Top 10% Under-expressed (Esserman Breast)	Esserman Breast	Recurrence Status	Under-expressed	1.8	0.009
NEAT1_UP	Invasive Breast Carcinoma - Dead at 3 Years - Top 10% Under-expressed (Esserman Breast)	Esserman Breast	Survival Status	Under-expressed	1.8	0.009
NEAT1_UP	Invasive Ductal Breast Carcinoma - High Grade - Top 10% Under-expressed (Zhao Breast)	Zhao Breast	Grade	Under-expressed	1.8	0.01
